# Supplementary material for: Human germline and pan-cancer variomes and their distinct functional profiles
Source: Nucleic Acids Res. 2014 Sep 17;42(18):11570–88. doi: 10.1093/nar/gku772 (PMC4191387; doi:10.1093/nar/gku772)
Supplement: SUPPLEMENTARY DATA [file supp_gku772_nar-01885-n-2014-File004.zip]

Archive with 6 entries (6 files):
- Sup_Tab_1_Datasets_summary_counts.xlsx
- Sup_Tab_2_Datasource_Based_Survey.xlsx
- Sup_Tab_3_Pathway_and_GO_Overrepresenting_analysis.xlsx
- Sup_Tab_4_Cancer_type_based_analysis_of_nsSNV_affected_Functional_sties.xlsx
- Sup_Tab_5_Conservation_Comparison.xlsx
- Sup_Tab_6_DisVar_disease_mapping_to_nsSNV_affected_Functional_sites.xlsx
