# Supplementary material for: Human germline and pan-cancer variomes and their distinct functional profiles
Source: Nucleic Acids Res. 2014 Sep 17;42(18):11570–88. doi: 10.1093/nar/gku772 (PMC4191387; doi:10.1093/nar/gku772)
Supplement: SUPPLEMENTARY DATA [file supp_gku772_nar-01885-n-2014-File004.zip › Sup_Tab_1_Datasets_summary_counts.xlsx]

## Sheet: (A) Counts of nsSNV dataset
nsSNV data sources	COSMIC	ICGC	TCGA	IntOGen	dbSNP	NCI-60	CSR	UniProt	nextProt	Total
counts	286597	351074	730567	261407	710946	51602	36961	66486	316910	1705285
count in dbSNP	20710	38211	55695	17260	710946	27616	29138	30858	189267	710946
% in dbSNP	7.22617	10.884	7.62353	6.60273	100	53.5173	78.8344	46.4128	59.7226	41.6907

## Sheet: (B) Counts of functional sites
Subtype of functional site	Type of functional site	counts
N-acetylalanine	Acetylation	897
N-acetylaspartate	Acetylation	1
N-acetylcysteine	Acetylation	6
N-acetylglutamate	Acetylation	3
N-acetylglycine	Acetylation	25
N-acetylmethionine	Acetylation	769
N-acetylproline	Acetylation	4
N-acetylserine	Acetylation	398
N-acetylthreonine	Acetylation	84
N-acetylvaline	Acetylation	8
N6-acetyllysine	Acetylation	6048
O-acetylserine	Acetylation	1
O-acetylthreonine	Acetylation	2
acetylation site	Acetylation	15
-	Active Site	845
4-aspartylphosphate intermediate	Active Site	39
5-glutamyl coenzyme A thioester intermediate	Active Site	2
AMP-threonine intermediate	Active Site	2
Acyl-ester intermediate	Active Site	14
Acyl-thioester intermediate	Active Site	12
Amidino-cysteine intermediate	Active Site	1
Charge relay system	Active Site	582
Cysteine persulfide intermediate	Active Site	5
Cysteine persulfide intermediate; for sulfurtransferase activity	Active Site	1
Cysteine radical intermediate	Active Site	1
Cysteine sulfenic acid	Active Site	6
Cysteine-rich active site metal binding	Active Site	3
Electrophile	Active Site	1
For AIR carboxylase activity	Active Site	2
For GATase activity	Active Site	18
For NAALADase activity	Active Site	2
For OMPdecase activity	Active Site	3
For RNA 5'-triphosphatase activity	Active Site	1
For SAICAR synthetase activity	Active Site	3
For beta-hydroxyacyl dehydratase activity	Active Site	1
For beta-ketoacyl synthase activity	Active Site	1
For cyclodeaminase activity	Active Site	1
For cyclooxygenase activity	Active Site	2
For deubiquitinase activity	Active Site	2
For formimidoyltransferase activity	Active Site	1
For isomaltase activity	Active Site	1
For malonyltransferase activity	Active Site	1
For molybdenum cofactor biosynthesis protein C activity	Active Site	1
For phospholipase activity	Active Site	1
For ring-opening step	Active Site	4
For sucrase activity	Active Site	1
For sulfotransferase activity	Active Site	4
For thioesterase activity	Active Site	2
GRX-like active site	Active Site	9
Glycyl thioester intermediate	Active Site	71
Glycyl thioester intermediate; for adenylyltransferase activity	Active Site	1
N6-AMP-lysine intermediate	Active Site	3
N6-GMP-lysine intermediate	Active Site	1
Nucleophile	Active Site	338
Nucleophile 1	Active Site	1
Nucleophile 2	Active Site	1
Nucleophile; for N-glycosylase activity	Active Site	1
Nucleophile; for NAALADase activity	Active Site	2
Nucleophile; for O-GlcNAcase activity	Active Site	1
Nucleophile; for deubiquitinase activity	Active Site	1
Nucleophile; for isomaltase activity	Active Site	1
Nucleophile; for sucrase activity	Active Site	1
Nucleophile; methyl group acceptor	Active Site	1
O-	Active Site	6
Phosphocysteine intermediate	Active Site	94
Phosphoserine intermediate	Active Site	10
Pros-phosphohistidine intermediate	Active Site	8
Proton acceptor	Active Site	828
Proton acceptor; for enolization step	Active Site	2
Proton acceptor; for processing activity	Active Site	2
Proton acceptor; for ring-opening step	Active Site	2
Proton acceptor; via imino nitrogen	Active Site	1
Proton donor	Active Site	249
Proton donor; for O-GlcNAcase activity	Active Site	1
Proton donor; for beta-elimination activity	Active Site	2
Proton donor; for catalytic activity	Active Site	1
Proton donor; for delta-elimination activity	Active Site	2
Proton donor; for isomaltase activity	Active Site	1
Proton donor; shared with dimeric partner	Active Site	1
Redox-active	Active Site	2
S-palmitoyl cysteine intermediate	Active Site	9
S-selanylcysteine intermediate	Active Site	1
Schiff-base intermediate with DNA	Active Site	5
Schiff-base intermediate with DNA; for 5'-deoxyribose-5-phosphate lyase activity	Active Site	1
Schiff-base intermediate with DNA; via amino nitrogen	Active Site	1
Schiff-base intermediate with acetaldehyde	Active Site	1
Schiff-base intermediate with dihydroxyacetone-P	Active Site	3
Schiff-base intermediate with substrate	Active Site	5
Schiff-base intermediate with substrate; via pyruvic acid	Active Site	1
Schiff-base intermediate with substrate; via topaquinone	Active Site	3
Substrate-binding	Active Site	12
Tele-AMP-histidine intermediate	Active Site	6
Tele-GMP-histidine intermediate	Active Site	1
Tele-UMP-histidine intermediate	Active Site	1
Tele-hemiaminal-histidine intermediate	Active Site	1
Tele-phosphohistidine intermediate	Active Site	12
Thioimidate intermediate	Active Site	4
active site	Active Site	9590
active site cavity	Active Site	69
active site cysteine	Active Site	4
active site flap	Active Site	32
active site groove	Active Site	33
active site lid	Active Site	30
active site pocket	Active Site	90
active site region	Active Site	11
active site residue	Active Site	6
active site residues	Active Site	7
active site triad	Active Site	12
amidase catalytic site	Active Site	25
catalytic base	Active Site	2
catalytic cleft	Active Site	316
catalytic core	Active Site	65
catalytic core residues	Active Site	24
catalytic loop	Active Site	38
catalytic network	Active Site	28
catalytic residue	Active Site	110
catalytic residues	Active Site	268
catalytic site	Active Site	406
catalytic tetrad	Active Site	50
catalytic triad	Active Site	72
glutaminase active site	Active Site	20
lysozyme catalytic cleft	Active Site	72
lysozyme catalytic site	Active Site	3
potential catalytic triad	Active Site	3
probable active site	Active Site	32
protein-splicing catalytic site	Active Site	12
Arginine amide	Amidation	3
Asparagine amide	Amidation	1
Diphthamide	Amidation	1
Glutamic acid 1-amide	Amidation	1
Glycine amide	Amidation	5
Isoleucine amide	Amidation	1
Leucine amide	Amidation	2
Lysine amide	Amidation	2
Methionine amide	Amidation	5
Phenylalanine amide	Amidation	8
Proline amide	Amidation	2
Tyrosine amide	Amidation	4
Valine amide	Amidation	2
-	Binding Site	31
10-formyltetrahydrofolate	Binding Site	2
11-cis-retinal	Binding Site	2
16S	Binding Site	26
16S rRNA interaction site	Binding Site	19
1D-myo-inositol 1,3,4-trisphosphate	Binding Site	4
2,3-bisphospho-D-glycerate	Binding Site	3
2,3-bisphosphoglycerate	Binding Site	3
2,3-bisphosphoglycerate; via amino nitrogen	Binding Site	1
2-oxoglutarate	Binding Site	25
23S rRNA binding site	Binding Site	89
23S rRNA interaction site	Binding Site	1
23S rRNA interface	Binding Site	201
25S rRNA binding site	Binding Site	8
28S rRNA interaction site	Binding Site	1
3' dsDNA binding site	Binding Site	14
50's loop TNF binding site	Binding Site	109
5S rRNA interface	Binding Site	38
6-hydroxy-FAD	Binding Site	2
6-hydroxy-FAD; via amide nitrogen and carbonyl oxygen	Binding Site	1
7-methylguanosine	Binding Site	1
7-methylguanosine-containing mRNA cap	Binding Site	1
8-oxoguanine	Binding Site	3
8-oxoguanine; via carbonyl oxygen	Binding Site	1
90's loop TNF binding site	Binding Site	85
AB domain interface	Binding Site	30
ABC transporter signature motif	Binding Site	10
AC domain interface	Binding Site	25
AC19 - A135	Binding Site	3
AC19 - A190	Binding Site	6
AC19 - AC40 heterodimer interface	Binding Site	14
AC19 - RPB8 interaction site	Binding Site	1
AC40 - A135	Binding Site	15
AC40 - AC19 heterodimer interface	Binding Site	19
AC40 - RPB10 interaction site	Binding Site	15
ACK tyrosine kinase interaction site	Binding Site	51
ACT binding site	Binding Site	6
ADP	Binding Site	2
ADP binding site	Binding Site	51
ADP-ribose binding site	Binding Site	36
AICAR	Binding Site	1
AICAR; shared with dimeric partner	Binding Site	3
AICAR; via carbonyl oxygen	Binding Site	1
AICAR; via carbonyl oxygen; shared with dimeric partner	Binding Site	1
AKAP interaction site	Binding Site	81
AKP helix motif	Binding Site	28
AMP	Binding Site	43
AMP 1	Binding Site	16
AMP 2	Binding Site	8
AMP 3	Binding Site	6
AMP binding site	Binding Site	209
AMP-binding site	Binding Site	78
AMP; via amide nitrogen and carbonyl oxygen	Binding Site	1
ANP binding site	Binding Site	8
AP binding site	Binding Site	6
APAF1-Caspase9 interaction site	Binding Site	8
APC binding site	Binding Site	36
APS	Binding Site	5
ATP	Binding Site	988
ATP 1	Binding Site	9
ATP 2	Binding Site	4
ATP 2; via carbonyl oxygen	Binding Site	1
ATP binding site	Binding Site	3400
ATP-AMP	Binding Site	16
ATP-binding site	Binding Site	496
ATP; via amide nitrogen	Binding Site	14
ATP; via amide nitrogen and carbonyl oxygen	Binding Site	12
ATP; via carbonyl oxygen	Binding Site	22
Acetyl-CoA	Binding Site	22
Acetylated histones	Binding Site	2
Activating enzyme	Binding Site	9
Activator	Binding Site	3
Acyl-CoA	Binding Site	14
Agonist	Binding Site	11
Agonist or antagonist	Binding Site	6
Allosteric activator	Binding Site	13
Allosteric activator 1	Binding Site	1
Allosteric activator 1; via carbonyl oxygen	Binding Site	1
Allosteric activator 2	Binding Site	3
Allosteric effector	Binding Site	2
Alpha-ketoglutarate	Binding Site	35
Androgen	Binding Site	3
Antagonist CP 96345	Binding Site	1
Arfaptin	Binding Site	39
Arg of R-G-D substrate	Binding Site	2
Asn-Pro-Ala signature motifs	Binding Site	84
Asp-box motif	Binding Site	18
Aspartate	Binding Site	6
Aspartate; via amide nitrogen	Binding Site	1
B12 binding site	Binding Site	21
BAG	Binding Site	50
BH3-homology region binding site	Binding Site	206
BPI dimerizatation interface	Binding Site	4
BRCT sequence motif	Binding Site	67
Beta-galactoside	Binding Site	2
Beta-galactoside 1	Binding Site	4
Beta-galactoside 2	Binding Site	3
Bilirubin	Binding Site	1
Bortezomib; via amide nitrogen	Binding Site	1
C-terminal SH3 interface	Binding Site	26
C-terminal domain interface	Binding Site	223
CA-like domain interface	Binding Site	14
CAD	Binding Site	7
CARD1 interface	Binding Site	10
CDK	Binding Site	389
CEN1 peptide binding site	Binding Site	12
CMP	Binding Site	1
CTP	Binding Site	5
Ca binding site	Binding Site	42
Ca binding site I	Binding Site	9
Ca binding site II	Binding Site	8
Ca2+ binding site	Binding Site	8490
Capping protein	Binding Site	2
Carbamoyl phosphate	Binding Site	2
Carbohydrate	Binding Site	46
Carbohydrate; via carbonyl oxygen	Binding Site	1
Carbonate 1	Binding Site	4
Carbonate 1; via amide nitrogen	Binding Site	4
Carbonate 2	Binding Site	2
Carbonate 2; via amide nitrogen	Binding Site	2
Carbonate or oxalate 1	Binding Site	2
Carbonate or oxalate 1; via amide nitrogen	Binding Site	2
Carbonate or oxalate 2	Binding Site	2
Carbonate or oxalate 2; via amide nitrogen	Binding Site	2
Carnitine	Binding Site	16
Caspase9-APAF1 interaction site	Binding Site	5
Catecholate-type ferric siderophore	Binding Site	3
Cdc42 binding site	Binding Site	92
Cdt1-Geminin permissive interaction site	Binding Site	19
Ceramide	Binding Site	4
Cesium cation binding sites	Binding Site	8
Chemokine	Binding Site	2
Chitooligosaccharide	Binding Site	11
Chloride	Binding Site	30
Chloride 1	Binding Site	3
Chloride 1; via amide nitrogen	Binding Site	1
Chloride 2	Binding Site	4
Chloride 2; via amide nitrogen	Binding Site	1
Chloride 3	Binding Site	2
Chloride; via amide nitrogen	Binding Site	12
Cholesterol	Binding Site	2
Citrate	Binding Site	2
Citrate; via amide nitrogen	Binding Site	1
Citrulline	Binding Site	7
Cl binding site	Binding Site	21
Co-activator interaction site	Binding Site	13
CoA binding site	Binding Site	187
CoA-binding site	Binding Site	12
Cobalamin	Binding Site	11
Cobalamin; via carbonyl oxygen	Binding Site	1
Coenzyme A	Binding Site	32
Coenzyme A; via amide nitrogen	Binding Site	2
CoenzymeA binding site	Binding Site	11
Corticosteroid	Binding Site	4
Cu	Binding Site	6
Cu2+ binding site	Binding Site	9
CuA binding site	Binding Site	3
CybL subunit interface	Binding Site	8
Cyclosporin A	Binding Site	2
Cytokine receptor motif	Binding Site	2339
D-X-S-D-E motif	Binding Site	13
D-fructose	Binding Site	4
D-fructose 1,6-bisphosphate; part of allosteric site	Binding Site	2
D-fructose; via amide nitrogen	Binding Site	1
DBD-A	Binding Site	4
DBD-B	Binding Site	10
DCCL motif	Binding Site	12
DCoH	Binding Site	4
DCoH dimer interaction site	Binding Site	18
DCoH tetramer interaction site	Binding Site	10
DED1	Binding Site	19
DH-PH interface	Binding Site	18
DNA	Binding Site	21
DNA binding site	Binding Site	3956
DNA binding sites	Binding Site	9
DNA interaction surface	Binding Site	38
DNA substrate	Binding Site	5
DNA-binding site	Binding Site	109
DNA; via amide nitrogen	Binding Site	3
DXD motif	Binding Site	21
Dihydroxyacetone	Binding Site	2
Dimer interface	Binding Site	356
Dimethylallyl diphosphate	Binding Site	12
Dioxygen	Binding Site	1
Diphosphate	Binding Site	3
Distal ubiquitin recognition interface	Binding Site	46
Domain 1 interface	Binding Site	164
Domain 2 interface	Binding Site	264
Domain 3 interface	Binding Site	172
Domain 4 interface	Binding Site	245
Domain 5 interface	Binding Site	123
Domain 6 interface	Binding Site	194
Domains 3	Binding Site	11
E-class dimer interface	Binding Site	26
E2 interaction site	Binding Site	357
E3 interaction residues	Binding Site	177
E3 interaction surface	Binding Site	40
EF1A interaction surface	Binding Site	36
EF1Balpha binding site	Binding Site	85
EGF domain interface	Binding Site	72
EGF-like motif	Binding Site	1097
ELR motif	Binding Site	27
ERK2 interaction site	Binding Site	11
EloginC interaction site	Binding Site	15
Elongin-C binding interface	Binding Site	2
Exportin interaction site in Cse1p	Binding Site	21
FAD	Binding Site	106
FAD binding motif	Binding Site	46
FAD binding site	Binding Site	83
FAD; shared with dimeric partner	Binding Site	4
FAD; via amide nitrogen	Binding Site	6
FAD; via amide nitrogen and carbonyl oxygen	Binding Site	9
FAD; via carbonyl oxygen	Binding Site	4
FADD-FAS heterodimer interface	Binding Site	17
FAS-FADD heterodimer interface	Binding Site	23
FEN1-PCNA interface	Binding Site	20
FERM domain interface	Binding Site	59
FGF binding site	Binding Site	12
FMN	Binding Site	24
FMN binding site	Binding Site	63
FMN; via amide nitrogen	Binding Site	5
FMN; via amide nitrogen and carbonyl oxygen	Binding Site	1
FMN; via carbonyl oxygen	Binding Site	1
FS-domain interface	Binding Site	24
FYVE interaction surface	Binding Site	6
Fatty acid	Binding Site	9
Fc binding site	Binding Site	34
Fe binding site	Binding Site	14
FeS	Binding Site	126
Fibrin	Binding Site	2
Folate	Binding Site	9
Free ubiquitin	Binding Site	5
Fructose 1-phosphate	Binding Site	3
Fructose 2,6-bisphosphate	Binding Site	35
Fructose 2,6-bisphosphate; via amide nitrogen	Binding Site	4
Fructose 6-phosphate	Binding Site	28
G protein beta interface	Binding Site	40
G-X-G motif	Binding Site	67
G-X-X-G motif	Binding Site	354
G-alpha-0 interaction site	Binding Site	13
G-alpha-i1 interaction site	Binding Site	11
G-beta gamma binding site	Binding Site	40
G-beta-5 interaction site	Binding Site	49
GAP	Binding Site	19
GAP interaction site	Binding Site	64
GDI	Binding Site	49
GDI interaction site	Binding Site	92
GDP-Fucose binding site	Binding Site	67
GDP-binding site	Binding Site	19
GEF	Binding Site	77
GEF interaction site	Binding Site	157
GIY-YIG motif	Binding Site	6
GMP	Binding Site	3
GMP; via amide nitrogen and carbonyl oxygen	Binding Site	1
GMP; via carbonyl oxygen	Binding Site	1
GPH motif	Binding Site	42
GSH binding site	Binding Site	140
GTP	Binding Site	501
GTP binding site	Binding Site	19
GTP-CH-I	Binding Site	12
GTP; via amide nitrogen	Binding Site	39
GTP; via amide nitrogen and carbonyl oxygen	Binding Site	13
GTP; via carbonyl oxygen	Binding Site	1
GTPase interaction site	Binding Site	1371
Galpha i	Binding Site	42
Gluconate-6-phosphate binding site	Binding Site	3
Glucose	Binding Site	1
Glucose-6-phosphate 1	Binding Site	6
Glucose-6-phosphate 2	Binding Site	4
Glutamate	Binding Site	73
Glutamate binding site	Binding Site	10
Glutamate; via amide nitrogen	Binding Site	1
Glutamine	Binding Site	1
Glutathione	Binding Site	41
Glutathione; via amide nitrogen and carbonyl oxygen	Binding Site	8
Glutathione; via carbonyl oxygen	Binding Site	1
Glyceraldehyde 3-phosphate	Binding Site	4
Glycine	Binding Site	3
Glycolipid	Binding Site	6
Glycoprotein fucosyl-galactosyl group	Binding Site	4
GoLoco binding site	Binding Site	278
GuK domain interface	Binding Site	34
H2A interaction site	Binding Site	4
H2A-H2B dimerization interface	Binding Site	125
H2B interaction site	Binding Site	20
H2TH interface	Binding Site	8
H4 interaction site	Binding Site	30
HGF binding site	Binding Site	16
HIGH motif	Binding Site	74
HIT family signature motif	Binding Site	27
HSP70 interaction site	Binding Site	491
HXXH motif	Binding Site	8
Heme	Binding Site	27
Heme b	Binding Site	2
Hemopexin-domain-binding interface	Binding Site	72
Heparin	Binding Site	14
Heterotetramer interface	Binding Site	7
Histone H3.3 interface	Binding Site	51
Histone H3A7	Binding Site	5
Histone H3K36me3	Binding Site	2
Histone H3K4me0	Binding Site	1
Histone H3K4me3	Binding Site	29
Histone H3K9me	Binding Site	2
Histone H3K9me2	Binding Site	2
Histone H3R2me0	Binding Site	2
Histone H4 interface	Binding Site	24
Histone H4K20me2	Binding Site	1
Histone H4K5ac	Binding Site	2
Hsp90 binding site	Binding Site	12
Hyaluronan	Binding Site	4
Hydrophobic pocket - steroid binding site	Binding Site	15
ILK binding interface	Binding Site	38
IMP	Binding Site	12
IMP binding site	Binding Site	6
IMP; shared with dimeric partner	Binding Site	2
IRAK4-IRAK2 interaction site	Binding Site	15
IRAK4-MyD88 interaction site	Binding Site	16
Ig1 domain interface	Binding Site	7
Ig2 domain interface	Binding Site	5
Ig3 domain interface	Binding Site	4
IgA interface	Binding Site	56
Imp13 interface	Binding Site	22
Importin	Binding Site	8
Inhibitor	Binding Site	26
Inhibitor binding site	Binding Site	10
Inhibitor contact residues	Binding Site	60
Inhibitor; alternate	Binding Site	1
Inhibitor; via amide nitrogen	Binding Site	9
Inhibitor; via amide nitrogen and carbonyl oxygen	Binding Site	4
Inhibitor; via amide nitrogen; alternate	Binding Site	1
Inhibitor; via carbonyl oxygen	Binding Site	5
InlB binding site	Binding Site	12
Inositol hexakisphosphate	Binding Site	18
Inositol phosphate group	Binding Site	2
Inositol-	Binding Site	6
Ins	Binding Site	18
Int	Binding Site	10
Interdomain contacts	Binding Site	1728
Iron-sulfur protein interface	Binding Site	24
Isl binding site	Binding Site	4
Isopentenyl diphosphate	Binding Site	12
KMSK motif region	Binding Site	8
KMSKS motif	Binding Site	5
L-glutamate	Binding Site	1
L10 interface	Binding Site	5
L11 interface	Binding Site	8
L13 binding site	Binding Site	10
L14 interface	Binding Site	12
L21 binding site	Binding Site	16
L21e interface	Binding Site	2
L23 interface	Binding Site	3
L25 interface	Binding Site	19
L27 interface	Binding Site	18
L3 interface	Binding Site	8
L5 interface	Binding Site	2
L7	Binding Site	26
LBP interface	Binding Site	10
LDH	Binding Site	13
LKB1 interaction site	Binding Site	32
Lbd1 binding interface	Binding Site	9
Ligand binding site	Binding Site	18
Lim4 domain interface	Binding Site	5
Linear diubiquitin	Binding Site	1
Lipid	Binding Site	2
Lipid headgroup	Binding Site	4
Lipid headgroup; via amide nitrogen	Binding Site	1
Low-spin heme	Binding Site	5
MHC binding domain interface	Binding Site	166
MHC_I_alpha_interface	Binding Site	5
MPN+	Binding Site	12
MPT binding site	Binding Site	9
MYPT1 binding site	Binding Site	63
Malonyl-CoA	Binding Site	2
Manganese	Binding Site	1
Manganese binding site	Binding Site	6
Matrix attachment region	Binding Site	2
Mdia effector interaction site	Binding Site	30
Metal binding sites	Binding Site	192
Methylcytosine	Binding Site	1
Metzincin-binding interface	Binding Site	8
Mg binding site	Binding Site	11
Mg binding site A	Binding Site	2
Mg++ binding site	Binding Site	114
Mg2+ binding site	Binding Site	36
Mn binding site	Binding Site	18
MoaD interaction	Binding Site	12
MoaE homodimer interface	Binding Site	15
Moco binding site	Binding Site	10
MoeB interaction surface	Binding Site	7
Molybdopterin	Binding Site	3
Multimeric 3-hydroxykynurenine chromophore	Binding Site	5
Murein	Binding Site	5
N	Binding Site	10
N- and C-terminal domain interface	Binding Site	58
N-acetyl-D-glucosamine binding site	Binding Site	7
N-terminal SH3 interface	Binding Site	16
N-terminal domain interface	Binding Site	357
NAD	Binding Site	607
NAD binding site	Binding Site	516
NAD or NADP; via carbonyl oxygen	Binding Site	1
NAD or substrate	Binding Site	5
NAD+ binding site	Binding Site	91
NAD; may stabilize a reaction intermediate	Binding Site	1
NAD; via amide nitrogen	Binding Site	15
NAD; via amide nitrogen and carbonyl oxygen	Binding Site	1
NAD; via carbonyl oxygen	Binding Site	5
NADP	Binding Site	112
NADP 1	Binding Site	2
NADP 1; via carbonyl oxygen	Binding Site	1
NADP 2	Binding Site	7
NADP binding site	Binding Site	159
NADP ribose binding motif	Binding Site	22
NADP+ binding site	Binding Site	18
NADP; shared with dimeric partner	Binding Site	2
NADP; via amide nitrogen	Binding Site	10
NADP; via amide nitrogen and carbonyl oxygen	Binding Site	4
NADP; via carbonyl oxygen	Binding Site	7
NADPH binding site	Binding Site	15
NC2 interaction surface	Binding Site	12
NEF	Binding Site	120
NEF interaction site	Binding Site	19
NMP	Binding Site	3
NS1 interaction site	Binding Site	15
NSP binding site	Binding Site	89
NTP	Binding Site	1
NTP binding site	Binding Site	24
NTP binding site	Binding Site	65
NTP; via carbonyl oxygen	Binding Site	1
Na binding site	Binding Site	63
Na binding site 1	Binding Site	76
Na2 binding site	Binding Site	92
NeuB binding interface	Binding Site	9
Nicotinamide ribonucleotide	Binding Site	2
Nicotinamide ribonucleotide; via amide nitrogen	Binding Site	1
Nilotinib	Binding Site	1
Nucleotide	Binding Site	3
Nucleotide binding site	Binding Site	2
OAADPR binding site	Binding Site	8
OB2	Binding Site	10
Omega-aminocarboxylic acids	Binding Site	4
Ornithine	Binding Site	1
P-class dimer interface	Binding Site	6
P4 phosphate binding site	Binding Site	4
PA	Binding Site	80
PAPS	Binding Site	55
PB1 domain interface	Binding Site	11
PB1 interaction	Binding Site	19
PB1 interaction site	Binding Site	4
PB1 interaction surface	Binding Site	56
PCNA	Binding Site	63
PDZ interface	Binding Site	9
PHB binding site	Binding Site	17
PIDD-RAIDD interaction site	Binding Site	2
PLP	Binding Site	3
PLP; via amide nitrogen	Binding Site	1
PLP; via carbonyl oxygen	Binding Site	1
PLZF binding site	Binding Site	14
PTKc domain interface	Binding Site	12
PTP1B noncatalytic binding site	Binding Site	11
PUA domain interface	Binding Site	17
PYR	Binding Site	122
Par6 cell polarity protein interaction site	Binding Site	3
Peptide substrate	Binding Site	2
Peptide substrate; via carbonyl oxygen	Binding Site	1
Phosphate	Binding Site	5
Phosphate; via amide nitrogen	Binding Site	2
Phosphatidylcholine	Binding Site	3
Phosphatidylinositol	Binding Site	1
Phosphatidylinositol 1,4,5-trisphosphate	Binding Site	6
Phosphatidylinositol 3,4,5-trisphosphate	Binding Site	11
Phosphatidylinositol 3-phosphate	Binding Site	53
Phosphatidylinositol 3-phosphate; via amide nitrogen and carbonyl oxygen	Binding Site	13
Phosphatidylinositol 4,5-bisphosphate	Binding Site	8
Phosphatidylinositol lipid headgroup	Binding Site	40
Phosphatidylinositol phosphate	Binding Site	1
Phosphatidylserine	Binding Site	1
Phosphoceramide	Binding Site	5
Phospholipid binding site	Binding Site	13
Phosphotyrosine	Binding Site	3
PolD3 binding site	Binding Site	19
Poly-ADP-ribose	Binding Site	7
Polyprenyl diphosphate	Binding Site	5
Potassium binding sites	Binding Site	4
Prefoldin subunit interaction site	Binding Site	7
PriL_PriS interface	Binding Site	10
Progesterone	Binding Site	1
Prosequence binding site	Binding Site	2
Protein interaction interface	Binding Site	3
Proximal ubiquitin recognition interface	Binding Site	20
PspA	Binding Site	2
PtdCho binding site	Binding Site	24
PtdIns	Binding Site	12
PtdIns4P	Binding Site	8
Purine nucleotide phosphoramidate	Binding Site	2
Putrescine	Binding Site	2
PxVxL motif	Binding Site	8
Pyridoxal phosphate	Binding Site	23
Pyridoxal phosphate; via amide nitrogen	Binding Site	1
Q-X-W motif	Binding Site	213
QS Arf6 conserved motif	Binding Site	2
Qi binding site	Binding Site	4
Qo binding site	Binding Site	12
R2 peptide binding site	Binding Site	17
RA - Ras interaction site	Binding Site	22
RAIDD-PIDD interaction site	Binding Site	4
RAN binding site	Binding Site	183
RAS interface	Binding Site	23
RCXC motif	Binding Site	42
RD interface	Binding Site	12
RING interface	Binding Site	22
RNA	Binding Site	15
RNA binding site	Binding Site	1469
RNase E interface	Binding Site	7
RPA1 DBD-C	Binding Site	12
RPA2 DBD-D	Binding Site	36
RPA3	Binding Site	13
RPB1 - RPB2 interface	Binding Site	94
RPB1 interaction site	Binding Site	215
RPB10 interaction site	Binding Site	40
RPB11 - RPB1 interaction site	Binding Site	16
RPB11 - RPB2 interaction site	Binding Site	6
RPB11 - RPB3 heterodimer interface	Binding Site	38
RPB11 - RPB8 interaction site	Binding Site	2
RPB11 interaction site	Binding Site	12
RPB12 interaction site	Binding Site	25
RPB3 - RPB1 interaction site	Binding Site	1
RPB3 - RPB10 interaction site	Binding Site	15
RPB3 - RPB11 heterodimer interface	Binding Site	21
RPB3 - RPB2 interaction site	Binding Site	22
RPB3 - RPB8 interaction site	Binding Site	2
RPB3 interaction site	Binding Site	45
RPB7- RPB4 dimer interface	Binding Site	9
RXR	Binding Site	54
Rab family motif 1	Binding Site	2
Rab family motif 4	Binding Site	14
Rab subfamily motif 1	Binding Site	112
Rab subfamily motif 3	Binding Site	7
Rab subfamily motif 4	Binding Site	98
Rabaptin5 binding site	Binding Site	30
Rac	Binding Site	87
Rac binding site	Binding Site	34
Rac1 binding site	Binding Site	26
Rac2 binding site	Binding Site	10
RafRBD - Ras interaction site	Binding Site	22
RalA binding site	Binding Site	22
RanGDP-NTF2 interaction	Binding Site	49
Ras binding site	Binding Site	4
Ras interaction site	Binding Site	1209
Rassf1C interface	Binding Site	16
Retinal chromophore	Binding Site	2
Retinoic acid	Binding Site	3
Rho binding site 1	Binding Site	163
Rho kinase	Binding Site	3
RhoA binding site	Binding Site	21
Rpb1	Binding Site	66
Rpb1 - Rpb2 interaction site	Binding Site	12
Rpb1 - Rpb5 interaction site	Binding Site	16
Rpb1 - Rpb6 interaction site	Binding Site	10
Rpb4 interaction site	Binding Site	15
Rpb6 interaction site	Binding Site	5
Rrp4 interface	Binding Site	32
Rrp40 interface	Binding Site	25
RxxxH motif	Binding Site	18
S-adenosyl-L-homocysteine	Binding Site	2
S-adenosyl-L-homocysteine; via amide nitrogen	Binding Site	1
S-adenosyl-L-homocysteine; via carbonyl oxygen	Binding Site	1
S-adenosyl-L-methionine	Binding Site	200
S-adenosyl-L-methionine 1	Binding Site	2
S-adenosyl-L-methionine 1; via amide nitrogen and carbonyl oxygen	Binding Site	1
S-adenosyl-L-methionine 2	Binding Site	3
S-adenosyl-L-methionine 2; via carbonyl oxygen	Binding Site	1
S-adenosyl-L-methionine and substrate	Binding Site	1
S-adenosyl-L-methionine; via amide nitrogen	Binding Site	35
S-adenosyl-L-methionine; via amide nitrogen and carbonyl oxygen	Binding Site	6
S-adenosyl-L-methionine; via carbonyl oxygen	Binding Site	47
S-adenosylmethioninamine	Binding Site	7
S-adenosylmethionine binding site	Binding Site	11
S11 protein interface	Binding Site	3
S13e-L30e interaction site	Binding Site	14
S17 interaction site	Binding Site	6
S5a binding site	Binding Site	36
S8 interaction site	Binding Site	14
SAM binding site	Binding Site	10
SAP interaction site	Binding Site	9
SBD interface	Binding Site	171
SCR3	Binding Site	4
SH2 domain interface	Binding Site	9
SH3	Binding Site	148
SKA1 interface	Binding Site	34
SKA2 interface	Binding Site	36
SKA3 interface	Binding Site	49
SKP1 binding interface	Binding Site	2
STAMBP	Binding Site	1
STAR motif	Binding Site	6
SUMO-1 interface	Binding Site	5
Sar1 interface	Binding Site	8
SdhD	Binding Site	7
Semaphorin binding site	Binding Site	47
Serine	Binding Site	7
Sialic acid	Binding Site	17
SifA binding site	Binding Site	12
Slit binding interface	Binding Site	17
Spermidine	Binding Site	6
Staurosporine	Binding Site	1
Steroid	Binding Site	4
Substrate	Binding Site	1079
Substrate 1	Binding Site	7
Substrate 2	Binding Site	5
Substrate binding site	Binding Site	1364
Substrate carboxyl	Binding Site	2
Substrate-binding site	Binding Site	19
Substrate; shared with dimeric partner	Binding Site	3
Substrate; shared with homodimeric partner	Binding Site	2
Substrate; shared with neighboring subunit	Binding Site	1
Substrate; via amide nitrogen	Binding Site	49
Substrate; via amide nitrogen and carbonyl oxygen	Binding Site	4
Substrate; via carbonyl oxygen	Binding Site	34
Substrate; via tele nitrogen	Binding Site	1
Subunit I	Binding Site	87
Subunit III	Binding Site	20
Subunit IV	Binding Site	136
Subunit VIIIb	Binding Site	24
Subunit VIIa	Binding Site	39
Subunit VIIc	Binding Site	21
Subunit VIa	Binding Site	57
Subunit VIb	Binding Site	69
Subunit VIc	Binding Site	29
Subunit Va	Binding Site	30
Subunit Vb	Binding Site	30
Synthetic agonist	Binding Site	8
TAP	Binding Site	105
TBP interaction site	Binding Site	2
TDP-binding site	Binding Site	103
TFIIA interaction surface	Binding Site	16
TFIIA subunit interface	Binding Site	86
TFIIB interaction surface	Binding Site	17
TMP-binding site	Binding Site	7
TNFR binding site	Binding Site	56
TPP binding site	Binding Site	6
TPP-binding site	Binding Site	87
TPR interaction site	Binding Site	6
TPR motif	Binding Site	2675
TPR motifs	Binding Site	9
TRADD binding site	Binding Site	12
TRF1 binding interface	Binding Site	5
TRTK-12 binding site	Binding Site	14
TSLC1 peptide binding site	Binding Site	20
Taxol binding site	Binding Site	99
Thiamine pyrophosphate	Binding Site	21
Thiamine pyrophosphate; via amide nitrogen	Binding Site	3
Thyroid hormone	Binding Site	4
Thyroid hormone; via amide nitrogen	Binding Site	2
Thyroid hormones	Binding Site	2
Thyroxine	Binding Site	2
Trinuclear Cu binding site	Binding Site	3
Trp docking motif	Binding Site	47
Tryptophan	Binding Site	4
Tryptophan; via carbonyl oxygen	Binding Site	1
Tubulin	Binding Site	2
Type 1	Binding Site	28
Type I interaction site	Binding Site	25
Type II interaction site	Binding Site	13
Type III interaction site	Binding Site	23
Tyrosine	Binding Site	5
UDP	Binding Site	3
UDP-N-acetyl-galactosamine	Binding Site	1
UDP-glucose	Binding Site	2
UDP-glucuronate	Binding Site	9
UDP-glucuronic acid	Binding Site	1
UGI interface	Binding Site	16
Ub thioester intermediate interaction residues	Binding Site	776
Ubiquinone; shared with DHSD	Binding Site	1
Ubiquinone; shared with IP	Binding Site	1
Ubiquinone; via amide nitrogen	Binding Site	1
Ubiquinone; via carbonyl oxygen	Binding Site	1
Ubq - CUE interaction site	Binding Site	72
Ubq - E2 interaction site	Binding Site	23
Ubq - UCH interaction site	Binding Site	84
Ulp1 - Smt3 interaction site	Binding Site	48
Upf3b interface	Binding Site	6
VWA-helical domain interaction	Binding Site	32
Vav SH3 interface	Binding Site	10
Vitamin D3	Binding Site	3
Walker A motif	Binding Site	14
Walker B motif	Binding Site	35
Y14 interface	Binding Site	28
YPXnL-motif binding site	Binding Site	10
YdjC motif	Binding Site	15
YxxL localization motifs	Binding Site	8
Zinc binding site	Binding Site	19
Zinc-binding site	Binding Site	15
Zinc-binding sites	Binding Site	161
Zn binding site	Binding Site	1684
Zn binding site 1	Binding Site	6
Zn binding site 2	Binding Site	8
Zn binding sites	Binding Site	307
Zn-binding sites	Binding Site	10
Zn2+ binding site	Binding Site	367
[2Fe-2S] cluster binding site	Binding Site	22
acetate binding site	Binding Site	9
acetyllysine binding site	Binding Site	173
acidic-cluster-dileucine motif interaction site	Binding Site	27
actin binding site	Binding Site	4
actin interaction site	Binding Site	44
acyl-activating enzyme	Binding Site	287
adenylyl cyclase interaction site	Binding Site	36
alpha	Binding Site	152
alpha subunit interaction interface	Binding Site	39
alpha subunit interface	Binding Site	34
alternate GDI interaction site	Binding Site	15
ankyrin protein binding site	Binding Site	65
annexin 2 binding sites	Binding Site	9
annexin I binding site	Binding Site	6
antibody binding site	Binding Site	5
anticodon binding site	Binding Site	143
antigen binding site	Binding Site	184
antiparallel homodimerization interface	Binding Site	206
apical	Binding Site	29
autoinhibitory domain	Binding Site	48
beta	Binding Site	259
beta - gamma complex interaction site	Binding Site	204
beta subunit binding site	Binding Site	245
beta subunit interaction interface	Binding Site	35
beta subunit interaction site	Binding Site	392
beta-alpha-beta structure motif	Binding Site	70
beta-alpha-beta stucture motif	Binding Site	42
binding site	Binding Site	164
binding site 1	Binding Site	374
binding site 2	Binding Site	238
c-di-GMP	Binding Site	1
cAMP	Binding Site	16
cAMP 1	Binding Site	8
cAMP 2	Binding Site	8
cAMP or cGMP	Binding Site	1
cGMP	Binding Site	16
cadherin 23 binding site	Binding Site	14
calcium binding site	Binding Site	4
calcium binding site 1	Binding Site	117
calcium binding site 2	Binding Site	29
calcium binding site 3	Binding Site	61
calcium mediated ligand binding site	Binding Site	48
calcium-binding site	Binding Site	1013
carbohydrate binding site	Binding Site	209
carboxyltransferase	Binding Site	25
cargo peptides binding interface	Binding Site	17
catalytic Zn binding site	Binding Site	23
catalytic motif	Binding Site	91
catalytic subunit	Binding Site	148
ceramide binding site	Binding Site	26
chemical substrate binding site	Binding Site	21
chloride binding site	Binding Site	3
citrylCoA binding site	Binding Site	26
cobalamin binding site	Binding Site	23
coenzyme A binding site	Binding Site	13
coenzyme B12 binding site	Binding Site	15
cofactor binding site	Binding Site	28
collagen	Binding Site	30
conserved FAD binding motif	Binding Site	12
core dimer interface	Binding Site	24
core domain interface	Binding Site	43
cosubstrate binding site	Binding Site	17
creatine binding site	Binding Site	17
cross-brace motif	Binding Site	1862
cyclic di-GMP binding site	Binding Site	7
cysteine knot motif	Binding Site	66
dCTP	Binding Site	3
dNTP	Binding Site	2
decamer	Binding Site	42
degenerate RxxxH motif	Binding Site	2
delta subunit interface	Binding Site	22
diiron binding motif	Binding Site	7
dimer interaction	Binding Site	27
dimer interaction site	Binding Site	8
dimer interface	Binding Site	9838
dimer interface A, C	Binding Site	97
dimer interface A,B	Binding Site	26
dimer interface A,D	Binding Site	85
dimer interface I	Binding Site	19
dimer interface II	Binding Site	11
dimer interface of oxidized form	Binding Site	63
dimerization interface	Binding Site	2544
dimerization interface 3.5A	Binding Site	10
dimethylated arginine	Binding Site	163
distal quinone binding site	Binding Site	4
domain interface	Binding Site	56
domain interfaces	Binding Site	127
domain-domain interface	Binding Site	12
dsRNA binding site	Binding Site	229
eEF2 interaction site	Binding Site	1
eIF4AIII interface	Binding Site	60
effector binding site	Binding Site	4
effector interaction site	Binding Site	239
ephrin binding site	Binding Site	127
epsilon subunit interface	Binding Site	35
exclusion domain interface	Binding Site	12
exportin 1 interface	Binding Site	10
fibronectin type III repeats 3-5 binding site	Binding Site	16
folate binding site	Binding Site	26
fourfold interface	Binding Site	27
front-to-front dimer interface	Binding Site	34
gamma subunit interface	Binding Site	51
gamma-gamma dimer interface	Binding Site	23
glutathione binding site	Binding Site	10
glycine-pyridoxal phosphate binding site	Binding Site	27
glycogen binding site	Binding Site	16
glycoprotein Ib	Binding Site	120
glycosaminoglycan	Binding Site	133
helical insert domain interface	Binding Site	21
heme bH binding site	Binding Site	13
heme bL binding site	Binding Site	21
heme binding site	Binding Site	94
heme-binding site	Binding Site	143
heparin binding site	Binding Site	109
heptamer interface	Binding Site	153
heterodimer interface	Binding Site	1812
heterodimer interface EH	Binding Site	57
heterodimerization interface	Binding Site	1315
heterotetramer interface	Binding Site	87
heterotrimer interface	Binding Site	113
heterotrimeric interface	Binding Site	10
hexamer	Binding Site	16
hexamer interface	Binding Site	296
histone binding site	Binding Site	292
homodecamer interface	Binding Site	65
homodimer binding site	Binding Site	13
homodimer interaction site	Binding Site	33
homodimer interface	Binding Site	2566
homodimeric interface	Binding Site	175
homodimerization interface	Binding Site	72
homohexamer interface	Binding Site	21
homooligomer interface	Binding Site	52
homooligomer interface EH	Binding Site	10
homotetramer interaction site	Binding Site	24
homotetramer interface	Binding Site	1039
homotetrameric interface	Binding Site	440
homotrimer interaction site	Binding Site	40
homotrimer interface	Binding Site	19
hsp70	Binding Site	20
hydrophobic ligand binding site	Binding Site	40
inhibitor binding interface	Binding Site	42
inhibitor binding site	Binding Site	141
inhibitor binding sites	Binding Site	3
integrin-collagen binding site	Binding Site	254
inter-domain interface	Binding Site	25
interchain domain interface	Binding Site	25
interdomain interaction	Binding Site	1
interdomain interaction site	Binding Site	182
interdomain interface	Binding Site	26
interface	Binding Site	100
interface residues	Binding Site	20
intersubunit interface	Binding Site	156
intrachain IgV interface	Binding Site	8
intrachain domain interface	Binding Site	89
iron binding site	Binding Site	15
iso-ADP-ribose 1'-phosphate group	Binding Site	2
iso-ADP-ribose 5'-phosphate group	Binding Site	3
iso-ADP-ribose adenine ring group	Binding Site	2
kinase interaction site	Binding Site	4
kinase interface	Binding Site	12
large subunit interface	Binding Site	1
ligand binding site	Binding Site	1536
ligand-binding site	Binding Site	16
lipase interaction site	Binding Site	16
lipid binding site	Binding Site	163
m3G-cap binding site	Binding Site	10
mRNA	Binding Site	39
mRNA cap	Binding Site	5
magnesium binding site	Binding Site	5
malate binding site	Binding Site	3
maleylacetoacetate	Binding Site	1
membrane interface residues	Binding Site	4
membrane-bound complex binding site	Binding Site	9
metal binding site	Binding Site	472
metal binding site 1	Binding Site	15
metal binding site 2	Binding Site	8
metal binding site A	Binding Site	3
metal binding site B	Binding Site	5
metal binding site C	Binding Site	4
metal binding site III	Binding Site	8
metal binding sites	Binding Site	10
metal-binding site	Binding Site	52
microtubule interaction site	Binding Site	114
minor groove reading motif	Binding Site	18
motif 1	Binding Site	2
motif 2	Binding Site	71
motif 3	Binding Site	40
motif I	Binding Site	2
motif II	Binding Site	29
motif III	Binding Site	84
multimer	Binding Site	120
multimer interface	Binding Site	212
nSec1 interaction sites	Binding Site	115
nad+ contact residues	Binding Site	16
natural toxin binding site	Binding Site	48
non-cannonial phosphoinositide binding site	Binding Site	22
non-cannonical phosphoinositide binding site	Binding Site	20
non-specific DNA binding site	Binding Site	4
noncompetitive inhibitor binding site	Binding Site	23
nuclear mRNA export protein	Binding Site	23
nucleic acid-binding interface	Binding Site	63
nucleoside	Binding Site	2
nucleotide binding site	Binding Site	713
nucleotidyl binding site	Binding Site	10
nudix motif	Binding Site	59
octamer interface	Binding Site	7
oligomer interface	Binding Site	580
oligomer interface EH	Binding Site	57
oligomer interface ML	Binding Site	26
oligomerisation interface	Binding Site	13
oligonucleotide binding site	Binding Site	1
oxalacetate	Binding Site	2
oxalacetate binding site	Binding Site	1
p53 binding site	Binding Site	39
p67PhoxTPR effector interaction site	Binding Site	24
p97 interaction site	Binding Site	37
pVHL-ElonginB-ElonginC	Binding Site	15
pVHL-HIF-1alpha interaction	Binding Site	38
parallel homodimerization interface	Binding Site	253
partial signature motif	Binding Site	3
pentraxin binding site	Binding Site	146
peptidase domain interface	Binding Site	15
peptide binding site	Binding Site	414
peptide ligand binding site	Binding Site	2509
peptide-induced dimer interface	Binding Site	12
peripheral dimer interface	Binding Site	4
phosphate binding motif	Binding Site	56
phosphate binding site	Binding Site	9
phosphoinositide binding site	Binding Site	428
phosphopeptide binding site	Binding Site	441
plexin binding site	Binding Site	192
poly	Binding Site	26
poly-proline binding site	Binding Site	21
polymer interface	Binding Site	9
polypeptide substrate binding site	Binding Site	125
polyubiquitin binding site	Binding Site	34
predicted ATG7 binding site	Binding Site	22
predicted protein-protein interaction site	Binding Site	7
predicted tubulin binding site	Binding Site	42
primary dimer interface	Binding Site	129
primary metal binding site	Binding Site	28
primer binding site	Binding Site	106
probable substrate binding site	Binding Site	20
proline interaction residues	Binding Site	9
proline-rich peptide binding site	Binding Site	36
protease interaction site	Binding Site	113
protein binding site	Binding Site	266
protein interaction site	Binding Site	18
protein-rRNA interface	Binding Site	110
proximal heme binding site	Binding Site	7
proximal quinone binding site	Binding Site	3
pterin binding site	Binding Site	7
purine monophosphate binding site	Binding Site	7
purine riboside binding site	Binding Site	2
pyridoxal 5'-phosphate	Binding Site	34
pyridoxal 5'-phosphate binding site	Binding Site	300
pyridoxal binding site	Binding Site	9
quinone interaction residues	Binding Site	2
rRNA binding site	Binding Site	28
rRNA interaction site	Binding Site	24
receptor binding interface	Binding Site	294
receptor binding site	Binding Site	452
receptor binding sites	Binding Site	93
receptor interaction site	Binding Site	365
receptor-ligand interactions	Binding Site	542
recruitment target interaction site	Binding Site	15
reelin receptor interface	Binding Site	6
reelin repeat interface	Binding Site	200
reelin subrepeat interface	Binding Site	123
ring oligomerisation interface	Binding Site	191
sequence-specific DNA binding site	Binding Site	10
signal binding site	Binding Site	28
signal recognition particle	Binding Site	5
signature motif	Binding Site	2
specific DNA base contacts	Binding Site	1212
ssDNA	Binding Site	2
ssDNA binding site	Binding Site	64
ssDNA or dsDNA	Binding Site	3
stacking interactions	Binding Site	61
starch binding site 1	Binding Site	10
starch-binding site 1	Binding Site	5
starch-binding site 2	Binding Site	9
steroid binding site	Binding Site	80
streptomycin interaction site	Binding Site	6
structural Zn binding site	Binding Site	33
substrate binding site	Binding Site	6572
substrate binding sites	Binding Site	318
substrate interaction site	Binding Site	1
substrate interface	Binding Site	44
substrate-Mg2+ binding site	Binding Site	35
substrate-binding site	Binding Site	6
subunit I	Binding Site	10
subunit II	Binding Site	18
subunit interaction site	Binding Site	27
subunit interface	Binding Site	65
sugar binding site	Binding Site	77
sulfate binding site	Binding Site	2
tRNA acceptor arm	Binding Site	1
tRNA binding site	Binding Site	56
tRNA discriminator base	Binding Site	1
tRNA variable arm	Binding Site	1
tetramer	Binding Site	116
tetramer interface	Binding Site	864
tetrameric interface	Binding Site	156
tetramerization interface	Binding Site	153
thiamine binding site	Binding Site	6
trigger factor interaction site	Binding Site	2
trimer interface	Binding Site	1145
trimer interface B	Binding Site	13
trimerization core interface	Binding Site	1
ubiquitin binding site	Binding Site	63
vWA-Sar 1 interaction	Binding Site	22
vWA-beta sandwich domain interaction	Binding Site	62
vWA-rubredoxin like domain interaction	Binding Site	12
zinc binding site	Binding Site	484
zinc binding sites	Binding Site	589
zinc-binding site	Binding Site	4
N6-biotinyllysine	Biotinylation	1
biotinylation site	Biotinylation	4
C-linked	C-linked Glycosylation	72
N6-crotonyl-L-lysine	Crotonylation	204
O-decanoyl serine	Decanoylation	1
4-carboxyglutamate	Gamma-carboxyglutamic acid	82
-	Hydroxylation	38
3-hydroxyasparagine	Hydroxylation	1
3-hydroxyproline	Hydroxylation	2
4-hydroxyproline	Hydroxylation	99
5-hydroxylysine	Hydroxylation	50
Hydroxyproline	Hydroxylation	93
N6-lipoyllysine	Lipoylation	3
lipoyl attachment site	Lipoylation	3
lipoyl-biotinyl attachment site	Lipoylation	1
5-methylarginine	Methylation	231
Asymmetric dimethylarginine	Methylation	29
Dimethylated arginine	Methylation	6
Leucine methyl ester	Methylation	2
N-methylserine	Methylation	1
N2,N2-dimethylarginine	Methylation	84
N5-methylglutamine	Methylation	1
N6,N6,N6-dimethyllysine	Methylation	11
N6,N6-dimethyllysine	Methylation	46
N6-methylated lysine	Methylation	21
N6-methyllysine	Methylation	209
Omega-N-methylarginine	Methylation	31
Omega-N-methylated arginine	Methylation	3
Symmetric dimethylarginine	Methylation	4
Tele-methylhistidine	Methylation	1
N-myristoyl glycine	Myristation	61
N6-myristoyl lysine	Myristation	4
N-linked	N-linked Glycosylation	16170
O-linked	O-linked Glycosylation	2549
O-octanoyl serine	Octanoylation	1
GPI-anchor amidated asparagine	Other Lipid Modification	2
GPI-anchor amidated aspartate	Other Lipid Modification	4
GPI-anchor amidated serine	Other Lipid Modification	8
Phosphatidylethanolamine amidated glycine	Other Lipid Modification	2
S-	Other Lipid Modification	2
S-stearoyl cysteine	Other Lipid Modification	1
1-thioglycine	Other Modified Residue	1
2',4',5'-topaquinone	Other Modified Residue	2
3-oxoalanine	Other Modified Residue	6
ADP-ribosylarginine	Other Modified Residue	3
ADP-ribosylcysteine	Other Modified Residue	3
Allysine	Other Modified Residue	7
Aspartate 1-	Other Modified Residue	3
Beta-decarboxylated aspartate	Other Modified Residue	1
Blocked amino end	Other Modified Residue	3
Citrulline	Other Modified Residue	48
Cysteine methyl ester	Other Modified Residue	16
Cysteine persulfide	Other Modified Residue	1
Cysteine sulfenic acid	Other Modified Residue	1
Cysteine sulfinic acid	Other Modified Residue	1
Deamidated asparagine	Other Modified Residue	20
Deamidated glutamine	Other Modified Residue	5
Glycyl adenylate	Other Modified Residue	1
Hypusine	Other Modified Residue	2
N-pyruvate 2-iminyl-valine	Other Modified Residue	1
N6-	Other Modified Residue	30
N6-1-carboxyethyl lysine	Other Modified Residue	1
N6-carboxylysine	Other Modified Residue	1
N6-malonyllysine	Other Modified Residue	25
Nitrated tyrosine	Other Modified Residue	15
O-AMP-threonine	Other Modified Residue	3
O-AMP-tyrosine	Other Modified Residue	7
PolyADP-ribosyl glutamic acid	Other Modified Residue	2
Pyrrolidone carboxylic acid	Other Modified Residue	82
Pyruvic acid	Other Modified Residue	1
S-	Other Modified Residue	1
S-8alpha-FAD cysteine	Other Modified Residue	2
S-cysteinyl cysteine	Other Modified Residue	1
S-glutathionyl cysteine	Other Modified Residue	3
S-methylcysteine	Other Modified Residue	3
Thyroxine	Other Modified Residue	4
Triiodothyronine	Other Modified Residue	1
N-palmitoyl cysteine	Palmitoylation	100
O-palmitoyl serine	Palmitoylation	2
S-palmitoyl cysteine	Palmitoylation	85
5-glutamyl glycerylphosphorylethanolamine	Phosphorylation	2
O-	Phosphorylation	2
PKC phosphorylation site	Phosphorylation	11
Phosphohistidine	Phosphorylation	6
Phosphoserine	Phosphorylation	49558
Phosphothreonine	Phosphorylation	16127
Phosphotyrosine	Phosphorylation	12116
phosphorylation site	Phosphorylation	9
turn motif phosphorylation site	Phosphorylation	4
S-farnesyl cysteine	Prenylation	56
S-geranylgeranyl cysteine	Prenylation	17
S-Nitrosocysteine	S-Nitrosylation	754
S-nitrosocysteine	S-Nitrosylation	1
Methionine sulfoxide	Sulfation	3
Sulfoserine	Sulfation	2
Sulfotyrosine	Sulfation	80
Glycyl lysine isopeptide	Sumoylation	631
Glycyl lysine isopeptide	Ubiquitylation	22562

## Sheet: Sheet2
Subtype of Functional site	Type of functional site	counts
N-acetylalanine	Acetylation	897
N-acetylaspartate	Acetylation	1
N-acetylcysteine	Acetylation	6
N-acetylglutamate	Acetylation	3
N-acetylglycine	Acetylation	25
N-acetylmethionine	Acetylation	769
N-acetylproline	Acetylation	4
N-acetylserine	Acetylation	398
N-acetylthreonine	Acetylation	84
N-acetylvaline	Acetylation	8
N6-acetyllysine	Acetylation	6048
O-acetylserine	Acetylation	1
O-acetylthreonine	Acetylation	2
acetylation sites	Acetylation	15
-	Active Site	845
4-aspartylphosphate intermediate	Active Site	39
5-glutamyl coenzyme A thioester intermediate	Active Site	2
AMP-threonine intermediate	Active Site	2
Acyl-ester intermediate	Active Site	14
Acyl-thioester intermediate	Active Site	12
Amidino-cysteine intermediate	Active Site	1
Charge relay system	Active Site	582
Cysteine persulfide intermediate	Active Site	5
Cysteine persulfide intermediate; for sulfurtransferase activity	Active Site	1
Cysteine radical intermediate	Active Site	1
Cysteine sulfenic acid	Active Site	6
Cysteine-rich active site metal binding	Active Site	3
Electrophile	Active Site	1
For AIR carboxylase activity	Active Site	2
For GATase activity	Active Site	18
For NAALADase activity	Active Site	2
For OMPdecase activity	Active Site	3
For RNA 5'-triphosphatase activity	Active Site	1
For SAICAR synthetase activity	Active Site	3
For beta-hydroxyacyl dehydratase activity	Active Site	1
For beta-ketoacyl synthase activity	Active Site	1
For cyclodeaminase activity	Active Site	1
For cyclooxygenase activity	Active Site	2
For deubiquitinase activity	Active Site	2
For formimidoyltransferase activity	Active Site	1
For isomaltase activity	Active Site	1
For malonyltransferase activity	Active Site	1
For molybdenum cofactor biosynthesis protein C activity	Active Site	1
For phospholipase activity	Active Site	1
For ring-opening step	Active Site	4
For sucrase activity	Active Site	1
For sulfotransferase activity	Active Site	4
For thioesterase activity	Active Site	2
GRX-like active site	Active Site	9
Glycyl thioester intermediate	Active Site	71
Glycyl thioester intermediate; for adenylyltransferase activity	Active Site	1
N6-AMP-lysine intermediate	Active Site	3
N6-GMP-lysine intermediate	Active Site	1
Nucleophile	Active Site	338
Nucleophile 1	Active Site	1
Nucleophile 2	Active Site	1
Nucleophile; for N-glycosylase activity	Active Site	1
Nucleophile; for NAALADase activity	Active Site	2
Nucleophile; for O-GlcNAcase activity	Active Site	1
Nucleophile; for deubiquitinase activity	Active Site	1
Nucleophile; for isomaltase activity	Active Site	1
Nucleophile; for sucrase activity	Active Site	1
Nucleophile; methyl group acceptor	Active Site	1
O-	Active Site	6
Phosphocysteine intermediate	Active Site	94
Phosphoserine intermediate	Active Site	10
Pros-phosphohistidine intermediate	Active Site	8
Proton acceptor	Active Site	828
Proton acceptor; for enolization step	Active Site	2
Proton acceptor; for processing activity	Active Site	2
Proton acceptor; for ring-opening step	Active Site	2
Proton acceptor; via imino nitrogen	Active Site	1
Proton donor	Active Site	249
Proton donor; for O-GlcNAcase activity	Active Site	1
Proton donor; for beta-elimination activity	Active Site	2
Proton donor; for catalytic activity	Active Site	1
Proton donor; for delta-elimination activity	Active Site	2
Proton donor; for isomaltase activity	Active Site	1
Proton donor; shared with dimeric partner	Active Site	1
Redox-active	Active Site	2
S-palmitoyl cysteine intermediate	Active Site	9
S-selanylcysteine intermediate	Active Site	1
Schiff-base intermediate with DNA	Active Site	5
Schiff-base intermediate with DNA; for 5'-deoxyribose-5-phosphate lyase activity	Active Site	1
Schiff-base intermediate with DNA; via amino nitrogen	Active Site	1
Schiff-base intermediate with acetaldehyde	Active Site	1
Schiff-base intermediate with dihydroxyacetone-P	Active Site	3
Schiff-base intermediate with substrate	Active Site	5
Schiff-base intermediate with substrate; via pyruvic acid	Active Site	1
Schiff-base intermediate with substrate; via topaquinone	Active Site	3
Substrate-binding	Active Site	12
Tele-AMP-histidine intermediate	Active Site	6
Tele-GMP-histidine intermediate	Active Site	1
Tele-UMP-histidine intermediate	Active Site	1
Tele-hemiaminal-histidine intermediate	Active Site	1
Tele-phosphohistidine intermediate	Active Site	12
Thioimidate intermediate	Active Site	4
active site	Active Site	9552
active site cavity	Active Site	69
active site cysteine	Active Site	4
active site flap	Active Site	32
active site groove	Active Site	33
active site lid	Active Site	30
active site pocket	Active Site	90
active site region	Active Site	11
active site residue	Active Site	6
active site residues	Active Site	7
active site triad	Active Site	12
active sites	Active Site	38
amidase catalytic site	Active Site	25
catalytic base	Active Site	2
catalytic cleft	Active Site	316
catalytic core	Active Site	65
catalytic core residues	Active Site	24
catalytic loop	Active Site	38
catalytic network	Active Site	28
catalytic residue	Active Site	110
catalytic residues	Active Site	268
catalytic site	Active Site	406
catalytic tetrad	Active Site	50
catalytic triad	Active Site	72
glutaminase active site	Active Site	20
lysozyme catalytic cleft	Active Site	72
lysozyme catalytic site	Active Site	3
potential catalytic triad	Active Site	3
probable active site	Active Site	32
protein-splicing catalytic site	Active Site	12
Arginine amide	Amidation	3
Asparagine amide	Amidation	1
Diphthamide	Amidation	1
Glutamic acid 1-amide	Amidation	1
Glycine amide	Amidation	5
Isoleucine amide	Amidation	1
Leucine amide	Amidation	2
Lysine amide	Amidation	2
Methionine amide	Amidation	5
Phenylalanine amide	Amidation	8
Proline amide	Amidation	2
Tyrosine amide	Amidation	4
Valine amide	Amidation	2
-	Binding Site	31
10-formyltetrahydrofolate	Binding Site	2
11-cis-retinal	Binding Site	2
16S	Binding Site	26
16S rRNA interaction site	Binding Site	19
1D-myo-inositol 1,3,4-trisphosphate	Binding Site	4
2,3-bisphospho-D-glycerate	Binding Site	3
2,3-bisphosphoglycerate	Binding Site	3
2,3-bisphosphoglycerate; via amino nitrogen	Binding Site	1
2-oxoglutarate	Binding Site	25
23S rRNA binding site	Binding Site	89
23S rRNA interaction site	Binding Site	1
23S rRNA interface	Binding Site	201
25S rRNA binding site	Binding Site	8
28S rRNA interaction site	Binding Site	1
3' dsDNA binding site	Binding Site	14
50's loop TNF binding site	Binding Site	109
5S rRNA interface	Binding Site	38
6-hydroxy-FAD	Binding Site	2
6-hydroxy-FAD; via amide nitrogen and carbonyl oxygen	Binding Site	1
7-methylguanosine	Binding Site	1
7-methylguanosine-containing mRNA cap	Binding Site	1
8-oxoguanine	Binding Site	3
8-oxoguanine; via carbonyl oxygen	Binding Site	1
90's loop TNF binding site	Binding Site	85
AB domain interface	Binding Site	30
ABC transporter signature motif	Binding Site	10
AC domain interface	Binding Site	25
AC19 - A135	Binding Site	3
AC19 - A190	Binding Site	6
AC19 - AC40 heterodimer interface	Binding Site	14
AC19 - RPB8 interaction site	Binding Site	1
AC40 - A135	Binding Site	15
AC40 - AC19 heterodimer interface	Binding Site	19
AC40 - RPB10 interaction site	Binding Site	15
ACK tyrosine kinase interaction site	Binding Site	51
ACT binding site	Binding Site	6
ADP	Binding Site	2
ADP binding site	Binding Site	51
ADP-ribose binding site	Binding Site	36
AICAR	Binding Site	1
AICAR; shared with dimeric partner	Binding Site	3
AICAR; via carbonyl oxygen	Binding Site	1
AICAR; via carbonyl oxygen; shared with dimeric partner	Binding Site	1
AKAP interaction site	Binding Site	81
AKP helix motif	Binding Site	28
AMP	Binding Site	43
AMP 1	Binding Site	16
AMP 2	Binding Site	8
AMP 3	Binding Site	6
AMP binding site	Binding Site	209
AMP-binding site	Binding Site	78
AMP; via amide nitrogen and carbonyl oxygen	Binding Site	1
ANP binding site	Binding Site	8
AP binding site	Binding Site	6
APAF1-Caspase9 interaction site	Binding Site	8
APC binding site	Binding Site	36
APS	Binding Site	5
ATP	Binding Site	988
ATP 1	Binding Site	9
ATP 2	Binding Site	4
ATP 2; via carbonyl oxygen	Binding Site	1
ATP binding site	Binding Site	3400
ATP-AMP	Binding Site	16
ATP-binding site	Binding Site	496
ATP; via amide nitrogen	Binding Site	14
ATP; via amide nitrogen and carbonyl oxygen	Binding Site	12
ATP; via carbonyl oxygen	Binding Site	22
Acetyl-CoA	Binding Site	22
Acetylated histones	Binding Site	2
Activating enzyme	Binding Site	9
Activator	Binding Site	3
Acyl-CoA	Binding Site	14
Agonist	Binding Site	11
Agonist or antagonist	Binding Site	6
Allosteric activator	Binding Site	13
Allosteric activator 1	Binding Site	1
Allosteric activator 1; via carbonyl oxygen	Binding Site	1
Allosteric activator 2	Binding Site	3
Allosteric effector	Binding Site	2
Alpha-ketoglutarate	Binding Site	35
Androgen	Binding Site	3
Antagonist CP 96345	Binding Site	1
Arfaptin	Binding Site	39
Arg of R-G-D substrate	Binding Site	2
Asn-Pro-Ala signature motifs	Binding Site	84
Asp-box motif	Binding Site	18
Aspartate	Binding Site	6
Aspartate; via amide nitrogen	Binding Site	1
B12 binding site	Binding Site	21
BAG	Binding Site	50
BH3-homology region binding site	Binding Site	206
BPI dimerizatation interface	Binding Site	4
BRCT sequence motif	Binding Site	67
Beta-galactoside	Binding Site	2
Beta-galactoside 1	Binding Site	4
Beta-galactoside 2	Binding Site	3
Bilirubin	Binding Site	1
Bortezomib; via amide nitrogen	Binding Site	1
C-terminal SH3 interface	Binding Site	26
C-terminal domain interface	Binding Site	223
CA-like domain interface	Binding Site	14
CAD	Binding Site	7
CARD1 interface	Binding Site	10
CDK	Binding Site	389
CEN1 peptide binding site	Binding Site	12
CMP	Binding Site	1
CTP	Binding Site	5
Ca binding site	Binding Site	42
Ca binding site I	Binding Site	9
Ca binding site II	Binding Site	8
Ca2+ binding site	Binding Site	8490
Capping protein	Binding Site	2
Carbamoyl phosphate	Binding Site	2
Carbohydrate	Binding Site	46
Carbohydrate; via carbonyl oxygen	Binding Site	1
Carbonate 1	Binding Site	4
Carbonate 1; via amide nitrogen	Binding Site	4
Carbonate 2	Binding Site	2
Carbonate 2; via amide nitrogen	Binding Site	2
Carbonate or oxalate 1	Binding Site	2
Carbonate or oxalate 1; via amide nitrogen	Binding Site	2
Carbonate or oxalate 2	Binding Site	2
Carbonate or oxalate 2; via amide nitrogen	Binding Site	2
Carnitine	Binding Site	16
Caspase9-APAF1 interaction site	Binding Site	5
Catecholate-type ferric siderophore	Binding Site	3
Cdc42 binding site	Binding Site	92
Cdt1-Geminin permissive interaction site	Binding Site	19
Ceramide	Binding Site	4
Cesium cation binding sites	Binding Site	8
Chemokine	Binding Site	2
Chitooligosaccharide	Binding Site	11
Chloride	Binding Site	30
Chloride 1	Binding Site	3
Chloride 1; via amide nitrogen	Binding Site	1
Chloride 2	Binding Site	4
Chloride 2; via amide nitrogen	Binding Site	1
Chloride 3	Binding Site	2
Chloride; via amide nitrogen	Binding Site	12
Cholesterol	Binding Site	2
Citrate	Binding Site	2
Citrate; via amide nitrogen	Binding Site	1
Citrulline	Binding Site	7
Cl binding site	Binding Site	21
Co-activator interaction site	Binding Site	13
CoA binding site	Binding Site	187
CoA-binding site	Binding Site	12
Cobalamin	Binding Site	11
Cobalamin; via carbonyl oxygen	Binding Site	1
Coenzyme A	Binding Site	32
Coenzyme A; via amide nitrogen	Binding Site	2
CoenzymeA binding site	Binding Site	11
Corticosteroid	Binding Site	4
Cu	Binding Site	6
Cu2+ binding site	Binding Site	9
CuA binding site	Binding Site	3
CybL subunit interface	Binding Site	8
Cyclosporin A	Binding Site	2
Cytokine receptor motif	Binding Site	2339
D-X-S-D-E motif	Binding Site	13
D-fructose	Binding Site	4
D-fructose 1,6-bisphosphate; part of allosteric site	Binding Site	2
D-fructose; via amide nitrogen	Binding Site	1
DBD-A	Binding Site	4
DBD-B	Binding Site	10
DCCL motif	Binding Site	12
DCoH	Binding Site	4
DCoH dimer interaction site	Binding Site	18
DCoH tetramer interaction site	Binding Site	10
DED1	Binding Site	19
DH-PH interface	Binding Site	18
DNA	Binding Site	21
DNA binding site	Binding Site	3956
DNA binding sites	Binding Site	9
DNA interaction surface	Binding Site	38
DNA substrate	Binding Site	5
DNA-binding site	Binding Site	109
DNA; via amide nitrogen	Binding Site	3
DXD motif	Binding Site	21
Dihydroxyacetone	Binding Site	2
Dimer interface	Binding Site	356
Dimethylallyl diphosphate	Binding Site	12
Dioxygen	Binding Site	1
Diphosphate	Binding Site	3
Distal ubiquitin recognition interface	Binding Site	46
Domain 1 interface	Binding Site	164
Domain 2 interface	Binding Site	264
Domain 3 interface	Binding Site	172
Domain 4 interface	Binding Site	245
Domain 5 interface	Binding Site	123
Domain 6 interface	Binding Site	194
Domains 3	Binding Site	11
E-class dimer interface	Binding Site	26
E2 interaction site	Binding Site	357
E3 interaction residues	Binding Site	177
E3 interaction surface	Binding Site	40
EF1A interaction surface	Binding Site	36
EF1Balpha binding site	Binding Site	85
EGF domain interface	Binding Site	72
EGF-like motif	Binding Site	1097
ELR motif	Binding Site	27
ERK2 interaction site	Binding Site	11
EloginC interaction site	Binding Site	15
Elongin-C binding interface	Binding Site	2
Exportin interaction site in Cse1p	Binding Site	21
FAD	Binding Site	106
FAD binding motif	Binding Site	46
FAD binding site	Binding Site	83
FAD; shared with dimeric partner	Binding Site	4
FAD; via amide nitrogen	Binding Site	6
FAD; via amide nitrogen and carbonyl oxygen	Binding Site	9
FAD; via carbonyl oxygen	Binding Site	4
FADD-FAS heterodimer interface	Binding Site	17
FAS-FADD heterodimer interface	Binding Site	23
FEN1-PCNA interface	Binding Site	20
FERM domain interface	Binding Site	59
FGF binding site	Binding Site	12
FMN	Binding Site	24
FMN binding site	Binding Site	63
FMN; via amide nitrogen	Binding Site	5
FMN; via amide nitrogen and carbonyl oxygen	Binding Site	1
FMN; via carbonyl oxygen	Binding Site	1
FS-domain interface	Binding Site	24
FYVE interaction surface	Binding Site	6
Fatty acid	Binding Site	9
Fc binding site	Binding Site	34
Fe binding site	Binding Site	14
FeS	Binding Site	126
Fibrin	Binding Site	2
Folate	Binding Site	9
Free ubiquitin	Binding Site	5
Fructose 1-phosphate	Binding Site	3
Fructose 2,6-bisphosphate	Binding Site	35
Fructose 2,6-bisphosphate; via amide nitrogen	Binding Site	4
Fructose 6-phosphate	Binding Site	28
G protein beta interface	Binding Site	40
G-X-G motif	Binding Site	67
G-X-X-G motif	Binding Site	354
G-alpha-0 interaction site	Binding Site	13
G-alpha-i1 interaction site	Binding Site	11
G-beta gamma binding site	Binding Site	40
G-beta-5 interaction site	Binding Site	49
GAP	Binding Site	19
GAP interaction site	Binding Site	64
GDI	Binding Site	49
GDI interaction site	Binding Site	92
GDP-Fucose binding site	Binding Site	67
GDP-binding site	Binding Site	19
GEF	Binding Site	77
GEF interaction site	Binding Site	157
GIY-YIG motif	Binding Site	6
GMP	Binding Site	3
GMP; via amide nitrogen and carbonyl oxygen	Binding Site	1
GMP; via carbonyl oxygen	Binding Site	1
GPH motif	Binding Site	42
GSH binding site	Binding Site	140
GTP	Binding Site	501
GTP binding site	Binding Site	19
GTP-CH-I	Binding Site	12
GTP; via amide nitrogen	Binding Site	39
GTP; via amide nitrogen and carbonyl oxygen	Binding Site	13
GTP; via carbonyl oxygen	Binding Site	1
GTPase interaction site	Binding Site	1371
Galpha i	Binding Site	42
Gluconate-6-phosphate binding site	Binding Site	3
Glucose	Binding Site	1
Glucose-6-phosphate 1	Binding Site	6
Glucose-6-phosphate 2	Binding Site	4
Glutamate	Binding Site	73
Glutamate binding site	Binding Site	10
Glutamate; via amide nitrogen	Binding Site	1
Glutamine	Binding Site	1
Glutathione	Binding Site	41
Glutathione; via amide nitrogen and carbonyl oxygen	Binding Site	8
Glutathione; via carbonyl oxygen	Binding Site	1
Glyceraldehyde 3-phosphate	Binding Site	4
Glycine	Binding Site	3
Glycolipid	Binding Site	6
Glycoprotein fucosyl-galactosyl group	Binding Site	4
GoLoco binding site	Binding Site	278
GuK domain interface	Binding Site	34
H2A interaction site	Binding Site	4
H2A-H2B dimerization interface	Binding Site	125
H2B interaction site	Binding Site	20
H2TH interface	Binding Site	8
H4 interaction site	Binding Site	30
HGF binding site	Binding Site	16
HIGH motif	Binding Site	74
HIT family signature motif	Binding Site	27
HSP70 interaction site	Binding Site	491
HXXH motif	Binding Site	8
Heme	Binding Site	27
Heme b	Binding Site	2
Hemopexin-domain-binding interface	Binding Site	72
Heparin	Binding Site	14
Heterotetramer interface	Binding Site	7
Histone H3.3 interface	Binding Site	51
Histone H3A7	Binding Site	5
Histone H3K36me3	Binding Site	2
Histone H3K4me0	Binding Site	1
Histone H3K4me3	Binding Site	29
Histone H3K9me	Binding Site	2
Histone H3K9me2	Binding Site	2
Histone H3R2me0	Binding Site	2
Histone H4 interface	Binding Site	24
Histone H4K20me2	Binding Site	1
Histone H4K5ac	Binding Site	2
Hsp90 binding site	Binding Site	12
Hyaluronan	Binding Site	4
Hydrophobic pocket - steroid binding site	Binding Site	15
ILK binding interface	Binding Site	38
IMP	Binding Site	12
IMP binding site	Binding Site	6
IMP; shared with dimeric partner	Binding Site	2
IRAK4-IRAK2 interaction site	Binding Site	15
IRAK4-MyD88 interaction site	Binding Site	16
Ig1 domain interface	Binding Site	7
Ig2 domain interface	Binding Site	5
Ig3 domain interface	Binding Site	4
IgA interface	Binding Site	56
Imp13 interface	Binding Site	22
Importin	Binding Site	8
Inhibitor	Binding Site	26
Inhibitor binding site	Binding Site	10
Inhibitor contact residues	Binding Site	60
Inhibitor; alternate	Binding Site	1
Inhibitor; via amide nitrogen	Binding Site	9
Inhibitor; via amide nitrogen and carbonyl oxygen	Binding Site	4
Inhibitor; via amide nitrogen; alternate	Binding Site	1
Inhibitor; via carbonyl oxygen	Binding Site	5
InlB binding site	Binding Site	12
Inositol hexakisphosphate	Binding Site	18
Inositol phosphate group	Binding Site	2
Inositol-	Binding Site	6
Ins	Binding Site	18
Int	Binding Site	10
Interdomain contacts	Binding Site	1728
Iron-sulfur protein interface	Binding Site	24
Isl binding site	Binding Site	4
Isopentenyl diphosphate	Binding Site	12
KMSK motif region	Binding Site	8
KMSKS motif	Binding Site	5
L-glutamate	Binding Site	1
L10 interface	Binding Site	5
L11 interface	Binding Site	8
L13 binding site	Binding Site	10
L14 interface	Binding Site	12
L21 binding site	Binding Site	16
L21e interface	Binding Site	2
L23 interface	Binding Site	3
L25 interface	Binding Site	19
L27 interface	Binding Site	18
L3 interface	Binding Site	8
L5 interface	Binding Site	2
L7	Binding Site	26
LBP interface	Binding Site	10
LDH	Binding Site	13
LKB1 interaction site	Binding Site	32
Lbd1 binding interface	Binding Site	9
Ligand binding site	Binding Site	18
Lim4 domain interface	Binding Site	5
Linear diubiquitin	Binding Site	1
Lipid	Binding Site	2
Lipid headgroup	Binding Site	4
Lipid headgroup; via amide nitrogen	Binding Site	1
Low-spin heme	Binding Site	5
MHC binding domain interface	Binding Site	166
MHC_I_alpha_interface	Binding Site	5
MPN+	Binding Site	12
MPT binding site	Binding Site	9
MYPT1 binding site	Binding Site	63
Malonyl-CoA	Binding Site	2
Manganese	Binding Site	1
Manganese binding site	Binding Site	6
Matrix attachment region	Binding Site	2
Mdia effector interaction site	Binding Site	30
Metal binding sites	Binding Site	192
Methylcytosine	Binding Site	1
Metzincin-binding interface	Binding Site	8
Mg binding site	Binding Site	11
Mg binding site A	Binding Site	2
Mg++ binding site	Binding Site	114
Mg2+ binding site	Binding Site	36
Mn binding site	Binding Site	18
MoaD interaction	Binding Site	12
MoaE homodimer interface	Binding Site	15
Moco binding site	Binding Site	10
MoeB interaction surface	Binding Site	7
Molybdopterin	Binding Site	3
Multimeric 3-hydroxykynurenine chromophore	Binding Site	5
Murein	Binding Site	5
N	Binding Site	10
N- and C-terminal domain interface	Binding Site	58
N-acetyl-D-glucosamine binding site	Binding Site	7
N-terminal SH3 interface	Binding Site	16
N-terminal domain interface	Binding Site	357
NAD	Binding Site	607
NAD binding site	Binding Site	516
NAD or NADP; via carbonyl oxygen	Binding Site	1
NAD or substrate	Binding Site	5
NAD+ binding site	Binding Site	91
NAD; may stabilize a reaction intermediate	Binding Site	1
NAD; via amide nitrogen	Binding Site	15
NAD; via amide nitrogen and carbonyl oxygen	Binding Site	1
NAD; via carbonyl oxygen	Binding Site	5
NADP	Binding Site	112
NADP 1	Binding Site	2
NADP 1; via carbonyl oxygen	Binding Site	1
NADP 2	Binding Site	7
NADP binding site	Binding Site	159
NADP ribose binding motif	Binding Site	22
NADP+ binding site	Binding Site	18
NADP; shared with dimeric partner	Binding Site	2
NADP; via amide nitrogen	Binding Site	10
NADP; via amide nitrogen and carbonyl oxygen	Binding Site	4
NADP; via carbonyl oxygen	Binding Site	7
NADPH binding site	Binding Site	15
NC2 interaction surface	Binding Site	12
NEF	Binding Site	120
NEF interaction site	Binding Site	19
NMP	Binding Site	3
NS1 interaction site	Binding Site	15
NSP binding site	Binding Site	89
NTP	Binding Site	1
NTP binding site	Binding Site	24
NTP binding site	Binding Site	65
NTP; via carbonyl oxygen	Binding Site	1
Na binding site	Binding Site	63
Na binding site 1	Binding Site	76
Na2 binding site	Binding Site	92
NeuB binding interface	Binding Site	9
Nicotinamide ribonucleotide	Binding Site	2
Nicotinamide ribonucleotide; via amide nitrogen	Binding Site	1
Nilotinib	Binding Site	1
Nucleotide	Binding Site	3
Nucleotide binding site	Binding Site	2
OAADPR binding site	Binding Site	8
OB2	Binding Site	10
Omega-aminocarboxylic acids	Binding Site	4
Ornithine	Binding Site	1
P-class dimer interface	Binding Site	6
P4 phosphate binding site	Binding Site	4
PA	Binding Site	80
PAPS	Binding Site	55
PB1 domain interface	Binding Site	11
PB1 interaction	Binding Site	19
PB1 interaction site	Binding Site	4
PB1 interaction surface	Binding Site	56
PCNA	Binding Site	63
PDZ interface	Binding Site	9
PHB binding site	Binding Site	17
PIDD-RAIDD interaction site	Binding Site	2
PLP	Binding Site	3
PLP; via amide nitrogen	Binding Site	1
PLP; via carbonyl oxygen	Binding Site	1
PLZF binding site	Binding Site	14
PTKc domain interface	Binding Site	12
PTP1B noncatalytic binding site	Binding Site	11
PUA domain interface	Binding Site	17
PYR	Binding Site	122
Par6 cell polarity protein interaction site	Binding Site	3
Peptide substrate	Binding Site	2
Peptide substrate; via carbonyl oxygen	Binding Site	1
Phosphate	Binding Site	5
Phosphate; via amide nitrogen	Binding Site	2
Phosphatidylcholine	Binding Site	3
Phosphatidylinositol	Binding Site	1
Phosphatidylinositol 1,4,5-trisphosphate	Binding Site	6
Phosphatidylinositol 3,4,5-trisphosphate	Binding Site	11
Phosphatidylinositol 3-phosphate	Binding Site	53
Phosphatidylinositol 3-phosphate; via amide nitrogen and carbonyl oxygen	Binding Site	13
Phosphatidylinositol 4,5-bisphosphate	Binding Site	8
Phosphatidylinositol lipid headgroup	Binding Site	40
Phosphatidylinositol phosphate	Binding Site	1
Phosphatidylserine	Binding Site	1
Phosphoceramide	Binding Site	5
Phospholipid binding site	Binding Site	13
Phosphotyrosine	Binding Site	3
PolD3 binding site	Binding Site	19
Poly-ADP-ribose	Binding Site	7
Polyprenyl diphosphate	Binding Site	5
Potassium binding sites	Binding Site	4
Prefoldin subunit interaction site	Binding Site	7
PriL_PriS interface	Binding Site	10
Progesterone	Binding Site	1
Prosequence binding site	Binding Site	2
Protein interaction interface	Binding Site	3
Proximal ubiquitin recognition interface	Binding Site	20
PspA	Binding Site	2
PtdCho binding site	Binding Site	24
PtdIns	Binding Site	12
PtdIns4P	Binding Site	8
Purine nucleotide phosphoramidate	Binding Site	2
Putrescine	Binding Site	2
PxVxL motif	Binding Site	8
Pyridoxal phosphate	Binding Site	23
Pyridoxal phosphate; via amide nitrogen	Binding Site	1
Q-X-W motif	Binding Site	213
QS Arf6 conserved motif	Binding Site	2
Qi binding site	Binding Site	4
Qo binding site	Binding Site	12
R2 peptide binding site	Binding Site	17
RA - Ras interaction site	Binding Site	22
RAIDD-PIDD interaction site	Binding Site	4
RAN binding site	Binding Site	183
RAS interface	Binding Site	23
RCXC motif	Binding Site	42
RD interface	Binding Site	12
RING interface	Binding Site	22
RNA	Binding Site	15
RNA binding site	Binding Site	1469
RNase E interface	Binding Site	7
RPA1 DBD-C	Binding Site	12
RPA2 DBD-D	Binding Site	36
RPA3	Binding Site	13
RPB1 - RPB2 interface	Binding Site	94
RPB1 interaction site	Binding Site	215
RPB10 interaction site	Binding Site	40
RPB11 - RPB1 interaction site	Binding Site	16
RPB11 - RPB2 interaction site	Binding Site	6
RPB11 - RPB3 heterodimer interface	Binding Site	38
RPB11 - RPB8 interaction site	Binding Site	2
RPB11 interaction site	Binding Site	12
RPB12 interaction site	Binding Site	25
RPB3 - RPB1 interaction site	Binding Site	1
RPB3 - RPB10 interaction site	Binding Site	15
RPB3 - RPB11 heterodimer interface	Binding Site	21
RPB3 - RPB2 interaction site	Binding Site	22
RPB3 - RPB8 interaction site	Binding Site	2
RPB3 interaction site	Binding Site	45
RPB7- RPB4 dimer interface	Binding Site	9
RXR	Binding Site	54
Rab family motif 1	Binding Site	2
Rab family motif 4	Binding Site	14
Rab subfamily motif 1	Binding Site	112
Rab subfamily motif 3	Binding Site	7
Rab subfamily motif 4	Binding Site	98
Rabaptin5 binding site	Binding Site	30
Rac	Binding Site	87
Rac binding site	Binding Site	34
Rac1 binding site	Binding Site	26
Rac2 binding site	Binding Site	10
RafRBD - Ras interaction site	Binding Site	22
RalA binding site	Binding Site	22
RanGDP-NTF2 interaction	Binding Site	49
Ras binding site	Binding Site	4
Ras interaction site	Binding Site	1209
Rassf1C interface	Binding Site	16
Retinal chromophore	Binding Site	2
Retinoic acid	Binding Site	3
Rho binding site 1	Binding Site	163
Rho kinase	Binding Site	3
RhoA binding site	Binding Site	21
Rpb1	Binding Site	66
Rpb1 - Rpb2 interaction site	Binding Site	12
Rpb1 - Rpb5 interaction site	Binding Site	16
Rpb1 - Rpb6 interaction site	Binding Site	10
Rpb4 interaction site	Binding Site	15
Rpb6 interaction site	Binding Site	5
Rrp4 interface	Binding Site	32
Rrp40 interface	Binding Site	25
RxxxH motif	Binding Site	18
S-adenosyl-L-homocysteine	Binding Site	2
S-adenosyl-L-homocysteine; via amide nitrogen	Binding Site	1
S-adenosyl-L-homocysteine; via carbonyl oxygen	Binding Site	1
S-adenosyl-L-methionine	Binding Site	200
S-adenosyl-L-methionine 1	Binding Site	2
S-adenosyl-L-methionine 1; via amide nitrogen and carbonyl oxygen	Binding Site	1
S-adenosyl-L-methionine 2	Binding Site	3
S-adenosyl-L-methionine 2; via carbonyl oxygen	Binding Site	1
S-adenosyl-L-methionine and substrate	Binding Site	1
S-adenosyl-L-methionine; via amide nitrogen	Binding Site	35
S-adenosyl-L-methionine; via amide nitrogen and carbonyl oxygen	Binding Site	6
S-adenosyl-L-methionine; via carbonyl oxygen	Binding Site	47
S-adenosylmethioninamine	Binding Site	7
S-adenosylmethionine binding site	Binding Site	11
S11 protein interface	Binding Site	3
S13e-L30e interaction site	Binding Site	14
S17 interaction site	Binding Site	6
S5a binding site	Binding Site	36
S8 interaction site	Binding Site	14
SAM binding site	Binding Site	10
SAP interaction site	Binding Site	9
SBD interface	Binding Site	171
SCR3	Binding Site	4
SH2 domain interface	Binding Site	9
SH3	Binding Site	148
SKA1 interface	Binding Site	34
SKA2 interface	Binding Site	36
SKA3 interface	Binding Site	49
SKP1 binding interface	Binding Site	2
STAMBP	Binding Site	1
STAR motif	Binding Site	6
SUMO-1 interface	Binding Site	5
Sar1 interface	Binding Site	8
SdhD	Binding Site	7
Semaphorin binding site	Binding Site	47
Serine	Binding Site	7
Sialic acid	Binding Site	17
SifA binding site	Binding Site	12
Slit binding interface	Binding Site	17
Spermidine	Binding Site	6
Staurosporine	Binding Site	1
Steroid	Binding Site	4
Substrate	Binding Site	1079
Substrate 1	Binding Site	7
Substrate 2	Binding Site	5
Substrate binding site	Binding Site	1364
Substrate carboxyl	Binding Site	2
Substrate-binding site	Binding Site	19
Substrate; shared with dimeric partner	Binding Site	3
Substrate; shared with homodimeric partner	Binding Site	2
Substrate; shared with neighboring subunit	Binding Site	1
Substrate; via amide nitrogen	Binding Site	49
Substrate; via amide nitrogen and carbonyl oxygen	Binding Site	4
Substrate; via carbonyl oxygen	Binding Site	34
Substrate; via tele nitrogen	Binding Site	1
Subunit I	Binding Site	87
Subunit III	Binding Site	20
Subunit IV	Binding Site	136
Subunit VIIIb	Binding Site	24
Subunit VIIa	Binding Site	39
Subunit VIIc	Binding Site	21
Subunit VIa	Binding Site	57
Subunit VIb	Binding Site	69
Subunit VIc	Binding Site	29
Subunit Va	Binding Site	30
Subunit Vb	Binding Site	30
Synthetic agonist	Binding Site	8
TAP	Binding Site	105
TBP interaction site	Binding Site	2
TDP-binding site	Binding Site	103
TFIIA interaction surface	Binding Site	16
TFIIA subunit interface	Binding Site	86
TFIIB interaction surface	Binding Site	17
TMP-binding site	Binding Site	7
TNFR binding site	Binding Site	56
TPP binding site	Binding Site	6
TPP-binding site	Binding Site	87
TPR interaction site	Binding Site	6
TPR motif	Binding Site	2675
TPR motifs	Binding Site	9
TRADD binding site	Binding Site	12
TRF1 binding interface	Binding Site	5
TRTK-12 binding site	Binding Site	14
TSLC1 peptide binding site	Binding Site	20
Taxol binding site	Binding Site	99
Thiamine pyrophosphate	Binding Site	21
Thiamine pyrophosphate; via amide nitrogen	Binding Site	3
Thyroid hormone	Binding Site	4
Thyroid hormone; via amide nitrogen	Binding Site	2
Thyroid hormones	Binding Site	2
Thyroxine	Binding Site	2
Trinuclear Cu binding site	Binding Site	3
Trp docking motif	Binding Site	47
Tryptophan	Binding Site	4
Tryptophan; via carbonyl oxygen	Binding Site	1
Tubulin	Binding Site	2
Type 1	Binding Site	28
Type I interaction site	Binding Site	25
Type II interaction site	Binding Site	13
Type III interaction site	Binding Site	23
Tyrosine	Binding Site	5
UDP	Binding Site	3
UDP-N-acetyl-galactosamine	Binding Site	1
UDP-glucose	Binding Site	2
UDP-glucuronate	Binding Site	9
UDP-glucuronic acid	Binding Site	1
UGI interface	Binding Site	16
Ub thioester intermediate interaction residues	Binding Site	776
Ubiquinone; shared with DHSD	Binding Site	1
Ubiquinone; shared with IP	Binding Site	1
Ubiquinone; via amide nitrogen	Binding Site	1
Ubiquinone; via carbonyl oxygen	Binding Site	1
Ubq - CUE interaction site	Binding Site	72
Ubq - E2 interaction site	Binding Site	23
Ubq - UCH interaction site	Binding Site	84
Ulp1 - Smt3 interaction site	Binding Site	48
Upf3b interface	Binding Site	6
VWA-helical domain interaction	Binding Site	32
Vav SH3 interface	Binding Site	10
Vitamin D3	Binding Site	3
Walker A motif	Binding Site	14
Walker B motif	Binding Site	35
Y14 interface	Binding Site	28
YPXnL-motif binding site	Binding Site	10
YdjC motif	Binding Site	15
YxxL localization motifs	Binding Site	8
Zinc binding site	Binding Site	19
Zinc-binding site	Binding Site	15
Zinc-binding sites	Binding Site	161
Zn binding site	Binding Site	1684
Zn binding site 1	Binding Site	6
Zn binding site 2	Binding Site	8
Zn binding sites	Binding Site	307
Zn-binding sites	Binding Site	10
Zn2+ binding site	Binding Site	367
[2Fe-2S] cluster binding site	Binding Site	22
acetate binding site	Binding Site	9
acetyllysine binding site	Binding Site	173
acidic-cluster-dileucine motif interaction site	Binding Site	27
actin binding site	Binding Site	4
actin interaction site	Binding Site	44
acyl-activating enzyme	Binding Site	287
adenylyl cyclase interaction site	Binding Site	36
alpha	Binding Site	152
alpha subunit interaction interface	Binding Site	39
alpha subunit interface	Binding Site	34
alternate GDI interaction site	Binding Site	15
ankyrin protein binding site	Binding Site	65
annexin 2 binding sites	Binding Site	9
annexin I binding site	Binding Site	6
antibody binding site	Binding Site	5
anticodon binding site	Binding Site	143
antigen binding site	Binding Site	184
antiparallel homodimerization interface	Binding Site	206
apical	Binding Site	29
autoinhibitory domain	Binding Site	48
beta	Binding Site	259
beta - gamma complex interaction site	Binding Site	204
beta subunit binding site	Binding Site	245
beta subunit interaction interface	Binding Site	35
beta subunit interaction site	Binding Site	392
beta-alpha-beta structure motif	Binding Site	70
beta-alpha-beta stucture motif	Binding Site	42
binding site	Binding Site	164
binding site 1	Binding Site	374
binding site 2	Binding Site	238
c-di-GMP	Binding Site	1
cAMP	Binding Site	16
cAMP 1	Binding Site	8
cAMP 2	Binding Site	8
cAMP or cGMP	Binding Site	1
cGMP	Binding Site	16
cadherin 23 binding site	Binding Site	14
calcium binding site	Binding Site	4
calcium binding site 1	Binding Site	117
calcium binding site 2	Binding Site	29
calcium binding site 3	Binding Site	61
calcium mediated ligand binding site	Binding Site	48
calcium-binding site	Binding Site	1013
carbohydrate binding site	Binding Site	209
carboxyltransferase	Binding Site	25
cargo peptides binding interface	Binding Site	17
catalytic Zn binding site	Binding Site	23
catalytic motif	Binding Site	91
catalytic subunit	Binding Site	148
ceramide binding site	Binding Site	26
chemical substrate binding site	Binding Site	21
chloride binding site	Binding Site	3
citrylCoA binding site	Binding Site	26
cobalamin binding site	Binding Site	23
coenzyme A binding site	Binding Site	13
coenzyme B12 binding site	Binding Site	15
cofactor binding site	Binding Site	28
collagen	Binding Site	30
conserved FAD binding motif	Binding Site	12
core dimer interface	Binding Site	24
core domain interface	Binding Site	43
cosubstrate binding site	Binding Site	17
creatine binding site	Binding Site	17
cross-brace motif	Binding Site	1862
cyclic di-GMP binding site	Binding Site	7
cysteine knot motif	Binding Site	66
dCTP	Binding Site	3
dNTP	Binding Site	2
decamer	Binding Site	42
degenerate RxxxH motif	Binding Site	2
delta subunit interface	Binding Site	22
diiron binding motif	Binding Site	7
dimer interaction	Binding Site	27
dimer interaction site	Binding Site	8
dimer interface	Binding Site	9838
dimer interface A, C	Binding Site	97
dimer interface A,B	Binding Site	26
dimer interface A,D	Binding Site	85
dimer interface I	Binding Site	19
dimer interface II	Binding Site	11
dimer interface of oxidized form	Binding Site	63
dimerization interface	Binding Site	2544
dimerization interface 3.5A	Binding Site	10
dimethylated arginine	Binding Site	163
distal quinone binding site	Binding Site	4
domain interface	Binding Site	56
domain interfaces	Binding Site	127
domain-domain interface	Binding Site	12
dsRNA binding site	Binding Site	229
eEF2 interaction site	Binding Site	1
eIF4AIII interface	Binding Site	60
effector binding site	Binding Site	4
effector interaction site	Binding Site	239
ephrin binding site	Binding Site	127
epsilon subunit interface	Binding Site	35
exclusion domain interface	Binding Site	12
exportin 1 interface	Binding Site	10
fibronectin type III repeats 3-5 binding site	Binding Site	16
folate binding site	Binding Site	26
fourfold interface	Binding Site	27
front-to-front dimer interface	Binding Site	34
gamma subunit interface	Binding Site	51
gamma-gamma dimer interface	Binding Site	23
glutathione binding site	Binding Site	10
glycine-pyridoxal phosphate binding site	Binding Site	27
glycogen binding site	Binding Site	16
glycoprotein Ib	Binding Site	120
glycosaminoglycan	Binding Site	133
helical insert domain interface	Binding Site	21
heme bH binding site	Binding Site	13
heme bL binding site	Binding Site	21
heme binding site	Binding Site	94
heme-binding site	Binding Site	143
heparin binding site	Binding Site	109
heptamer interface	Binding Site	153
heterodimer interface	Binding Site	1812
heterodimer interface EH	Binding Site	57
heterodimerization interface	Binding Site	1315
heterotetramer interface	Binding Site	87
heterotrimer interface	Binding Site	113
heterotrimeric interface	Binding Site	10
hexamer	Binding Site	16
hexamer interface	Binding Site	296
histone binding site	Binding Site	292
homodecamer interface	Binding Site	65
homodimer binding site	Binding Site	13
homodimer interaction site	Binding Site	33
homodimer interface	Binding Site	2566
homodimeric interface	Binding Site	175
homodimerization interface	Binding Site	72
homohexamer interface	Binding Site	21
homooligomer interface	Binding Site	52
homooligomer interface EH	Binding Site	10
homotetramer interaction site	Binding Site	24
homotetramer interface	Binding Site	1039
homotetrameric interface	Binding Site	440
homotrimer interaction site	Binding Site	40
homotrimer interface	Binding Site	19
hsp70	Binding Site	20
hydrophobic ligand binding site	Binding Site	40
inhibitor binding interface	Binding Site	42
inhibitor binding site	Binding Site	141
inhibitor binding sites	Binding Site	3
integrin-collagen binding site	Binding Site	254
inter-domain interface	Binding Site	25
interchain domain interface	Binding Site	25
interdomain interaction	Binding Site	1
interdomain interaction site	Binding Site	182
interdomain interface	Binding Site	26
interface	Binding Site	100
interface residues	Binding Site	20
intersubunit interface	Binding Site	156
intrachain IgV interface	Binding Site	8
intrachain domain interface	Binding Site	89
iron binding site	Binding Site	15
iso-ADP-ribose 1'-phosphate group	Binding Site	2
iso-ADP-ribose 5'-phosphate group	Binding Site	3
iso-ADP-ribose adenine ring group	Binding Site	2
kinase interaction site	Binding Site	4
kinase interface	Binding Site	12
large subunit interface	Binding Site	1
ligand binding site	Binding Site	1536
ligand-binding site	Binding Site	16
lipase interaction site	Binding Site	16
lipid binding site	Binding Site	163
m3G-cap binding site	Binding Site	10
mRNA	Binding Site	39
mRNA cap	Binding Site	5
magnesium binding site	Binding Site	5
malate binding site	Binding Site	3
maleylacetoacetate	Binding Site	1
membrane interface residues	Binding Site	4
membrane-bound complex binding site	Binding Site	9
metal binding site	Binding Site	472
metal binding site 1	Binding Site	15
metal binding site 2	Binding Site	8
metal binding site A	Binding Site	3
metal binding site B	Binding Site	5
metal binding site C	Binding Site	4
metal binding site III	Binding Site	8
metal binding sites	Binding Site	10
metal-binding site	Binding Site	52
microtubule interaction site	Binding Site	114
minor groove reading motif	Binding Site	18
motif 1	Binding Site	2
motif 2	Binding Site	71
motif 3	Binding Site	40
motif I	Binding Site	2
motif II	Binding Site	29
motif III	Binding Site	84
multimer	Binding Site	120
multimer interface	Binding Site	212
nSec1 interaction sites	Binding Site	115
nad+ contact residues	Binding Site	16
natural toxin binding site	Binding Site	48
non-cannonial phosphoinositide binding site	Binding Site	22
non-cannonical phosphoinositide binding site	Binding Site	20
non-specific DNA binding site	Binding Site	4
noncompetitive inhibitor binding site	Binding Site	23
nuclear mRNA export protein	Binding Site	23
nucleic acid-binding interface	Binding Site	63
nucleoside	Binding Site	2
nucleotide binding site	Binding Site	713
nucleotidyl binding site	Binding Site	10
nudix motif	Binding Site	59
octamer interface	Binding Site	7
oligomer interface	Binding Site	580
oligomer interface EH	Binding Site	57
oligomer interface ML	Binding Site	26
oligomerisation interface	Binding Site	13
oligonucleotide binding site	Binding Site	1
oxalacetate	Binding Site	2
oxalacetate binding site	Binding Site	1
p53 binding site	Binding Site	39
p67PhoxTPR effector interaction site	Binding Site	24
p97 interaction site	Binding Site	37
pVHL-ElonginB-ElonginC	Binding Site	15
pVHL-HIF-1alpha interaction	Binding Site	38
parallel homodimerization interface	Binding Site	253
partial signature motif	Binding Site	3
pentraxin binding site	Binding Site	146
peptidase domain interface	Binding Site	15
peptide binding site	Binding Site	414
peptide ligand binding site	Binding Site	2509
peptide-induced dimer interface	Binding Site	12
peripheral dimer interface	Binding Site	4
phosphate binding motif	Binding Site	56
phosphate binding site	Binding Site	9
phosphoinositide binding site	Binding Site	428
phosphopeptide binding site	Binding Site	441
plexin binding site	Binding Site	192
poly	Binding Site	26
poly-proline binding site	Binding Site	21
polymer interface	Binding Site	9
polypeptide substrate binding site	Binding Site	125
polyubiquitin binding site	Binding Site	34
predicted ATG7 binding site	Binding Site	22
predicted protein-protein interaction site	Binding Site	7
predicted tubulin binding site	Binding Site	42
primary dimer interface	Binding Site	129
primary metal binding site	Binding Site	28
primer binding site	Binding Site	106
probable substrate binding site	Binding Site	20
proline interaction residues	Binding Site	9
proline-rich peptide binding site	Binding Site	36
protease interaction site	Binding Site	113
protein binding site	Binding Site	266
protein interaction site	Binding Site	18
protein-rRNA interface	Binding Site	110
proximal heme binding site	Binding Site	7
proximal quinone binding site	Binding Site	3
pterin binding site	Binding Site	7
purine monophosphate binding site	Binding Site	7
purine riboside binding site	Binding Site	2
pyridoxal 5'-phosphate	Binding Site	34
pyridoxal 5'-phosphate binding site	Binding Site	300
pyridoxal binding site	Binding Site	9
quinone interaction residues	Binding Site	2
rRNA binding site	Binding Site	28
rRNA interaction site	Binding Site	24
receptor binding interface	Binding Site	294
receptor binding site	Binding Site	452
receptor binding sites	Binding Site	93
receptor interaction site	Binding Site	365
receptor-ligand interactions	Binding Site	542
recruitment target interaction site	Binding Site	15
reelin receptor interface	Binding Site	6
reelin repeat interface	Binding Site	200
reelin subrepeat interface	Binding Site	123
ring oligomerisation interface	Binding Site	191
sequence-specific DNA binding site	Binding Site	10
signal binding site	Binding Site	28
signal recognition particle	Binding Site	5
signature motif	Binding Site	2
specific DNA base contacts	Binding Site	1212
ssDNA	Binding Site	2
ssDNA binding site	Binding Site	64
ssDNA or dsDNA	Binding Site	3
stacking interactions	Binding Site	61
starch binding site 1	Binding Site	10
starch-binding site 1	Binding Site	5
starch-binding site 2	Binding Site	9
steroid binding site	Binding Site	80
streptomycin interaction site	Binding Site	6
structural Zn binding site	Binding Site	33
substrate binding site	Binding Site	6572
substrate binding sites	Binding Site	318
substrate interaction site	Binding Site	1
substrate interface	Binding Site	44
substrate-Mg2+ binding site	Binding Site	35
substrate-binding site	Binding Site	6
subunit I	Binding Site	10
subunit II	Binding Site	18
subunit interaction site	Binding Site	27
subunit interface	Binding Site	65
sugar binding site	Binding Site	77
sulfate binding site	Binding Site	2
tRNA acceptor arm	Binding Site	1
tRNA binding site	Binding Site	56
tRNA discriminator base	Binding Site	1
tRNA variable arm	Binding Site	1
tetramer	Binding Site	116
tetramer interface	Binding Site	864
tetrameric interface	Binding Site	156
tetramerization interface	Binding Site	153
thiamine binding site	Binding Site	6
trigger factor interaction site	Binding Site	2
trimer interface	Binding Site	1145
trimer interface B	Binding Site	13
trimerization core interface	Binding Site	1
ubiquitin binding site	Binding Site	63
vWA-Sar 1 interaction	Binding Site	22
vWA-beta sandwich domain interaction	Binding Site	62
vWA-rubredoxin like domain interaction	Binding Site	12
zinc binding site	Binding Site	484
zinc binding sites	Binding Site	589
zinc-binding site	Binding Site	4
N6-biotinyllysine	Biotinylation	1
biotinylation site	Biotinylation	4
C-linked	C-linked Glycosylation	72
N6-crotonyl-L-lysine	Crotonylation	204
O-decanoyl serine	Decanoylation	1
4-carboxyglutamate	Gamma-carboxyglutamic acid	82
-	Hydroxylation	38
3-hydroxyasparagine	Hydroxylation	1
3-hydroxyproline	Hydroxylation	2
4-hydroxyproline	Hydroxylation	99
5-hydroxylysine	Hydroxylation	50
Hydroxyproline	Hydroxylation	93
N6-lipoyllysine	Lipoylation	3
lipoyl attachment site	Lipoylation	3
lipoyl-biotinyl attachment site	Lipoylation	1
5-methylarginine	Methylation	231
Asymmetric dimethylarginine	Methylation	29
Dimethylated arginine	Methylation	6
Leucine methyl ester	Methylation	2
N-methylserine	Methylation	1
N2,N2-dimethylarginine	Methylation	84
N5-methylglutamine	Methylation	1
N6,N6,N6-dimethyllysine	Methylation	11
N6,N6-dimethyllysine	Methylation	46
N6-methylated lysine	Methylation	21
N6-methyllysine	Methylation	209
Omega-N-methylarginine	Methylation	31
Omega-N-methylated arginine	Methylation	3
Symmetric dimethylarginine	Methylation	4
Tele-methylhistidine	Methylation	1
N-myristoyl glycine	Myristation	61
N6-myristoyl lysine	Myristation	4
N-linked	N-linked Glycosylation	16170
O-linked	O-linked Glycosylation	2549
O-octanoyl serine	Octanoylation	1
GPI-anchor amidated asparagine	Other Lipid Modification	2
GPI-anchor amidated aspartate	Other Lipid Modification	4
GPI-anchor amidated serine	Other Lipid Modification	8
Phosphatidylethanolamine amidated glycine	Other Lipid Modification	2
S-	Other Lipid Modification	2
S-stearoyl cysteine	Other Lipid Modification	1
1-thioglycine	Other Modified Residue	1
2',4',5'-topaquinone	Other Modified Residue	2
3-oxoalanine	Other Modified Residue	6
ADP-ribosylarginine	Other Modified Residue	3
ADP-ribosylcysteine	Other Modified Residue	3
Allysine	Other Modified Residue	7
Aspartate 1-	Other Modified Residue	3
Beta-decarboxylated aspartate	Other Modified Residue	1
Blocked amino end	Other Modified Residue	3
Citrulline	Other Modified Residue	48
Cysteine methyl ester	Other Modified Residue	16
Cysteine persulfide	Other Modified Residue	1
Cysteine sulfenic acid	Other Modified Residue	1
Cysteine sulfinic acid	Other Modified Residue	1
Deamidated asparagine	Other Modified Residue	20
Deamidated glutamine	Other Modified Residue	5
Glycyl adenylate	Other Modified Residue	1
Hypusine	Other Modified Residue	2
N-pyruvate 2-iminyl-valine	Other Modified Residue	1
N6-	Other Modified Residue	30
N6-1-carboxyethyl lysine	Other Modified Residue	1
N6-carboxylysine	Other Modified Residue	1
N6-malonyllysine	Other Modified Residue	25
Nitrated tyrosine	Other Modified Residue	15
O-AMP-threonine	Other Modified Residue	3
O-AMP-tyrosine	Other Modified Residue	7
PolyADP-ribosyl glutamic acid	Other Modified Residue	2
Pyrrolidone carboxylic acid	Other Modified Residue	82
Pyruvic acid	Other Modified Residue	1
S-	Other Modified Residue	1
S-8alpha-FAD cysteine	Other Modified Residue	2
S-cysteinyl cysteine	Other Modified Residue	1
S-glutathionyl cysteine	Other Modified Residue	3
S-methylcysteine	Other Modified Residue	3
Thyroxine	Other Modified Residue	4
Triiodothyronine	Other Modified Residue	1
N-palmitoyl cysteine	Palmitoylation	100
O-palmitoyl serine	Palmitoylation	2
S-palmitoyl cysteine	Palmitoylation	85
5-glutamyl glycerylphosphorylethanolamine	Phosphorylation	2
O-	Phosphorylation	2
PKC phosphorylation site	Phosphorylation	11
Phosphohistidine	Phosphorylation	6
Phosphoserine	Phosphorylation	49558
Phosphothreonine	Phosphorylation	16127
Phosphotyrosine	Phosphorylation	12116
phosphorylation site	Phosphorylation	9
turn motif phosphorylation site	Phosphorylation	4
S-farnesyl cysteine	Prenylation	56
S-geranylgeranyl cysteine	Prenylation	17
S-Nitrosocysteine	S-Nitrosylation	754
S-nitrosocysteine	S-Nitrosylation	1
Methionine sulfoxide	Sulfation	3
Sulfoserine	Sulfation	2
Sulfotyrosine	Sulfation	80
Glycyl lysine isopeptide	Sumoylation	631
Glycyl lysine isopeptide	Ubiquitylation	22542
ubiquitination site	Ubiquitylation	20
