# Supplementary material for: Human germline and pan-cancer variomes and their distinct functional profiles
Source: Nucleic Acids Res. 2014 Sep 17;42(18):11570–88. doi: 10.1093/nar/gku772 (PMC4191387; doi:10.1093/nar/gku772)
Supplement: SUPPLEMENTARY DATA [file supp_gku772_nar-01885-n-2014-File004.zip › Sup_Tab_2_Datasource_Based_Survey.xlsx]

## Sheet: (A)Datasource-based_analysis
	COSMIC	TCGA	ICGC	IntOGen	dbSNP	CSR	NCI60
Acetylation	0.0506699	4.63388e-23	9.7395e-05	9.53059e-06	3.82208e-15	0.00908903	2.43811e-05
Active Site	7.40648e-09	0.000580172	0.0111052	0.0184886	8.53166e-05	0.000696864	0.000251393
Amidation	0.0153373	0.311247	0.31754	0.574359	0.205354	0.113764	0.155163
Binding Site	9.31938e-71	3.92194e-33	6.50179e-16	1.49569e-16	7.86089e-20	3.76351e-11	0.00129575
C-linked Glycosylation	0.456229	0.0542328	0.614069	0.505092	0.0108832	0.790558	0.720284
Crotonylation	6.01163e-11	0.00459932	0.00229925	3.46032e-05	0.268519	0.51382	0.394691
Gamma-carboxyglutamic acid	0.0597129	0.00324073	0.0449081	0.00337809	0.0165908	0.76517	0.688196
Hydroxylation	0.0315395	0.129895	0.228132	0.478692	0.490477	0.397027	0.630493
Methylation	9.2764e-27	1.00851e-16	1.33342e-13	1.82658e-24	0.00484455	0.00208646	0.625106
Myristation	0.0851573	0.591061	0.40189	0.557641	0.226469	0.19117	0.743631
N-linked Glycosylation	5.88285e-47	8.3508e-79	3.75341e-44	4.38869e-40	3.95059e-163	4.45322e-05	3.24931e-08
O-linked Glycosylation	2.54516e-07	8.33237e-22	2.14772e-08	1.40162e-09	7.97795e-06	0.0826866	0.181803
Other Lipid Modification	0.618233	0.653309	0.554839	0.644924	0.303335	0.939866	0.917058
Other Modified Residue	0.027849	0.00710562	0.0339571	0.178453	0.166787	0.265006	0.592169
Palmitoylation	0.304525	0.340469	0.478686	0.37411	0.172753	0.543138	0.426484
Phosphorylation	2.0494e-15	4.93723e-77	1.10435e-30	3.47291e-39	7.77898e-47	6.03675e-07	3.09917e-08
Prenylation	0.15761	0.0514253	0.104007	0.185401	0.164422	0.787982	0.717009
S-Nitrosylation	0.207777	1.0739e-06	0.0143222	0.0705143	0.291056	0.0850534	0.0320421
Sulfation	0.366587	0.360014	0.127621	0.416318	0.383518	0.757714	0.678852
Sumoylation	0.0783994	0.000513498	0.00104237	0.0467648	8.66914e-07	0.127492	0.451645
Ubiquitylation	6.85052e-08	1.72832e-79	2.37354e-15	1.54605e-25	1.10915e-61	2.67964e-09	2.33252e-08

## Sheet: (B)-Log(pvalue)
	COSMIC	TCGA	ICGC	IntOGen	dbSNP	CSR	NCI60
Acetylation	1.29525	22.3341	4.01146	5.02088	14.4177	2.04148	4.61295
Active Site	8.13039	3.23644	1.95447	1.7331	4.06897	3.15685	3.59965
Amidation	1.81425	0.506895	0.498201	0.240816	0.687496	0.943996	0.809211
Binding Site	70.0306	32.4065	15.187	15.8252	19.1045	10.4244	2.88748
C-linked Glycosylation	0.340817	1.26574	0.211783	0.296629	1.96324	0.102066	0.142496
Crotonylation	10.221	2.33731	2.63841	4.46088	0.571026	0.289189	0.403742
Gamma-carboxyglutamic acid	1.22393	2.48936	1.34768	2.47133	1.78013	0.116242	0.162288
Hydroxylation	1.50115	0.886407	0.641814	0.319944	0.309382	0.40118	0.20032
Methylation	26.0326	15.9963	12.875	23.7384	2.31475	2.68059	0.204047
Myristation	1.06978	0.228368	0.395893	0.253645	0.644991	0.71858	0.128643
N-linked Glycosylation	46.2304	78.0783	43.4256	39.3577	162.403	4.35133	7.48821
O-linked Glycosylation	6.59428	21.0792	7.66802	8.85337	5.09811	1.08256	0.740399
Other Lipid Modification	0.208847	0.184881	0.255833	0.190491	0.518077	0.026934	0.0376031
Other Modified Residue	1.55519	2.1484	1.46907	0.748475	0.777838	0.576745	0.227554
Palmitoylation	0.516377	0.467923	0.319949	0.427001	0.762574	0.26509	0.370097
Phosphorylation	14.6884	76.3065	29.9569	38.4593	46.1091	6.2192	7.50876
Prenylation	0.802416	1.28882	0.982939	0.731889	0.784041	0.103484	0.144476
S-Nitrosylation	0.682403	5.96904	1.84399	1.15172	0.536023	1.07031	1.49428
Sulfation	0.435822	0.443681	0.894077	0.380575	0.416215	0.120495	0.168225
Sumoylation	1.10569	3.28946	2.98198	1.33008	6.06202	0.894517	0.345203
Ubiquitylation	7.16428	78.7624	14.6246	24.8108	60.955	8.57192	7.63217

## Sheet: (C)COSMIC
	COSMIC	Total Variants	Total Site	Total Length	Ratio	Expected	Difference	p-value
Acetylation	185	286597	8253	11323499	0.000728838	208.883	-23.8829	0.0506699
Active Site	487	286597	14708	11323499	0.00129889	372.258	114.742	7.40648e-09
Amidation	4	286597	37	11323499	3.26754e-06	0.936468	3.06353	0.0153373
Binding Site	3877	286597	113758	11323499	0.0100462	2879.21	997.793	9.31938e-71
C-linked Glycosylation	1	286597	72	11323499	6.35846e-06	1.82232	-0.822315	0.456229
Crotonylation	26	286597	204	11323499	1.80156e-05	5.16323	20.8368	6.01163e-11
Gamma-carboxyglutamic acid	5	286597	82	11323499	7.24158e-06	2.07541	2.92459	0.0597129
Hydroxylation	13	286597	283	11323499	2.49923e-05	7.16271	5.83729	0.0315395
Methylation	78	286597	680	11323499	6.00521e-05	17.2108	60.7892	9.2764e-27
Myristation	4	286597	65	11323499	5.74028e-06	1.64515	2.35485	0.0851573
N-linked Glycosylation	732	286597	16170	11323499	0.001428	409.262	322.738	5.88285e-47
O-linked Glycosylation	28	286597	2549	11323499	0.000225107	64.515	-36.515	2.54516e-07
Other Lipid Modification	0	286597	19	11323499	1.67793e-06	0.480889	-0.480889	0.618233
Other Modified Residue	14	286597	307	11323499	2.71118e-05	7.77015	6.22985	0.027849
Palmitoylation	3	286597	187	11323499	1.65143e-05	4.73296	-1.73296	0.304525
Phosphorylation	1630	286597	77734	11323499	0.00686484	1967.44	-337.442	2.0494e-15
Prenylation	0	286597	73	11323499	6.44677e-06	1.84763	-1.84763	0.15761
S-Nitrosylation	15	286597	755	11323499	6.66755e-05	19.109	-4.109	0.207777
Sulfation	1	286597	85	11323499	7.50651e-06	2.15134	-1.15134	0.366587
Sumoylation	10	286597	631	11323499	5.57248e-05	15.9706	-5.97057	0.0783994
Ubiquitylation	449	286597	22549	11323499	0.00199135	570.714	-121.714	6.85052e-08

## Sheet: (D)TCGA
	TCGA	Total Variants	Total Site	Total Length	Ratio	Expected	Difference	p-value
Acetylation	322	730567	8253	11323499	0.000728838	532.465	-210.465	4.63388e-23
Active Site	1051	730567	14708	11323499	0.00129889	948.927	102.073	0.000580172
Amidation	1	730567	37	11323499	3.26754e-06	2.38716	-1.38716	0.311247
Binding Site	8380	730567	113758	11323499	0.0100462	7339.41	1040.59	3.92194e-33
C-linked Glycosylation	1	730567	72	11323499	6.35846e-06	4.64528	-3.64528	0.0542328
Crotonylation	24	730567	204	11323499	1.80156e-05	13.1616	10.8384	0.00459932
Gamma-carboxyglutamic acid	13	730567	82	11323499	7.24158e-06	5.29046	7.70954	0.00324073
Hydroxylation	13	730567	283	11323499	2.49923e-05	18.2585	-5.25853	0.129895
Methylation	109	730567	680	11323499	6.00521e-05	43.8721	65.1279	1.00851e-16
Myristation	4	730567	65	11323499	5.74028e-06	4.19366	-0.193656	0.591061
N-linked Glycosylation	1705	730567	16170	11323499	0.001428	1043.25	661.748	8.3508e-79
O-linked Glycosylation	58	730567	2549	11323499	0.000225107	164.456	-106.456	8.33237e-22
Other Lipid Modification	1	730567	19	11323499	1.67793e-06	1.22584	-0.225838	0.653309
Other Modified Residue	32	730567	307	11323499	2.71118e-05	19.807	12.193	0.00710562
Palmitoylation	10	730567	187	11323499	1.65143e-05	12.0648	-2.06482	0.340469
Phosphorylation	3764	730567	77734	11323499	0.00686484	5015.22	-1251.22	4.93723e-77
Prenylation	1	730567	73	11323499	6.44677e-06	4.7098	-3.7098	0.0514253
S-Nitrosylation	19	730567	755	11323499	6.66755e-05	48.7109	-29.7109	1.0739e-06
Sulfation	4	730567	85	11323499	7.50651e-06	5.48401	-1.48401	0.360014
Sumoylation	21	730567	631	11323499	5.57248e-05	40.7107	-19.7107	0.000513498
Ubiquitylation	798	730567	22549	11323499	0.00199135	1454.81	-656.811	1.72832e-79

## Sheet: (E)dbSNP
	dbSNP	Total Variants	Total Site	Total Length	Ratio	Expected	Difference	p-value
Acetylation	351	710946	8253	11323499	0.000728838	518.165	-167.165	3.82208e-15
Active Site	811	710946	14708	11323499	0.00129889	923.442	-112.442	8.53166e-05
Amidation	4	710946	37	11323499	3.26754e-06	2.32305	1.67695	0.205354
Binding Site	6395	710946	113758	11323499	0.0100462	7142.3	-747.297	7.86089e-20
C-linked Glycosylation	0	710946	72	11323499	6.35846e-06	4.52052	-4.52052	0.0108832
Crotonylation	10	710946	204	11323499	1.80156e-05	12.8081	-2.80814	0.268519
Gamma-carboxyglutamic acid	11	710946	82	11323499	7.24158e-06	5.14837	5.85163	0.0165908
Hydroxylation	17	710946	283	11323499	2.49923e-05	17.7682	-0.768158	0.490477
Methylation	61	710946	680	11323499	6.00521e-05	42.6938	18.3062	0.00484455
Myristation	2	710946	65	11323499	5.74028e-06	4.08103	-2.08103	0.226469
N-linked Glycosylation	1997	710946	16170	11323499	0.001428	1015.23	981.766	3.95059e-163
O-linked Glycosylation	108	710946	2549	11323499	0.000225107	160.039	-52.039	7.97795e-06
Other Lipid Modification	0	710946	19	11323499	1.67793e-06	1.19292	-1.19292	0.303335
Other Modified Residue	24	710946	307	11323499	2.71118e-05	19.275	4.725	0.166787
Palmitoylation	8	710946	187	11323499	1.65143e-05	11.7408	-3.7408	0.172753
Phosphorylation	3917	710946	77734	11323499	0.00686484	4880.53	-963.53	7.77898e-47
Prenylation	2	710946	73	11323499	6.44677e-06	4.58331	-2.58331	0.164422
S-Nitrosylation	43	710946	755	11323499	6.66755e-05	47.4027	-4.40268	0.291056
Sulfation	4	710946	85	11323499	7.50651e-06	5.33673	-1.33673	0.383518
Sumoylation	13	710946	631	11323499	5.57248e-05	39.6173	-26.6173	8.66914e-07
Ubiquitylation	841	710946	22549	11323499	0.00199135	1415.74	-574.739	1.10915e-61

## Sheet: (F)ICGC
	ICGC	Total Variants	Total Site	Total Length	Ratio	Expected	Difference	p-value
Acetylation	198	351074	8253	11323499	0.000728838	255.876	-57.8762	9.7395e-05
Active Site	506	351074	14708	11323499	0.00129889	456.007	49.9929	0.0111052
Amidation	0	351074	37	11323499	3.26754e-06	1.14715	-1.14715	0.31754
Binding Site	4010	351074	113758	11323499	0.0100462	3526.96	483.045	6.50179e-16
C-linked Glycosylation	2	351074	72	11323499	6.35846e-06	2.23229	-0.23229	0.614069
Crotonylation	15	351074	204	11323499	1.80156e-05	6.32482	8.67518	0.00229925
Gamma-carboxyglutamic acid	6	351074	82	11323499	7.24158e-06	2.54233	3.45767	0.0449081
Hydroxylation	6	351074	283	11323499	2.49923e-05	8.77414	-2.77414	0.228132
Methylation	63	351074	680	11323499	6.00521e-05	21.0827	41.9173	1.33342e-13
Myristation	1	351074	65	11323499	5.74028e-06	2.01526	-1.01526	0.40189
N-linked Glycosylation	843	351074	16170	11323499	0.001428	501.335	341.665	3.75341e-44
O-linked Glycosylation	35	351074	2549	11323499	0.000225107	79.0292	-44.0292	2.14772e-08
Other Lipid Modification	0	351074	19	11323499	1.67793e-06	0.589076	-0.589076	0.554839
Other Modified Residue	16	351074	307	11323499	2.71118e-05	9.51823	6.48177	0.0339571
Palmitoylation	5	351074	187	11323499	1.65143e-05	5.79775	-0.797752	0.478686
Phosphorylation	1871	351074	77734	11323499	0.00686484	2410.07	-539.067	1.10435e-30
Prenylation	0	351074	73	11323499	6.44677e-06	2.26329	-2.26329	0.104007
S-Nitrosylation	13	351074	755	11323499	6.66755e-05	23.408	-10.408	0.0143222
Sulfation	5	351074	85	11323499	7.50651e-06	2.63534	2.36466	0.127621
Sumoylation	7	351074	631	11323499	5.57248e-05	19.5635	-12.5635	0.00104237
Ubiquitylation	502	351074	22549	11323499	0.00199135	699.11	-197.11	2.37354e-15

## Sheet: (G)IntOGen
	IntOGen	Total Variants	Total Site	Total Length	Ratio	Expected	Difference	p-value
Acetylation	134	261407	8253	11323499	0.000728838	190.523	-56.5234	9.53059e-06
Active Site	379	261407	14708	11323499	0.00129889	339.539	39.4606	0.0184886
Amidation	1	261407	37	11323499	3.26754e-06	0.854158	0.145842	0.574359
Binding Site	3054	261407	113758	11323499	0.0100462	2626.14	427.856	1.49569e-16
C-linked Glycosylation	1	261407	72	11323499	6.35846e-06	1.66215	-0.662146	0.505092
Crotonylation	16	261407	204	11323499	1.80156e-05	4.70941	11.2906	3.46032e-05
Gamma-carboxyglutamic acid	7	261407	82	11323499	7.24158e-06	1.893	5.107	0.00337809
Hydroxylation	7	261407	283	11323499	2.49923e-05	6.53316	0.466844	0.478692
Methylation	71	261407	680	11323499	6.00521e-05	15.698	55.302	1.82658e-24
Myristation	1	261407	65	11323499	5.74028e-06	1.50055	-0.500548	0.557641
N-linked Glycosylation	656	261407	16170	11323499	0.001428	373.29	282.71	4.38869e-40
O-linked Glycosylation	19	261407	2549	11323499	0.000225107	58.8446	-39.8446	1.40162e-09
Other Lipid Modification	0	261407	19	11323499	1.67793e-06	0.438622	-0.438622	0.644924
Other Modified Residue	10	261407	307	11323499	2.71118e-05	7.0872	2.9128	0.178453
Palmitoylation	3	261407	187	11323499	1.65143e-05	4.31696	-1.31696	0.37411
Phosphorylation	1272	261407	77734	11323499	0.00686484	1794.52	-522.517	3.47291e-39
Prenylation	0	261407	73	11323499	6.44677e-06	1.68523	-1.68523	0.185401
S-Nitrosylation	11	261407	755	11323499	6.66755e-05	17.4294	-6.42944	0.0705143
Sulfation	1	261407	85	11323499	7.50651e-06	1.96226	-0.962255	0.416318
Sumoylation	8	261407	631	11323499	5.57248e-05	14.5669	-6.56686	0.0467648
Ubiquitylation	302	261407	22549	11323499	0.00199135	520.552	-218.552	1.54605e-25

## Sheet: (H)CSR
	CSR	Total Variants	Total Site	Total Length	Ratio	Expected	Difference	p-value
Acetylation	15	36961	8253	11323499	0.000728838	26.9386	-11.9386	0.00908903
Active Site	27	36961	14708	11323499	0.00129889	48.0083	-21.0083	0.000696864
Amidation	1	36961	37	11323499	3.26754e-06	0.120772	0.879228	0.113764
Binding Site	253	36961	113758	11323499	0.0100462	371.317	-118.317	3.76351e-11
C-linked Glycosylation	0	36961	72	11323499	6.35846e-06	0.235015	-0.235015	0.790558
Crotonylation	0	36961	204	11323499	1.80156e-05	0.665876	-0.665876	0.51382
Gamma-carboxyglutamic acid	0	36961	82	11323499	7.24158e-06	0.267656	-0.267656	0.76517
Hydroxylation	0	36961	283	11323499	2.49923e-05	0.923739	-0.923739	0.397027
Methylation	8	36961	680	11323499	6.00521e-05	2.21959	5.78041	0.00208646
Myristation	1	36961	65	11323499	5.74028e-06	0.212166	0.787834	0.19117
N-linked Glycosylation	84	36961	16170	11323499	0.001428	52.7804	31.2196	4.45322e-05
O-linked Glycosylation	4	36961	2549	11323499	0.000225107	8.32018	-4.32018	0.0826866
Other Lipid Modification	0	36961	19	11323499	1.67793e-06	0.0620178	-0.0620178	0.939866
Other Modified Residue	2	36961	307	11323499	2.71118e-05	1.00208	0.997922	0.265006
Palmitoylation	0	36961	187	11323499	1.65143e-05	0.610386	-0.610386	0.543138
Phosphorylation	180	36961	77734	11323499	0.00686484	253.731	-73.7313	6.03675e-07
Prenylation	0	36961	73	11323499	6.44677e-06	0.238279	-0.238279	0.787982
S-Nitrosylation	0	36961	755	11323499	6.66755e-05	2.46439	-2.46439	0.0850534
Sulfation	0	36961	85	11323499	7.50651e-06	0.277448	-0.277448	0.757714
Sumoylation	0	36961	631	11323499	5.57248e-05	2.05965	-2.05965	0.127492
Ubiquitylation	29	36961	22549	11323499	0.00199135	73.6021	-44.6021	2.67964e-09

## Sheet: (I)NCI-60
	NCI-60	Total Variants	Total Site	Total Length	Ratio	Expected	Difference	p-value
Acetylation	15	51602	8253	11323499	0.000728838	37.6095	-22.6095	2.43811e-05
Active Site	40	51602	14708	11323499	0.00129889	67.0254	-27.0254	0.000251393
Amidation	1	51602	37	11323499	3.26754e-06	0.168612	0.831388	0.155163
Binding Site	451	51602	113758	11323499	0.0100462	518.403	-67.4034	0.00129575
C-linked Glycosylation	0	51602	72	11323499	6.35846e-06	0.328109	-0.328109	0.720284
Crotonylation	0	51602	204	11323499	1.80156e-05	0.929643	-0.929643	0.394691
Gamma-carboxyglutamic acid	0	51602	82	11323499	7.24158e-06	0.37368	-0.37368	0.688196
Hydroxylation	1	51602	283	11323499	2.49923e-05	1.28965	-0.289651	0.630493
Methylation	3	51602	680	11323499	6.00521e-05	3.09881	-0.0988089	0.625106
Myristation	0	51602	65	11323499	5.74028e-06	0.29621	-0.29621	0.743631
N-linked Glycosylation	125	51602	16170	11323499	0.001428	73.6879	51.3121	3.24931e-08
O-linked Glycosylation	8	51602	2549	11323499	0.000225107	11.616	-3.61598	0.181803
Other Lipid Modification	0	51602	19	11323499	1.67793e-06	0.0865844	-0.0865844	0.917058
Other Modified Residue	1	51602	307	11323499	2.71118e-05	1.39902	-0.399021	0.592169
Palmitoylation	0	51602	187	11323499	1.65143e-05	0.852172	-0.852172	0.426484
Phosphorylation	257	51602	77734	11323499	0.00686484	354.239	-97.2394	3.09917e-08
Prenylation	0	51602	73	11323499	6.44677e-06	0.332666	-0.332666	0.717009
S-Nitrosylation	0	51602	755	11323499	6.66755e-05	3.44059	-3.44059	0.0320421
Sulfation	0	51602	85	11323499	7.50651e-06	0.387351	-0.387351	0.678852
Sumoylation	2	51602	631	11323499	5.57248e-05	2.87551	-0.875512	0.451645
Ubiquitylation	52	51602	22549	11323499	0.00199135	102.757	-50.7574	2.33252e-08
