# Supplementary material for: Human germline and pan-cancer variomes and their distinct functional profiles
Source: Nucleic Acids Res. 2014 Sep 17;42(18):11570–88. doi: 10.1093/nar/gku772 (PMC4191387; doi:10.1093/nar/gku772)
Supplement: SUPPLEMENTARY DATA [file supp_gku772_nar-01885-n-2014-File004.zip › Sup_Tab_3_Pathway_and_GO_Overrepresenting_analysis.xlsx]

## Sheet: (A) GeneOntology_comp2funcProt
Terms	Acetylation	Active_site	Binding_site	Crotonylation	Methylation	N-linked_glycosylation	O-linked_glycosylation	Phosphorylation	S-nitrosylation	Ubiquitinytion
B cell mediated immunity	0	0.342944	1.56864	0	0	1.83863	0	0	0	-0.982967
DNA metabolic process	1.10237	0	-0.37059	0	0.551294	0.732828	0	3.62525	0	2.48812
DNA recombination	0.486782	0	-0.407823	0	0.29243	0	0	3.60033	0	1.04866
DNA repair	0.68403	0	-0.339135	0	0	0.41005	0	3.38722	0	2.11464
DNA replication	1.34582	0	-0.402305	0	0.342944	0	0	1.70333	0	1.56703
RNA catabolic process	0	1.86328	0.333482	0	0	0	0	0	0	0
RNA localization	0	0	0	0	0	0	0	0.352617	0	0
RNA metabolic process	-0.761954	-0.352617	-1.92082	0	0.692504	-0.360514	0	1.90309	0	-0.508638
RNA splicing	-0.354578	0	0	0	1.28735	-0.427128	0	1.68194	0	1.56225
RNA splicing_ via transesterification reactions	-0.354578	0	0	0	1.28735	-0.427128	0	1.68194	0	1.56225
acyl-CoA metabolic process	0	0.5867	0.512862	0	0	0	0	0	0	0
amino acid transport	0	0	0	0	0	-1.00966	0	0	0	0
anatomical structure morphogenesis	3.64782	0	1.3019	0	0	-0.314258	0.497573	4.82391	0	1.42022
angiogenesis	0	0	0.841638	0	0	2.66354	0	0	0	0
anion transport	0	-0.333482	-0.785156	0	0	0.651695	0	0	0	0
antigen processing and presentation	0	0	0.665546	0	0	0	0	-0.655608	0	0
antigen processing and presentation of peptide or polysaccharide antigen via MHC class II	0	0	0.419075	0	0	0	0	0	0	0
apoptotic process	0	-0.774691	1.47237	0	0.342944	1.74715	0	1.36957	0	0
biological adhesion	0	0	2.32057	0	0	5.90658	0.958607	0	0	0
biological regulation	0	-0.324222	0.315155	0	0	0.782516	0	1.22841	0	0
biosynthetic process	0	0	0.756962	0	0	-0.480172	0	0	0	0
blood circulation	0	0	0	0	0	-0.390406	0	0	0	0
blood coagulation	0	1.06803	0.368556	0	0	1.28483	0.962574	0	0	0
carbohydrate metabolic process	1.88273	4.02687	1.1261	0	0	-0.721246	0	0	0	0
catabolic process	0	0.931814	-0.296709	0	0	0	0	0.316953	0	0
cation transport	0	-0.798603	-0.809668	0	0	0.603801	0	0	0	0
cell adhesion	0	0	2.32057	0	0	5.90658	0.958607	0	0	0
cell communication	0	0	6.29499	0	0	4.266	0	1.03012	0	-1.02091
cell cycle	0.89279	-1.77989	2.27084	0	0.306273	0.735182	0	6.29243	0	2.46725
cell death	0	-0.774691	1.47237	0	0.342944	1.74715	0	1.36957	0	0
cell differentiation	0	1.19723	1.01909	0	0	0	0	0	0	0
cell proliferation	0	0.872895	1.09528	0	0	0	0	2.69037	0	0
cell-cell adhesion	0	0	2.16178	0	0	4.27819	0	0	0	-0.414539
cell-cell signaling	0	0	1.76195	0	0	2.42829	0	0	0	-0.928118
cell-matrix adhesion	0	0	0.559091	0	0	0.61261	1.08938	0	0	0
cellular amino acid biosynthetic process	1.25493	0.735182	0.381952	0	0	-0.607303	0	0	0	0
cellular amino acid catabolic process	0	-0.326979	0.625252	0	0	-0.213959	0	0	0	0
cellular amino acid metabolic process	0.928118	-0.443697	0.394695	0	0	0	0	0	0	0
cellular calcium ion homeostasis	0	-1.00833	0	0	0	0	0	0	0	0
cellular component biogenesis	0.812479	0	0	0	0	-0.686133	0	0.61261	0.725842	0.761954
cellular component morphogenesis	3.69037	0	1.25727	0	0	-0.346787	0.546682	4.2652	0	1.5376
cellular component movement	0	-1.20273	1.28904	0	0	0	0	3.46471	0	0
cellular component organization	8.84164	-1.44612	0.754487	0	0.369572	-0.60206	0.380907	8.07417	0	3.266
cellular component organization or biogenesis	9.07624	-1.17849	0.970616	0	-0.355561	-0.554396	0.380907	8.66354	0	3.39469
cellular defense response	0	-0.686133	1.6925	0	0	-0.665546	0	0	0	0
cellular glucose homeostasis	0	0	-0.309804	0	0	0	0	0	0	0
cellular process	2.2636	0	4.55284	0	0.580044	6.29843	0.540608	5.62893	0	1.30364
cellular protein modification process	0	-0.982967	0.970616	0	0	0.759451	0	1.05651	0	-0.481486
chromatin organization	7.66756	0	-0.457175	0	0.454693	0.41005	0	5.66959	0	1.99568
chromosome segregation	0	0	1.40782	0	0.705534	-0.427128	0	2.50864	0	0.886057
coenzyme metabolic process	0.580044	0.554396	0.619789	0	0	0.203426	0	0	0	0
complement activation	0	0	0.552842	0	0	0.91364	0.375718	0	0	0
cyclic nucleotide metabolic process	0	0.276544	0.332547	0	0	0	0	0.798603	0	0
cytokinesis	0	0	0.468521	0	0	0	0	1.02136	0	1.14146
death	0	-0.774691	1.50169	0	0.342944	1.74715	0	1.44977	0	0
defense response to bacterium	0	0	0	0	0	0.821023	0	0	0	0
developmental process	0	0	2.87943	0	0.480172	5.0575	0.400117	1.77469	0	0
digestive tract mesoderm development	0	0	-1.37366	0	0	0	0	0	0	0
dorsal/ventral axis specification	0	0	0.376751	0	0	0	0	0	0	0
ectoderm development	0	1.16558	1.25026	0	0	3.17198	0	0	0	0
embryo development	0	0.493495	0.402305	0	0	0	0	1.64397	0	0
endocytosis	0	-0.735182	0.910095	0	0	0.987163	0	0	0	0.649752
exocytosis	0	-0.304518	0	0	0	0.793174	0	0	0	0
extracellular transport	0	-0.166853	0	0	0	-1.17134	0	0	0	0
fatty acid beta-oxidation	0	0.269218	0.928118	0	0	0	0	0	0	0
fatty acid biosynthetic process	0	0.530178	0	0	0	0	0	0	0	0
fatty acid metabolic process	0.812479	0.570248	0.440093	0	0	-0.628932	0	0	0	0
fertilization	0	0.366532	0	0	0	0.417937	0	0	0	0
gamete generation	0	0	-1.06702	0	0	-0.388277	0	0	0	0
generation of precursor metabolites and energy	0.785156	0.29073	0.55752	0	0	0.653647	0	0	0	0.681937
gluconeogenesis	0	-0.436519	0.478862	0	0	0	0	0	0	0
glycogen metabolic process	0.785156	3.64975	0.356547	0	0	0	0	0.645892	0	1.13966
glycolysis	1.44009	-0.275724	0.537602	0	0	0	0	0	0	0
growth	0	0	0.349692	0	0	0	0	0	0	0
heart development	0	0	0.392545	0	0	2.29585	0	0	0	-0.779892
hemopoiesis	0	0	-0.277366	0	0	1.44612	0	0	0	0
immune response	-0.480172	0	1.30277	0	0	2.11238	0.657577	0	0	-0.707744
immune system process	0	0	1.74473	0	0	1.5867	0.341035	0	0	-0.728158
induction of apoptosis	0	0	1.45469	0	0	1.02919	0	0.723538	0	0
intracellular protein transport	0	-1.10735	0	0	0	0	0	0.303644	0	1.04048
ion transport	0	-0.9914	-0.974694	0	0	0.575118	0	0	0	0
lipid metabolic process	0	0.458421	-1.08672	0	0	0.454693	0	0	0	0
lipid transport	0	0	-0.598599	0	0	2.75203	0	0	0	0
localization	0	-0.312471	0	0	0	1.24718	0	-0.88941	0	0.966576
lysosomal transport	0	0	0	0	0	1.0348	0	0	0	0
mRNA 3'-end processing	1.07935	0	0	0	0.444906	0	0	0.88941	0	0
mRNA polyadenylation	0.917215	0	0	0	0.444906	0	0	0.701147	0	0
mRNA processing	0.337242	0	0	0	0.896196	-0.427128	0	2.17914	0	1.65561
mRNA splicing_ via spliceosome	0.344862	-5.93181	0	0	0.962574	-0.427128	0	2.35853	0	1.79317
macrophage activation	0	-0.333482	1.86646	0	0	1.28988	0.610834	0	0	0
meiosis	0	0	0.430626	0	0	-0.213959	0	1.77728	0	1.34775
mesoderm development	0	0	0.863279	0	0	2.19723	0	0	0	-0.360514
metabolic process	2.62525	2.30627	-0.882729	0	0.310691	0.777284	0	0.714443	-1.10127	2.93181
mitosis	0.341035	-0.560667	1.92445	0	0	-0.853872	0	3.32698	0	1.84771
monosaccharide metabolic process	1.09259	0.437707	0.642065	0	0	0	0	0.539102	0	0
multicellular organismal process	0	0	0.806875	0	0	1.26761	0	0.518557	0	-0.958607
muscle contraction	0	0	0.860121	0	0	0.737549	0	1.41794	0	0
muscle organ development	0	-0.199971	0.41005	0	0	1.11634	0	0	0	-0.906578
natural killer cell activation	0	0	0	0	0	1.26122	0	0	0	0
negative regulation of apoptotic process	0	0	1.03198	0	0	0.661544	0	0	0	0
nervous system development	0	0	2.01863	0	0	5.11805	0	0	0	-0.555955
neurological system process	0	-1.95078	0.832683	0	0	1.65365	0	0.634512	0	-0.725842
neuron-neuron synaptic transmission	0	0	0	0	0	1.32975	0	0	0	0
neuronal action potential propagation	0	0	0	0	0	0.906578	0	0	0	0
neurotransmitter secretion	0	0	0	0	0	1.19382	0	0.596879	0	0
nitrogen compound metabolic process	0	0.899629	1.17263	0	0	0.340084	0	0.289037	0	0
nuclear transport	0	0	0	0	0	0	0	0.488117	0	1.03152
nucleobase-containing compound metabolic process	2.28567	0	-1.0846	0	0.958607	0.705534	0	3.84466	0	1.25414
nucleobase-containing compound transport	0	0	0	0	0	-0.607303	0	0	0	0
organelle organization	7.35164	0	-0.478862	0	0.454693	0.203426	0	4.97469	0	2.40894
pattern specification process	0	0	-0.709965	0	0	0	0	0	0	0
phosphate ion transport	0	0	0.254145	0	0	0.430626	0	0	0	0
phosphate-containing compound metabolic process	0	0.319664	0	0	0	0	0	-0.283162	0	0
phospholipid metabolic process	0	0.432974	0	0	0	0	0	0	0	0
polysaccharide metabolic process	0	5.3019	0.530178	0	0	-0.375718	0	0	0	0
porphyrin-containing compound metabolic process	0	0	0.419075	0	0	0	0	0	0	0
primary metabolic process	3.16241	1.62709	-0.90309	0	0.305395	0.847712	0	1.14206	-0.847712	3.59517
protein acetylation	0.725842	0	0	0	0	0	0	0	0	0
protein complex assembly	0.657577	0	0	0	0	0	0	0.826814	0.974694	1.01682
protein complex biogenesis	0.657577	0	0	0	0	0	0	0.826814	0.974694	1.01682
protein folding	0.446117	0	0.317855	0	0	0	0	0	0.739929	1.5391
protein glycosylation	0	0	0	0	0	-0.371611	0	0	0	0
protein lipidation	0	0.721246	0	0	0	0	0	0	0	0
protein localization	0	0	-0.497573	0	0	0	0	0	0	0
protein metabolic process	1.02182	-0.476254	0.394695	0	0	1.34679	0	0.360514	-1.02182	3.21112
protein phosphorylation	1.02365	-1.97881	2.0278	0	0	0	0	3.12552	0	0
protein transport	0	-1.10735	0.358526	0	0	0	0	-0.315155	0	1.00745
proteolysis	0	-0.815309	-1.33068	0	0	1.31695	-0.269218	0	0	2.58336
purine nucleobase metabolic process	1.54061	0.580044	0.387216	0	0	0	0	1.05012	0.924453	0.939302
pyrimidine nucleobase metabolic process	0	1.011	0.815309	0	0	0	0	0	0	0
rRNA metabolic process	0.47237	0	0	0	-0.237321	0	0	0.847712	0	0.323306
receptor-mediated endocytosis	0	-0.166853	0	0	0	0.446117	0	0	0	0
regulation of biological process	0	0.772113	-0.764472	0	0	0.567031	0	0.500313	0	0
regulation of carbohydrate metabolic process	0	1.66555	0	0	0	0	0	0	0	0
regulation of catalytic activity	0	0	1.54821	0	0	0	0	1.47366	0	0
regulation of cell cycle	0	0	0.315155	0	0	0	0	0	0	0
regulation of molecular function	0	0	1.47366	0	0	0	0	1.34486	0	0
regulation of nucleobase-containing compound metabolic process	0	0.924453	-0.958607	0	0.354578	-0.330683	0	0.508638	0	0
regulation of phosphate metabolic process	0	0	0.928118	0	0	0	0	0	0	0
regulation of transcription from RNA polymerase II promoter	0	-0.44855	-1.19928	0	0	-0.297569	0	0.539102	0	-1.16368
regulation of translation	1.19382	0	-0.394695	0	0	0	0	1.02965	0	1.10846
regulation of vasoconstriction	0	0	0	0	0	0.339135	0	0	0	0
reproduction	0	-2.57512	-1.10237	0	0	0.391474	0	0	0	0
respiratory electron transport chain	0	0	0.406714	0	0	0	0	0	0	0
response to external stimulus	0	0	0.474955	0	0	1.72816	1.10458	0	0	-0.590067
response to pheromone	0	0	0	0	0	0.522879	0	0	0	0
response to stimulus	0	0	1.49214	0	0	1.04383	0.8041	0	0	0
response to stress	0	-1.14997	0.408935	0	0	0.383	0	1.23136	0	0
segment specification	0	0	-1.05849	0	0	0	0	0	0	0
sensory perception	0	0	-0.325139	0	0	0.801343	0	0	0	0
sensory perception of pain	0	0	0	0	0	0.414539	0	0	0	0
sensory perception of sound	0	0	1.41908	0	0	1.34486	0	0.649752	0	0
sensory perception of taste	0	0	0	0	0	0.342944	0	0	0	0
single-multicellular organism process	0	0	0.806875	0	0	1.26761	0	0.518557	0	-0.958607
skeletal system development	0	0	-0.478862	0	0	0.331614	0.403403	0	0	0
steroid metabolic process	0	0.826814	-0.638272	0	0	0.58838	0	0	0	0
sulfur compound metabolic process	0	-0.649752	0	0	0	0	0	0	0	0
synaptic transmission	0	-0.407823	0.522879	0	0	2.30103	0	0.514279	0	0
synaptic vesicle exocytosis	0	0	0	0	0	1.15677	0	0	0	0
system development	0	0	2.54212	0	0	5.35556	0	0	0	-0.872895
system process	0	-1.42136	1.25493	0	0	1.35952	0	0.575118	0	-0.958607
tRNA metabolic process	0	0.853872	0	0	0	0	0	0	0	0
transcription from RNA polymerase II promoter	0	1.20204	-1.54061	0	0.2652	-0.263603	0	1.05651	0	0
transcription_ DNA-dependent	0	1.20204	-1.5157	0	0.322393	-0.263603	0	1.0511	0	0
translation	0.429457	0	0.294992	0	0	-0.266001	0	-0.422508	0	1.43533
transport	0	-0.347754	0	0	0	1.27165	0	-1.00524	0.987163	1
tricarboxylic acid cycle	1.55596	0	0.478862	0	0	0	0	0	0	1.70553
vesicle-mediated transport	0	-1.61261	0.583359	0	0	0.974694	0	-0.414539	0	0.621602
visual perception	0	0	0.341035	0	0	1.30803	0	0	0	-0.917215
vitamin biosynthetic process	0	0	0.841638	0	0	0	0	0	0	0
vitamin metabolic process	0	0	0.812479	0	0	0	0	0	0	0
vitamin transport	0	0	0	0	0	1.13668	0	0	0	0
ATPase activity_ coupled to transmembrane movement of substances	0	0	0	0	0	-0.435334	0	0	0	0
DNA binding	2.43652	0.333482	-1.60206	0	1.32606	-0.853872	0	2.25806	0	0
DNA helicase activity	0	0	-0.67162	0	0	0	0	2.54668	0	1.40012
DNA replication origin binding	0	0	0	0	0.517126	0	0	0.477556	0	0
G-protein coupled receptor activity	0.583359	0	-0.342944	0	0	-0.504456	0	0	0	-0.879426
GABA receptor activity	0	0	0	0	0	0.69897	0	0	0	0
GTPase activity	0	-0.368556	0	0	0	0	0	0	0	0
RNA binding	0.313364	0	0.334419	0	1.22695	-0.427128	0	3.53165	-0.345823	1.86328
RNA helicase activity	0	0	-1.14752	0	0	0.41005	0	0.598599	0	0.772113
acetylcholine receptor activity	0	0	0	0	0	0.69897	0	0	0	0
acetyltransferase activity	1.04528	0	-0.460924	0	0.387216	0.203426	0	1.14813	0	0
actin binding	0.920819	0	0	0	0	0.732828	0	4.01278	0	1.00305
adenylate cyclase activity	0	0	0.459671	0	0	0	0	0	0	0
aminoacyl-tRNA ligase activity	0	2.82974	0.530178	0	0	0	0	0	0	0
amylase activity	0	0.88941	0	0	0	0	0	0	0	0
antioxidant activity	0	-0.321482	0.450997	0	0	0	0	0	0	0
aspartic-type endopeptidase activity	0	0	0.415669	0	0	0	0	0	0	0
binding	0.305395	-0.910095	0.716699	0	0.835647	1.67985	0	4.90309	0	0.946922
calcium ion binding	0	-0.441291	2.767	0	0	1.78781	0	0	0	0
calcium-dependent phospholipid binding	0	-0.630784	0.735182	0	0	0.844664	0	0	0	0
calmodulin binding	0	-0.647817	1.40561	0	0	0	0	0	0	0
carbohydrate kinase activity	0	0	-0.481486	0	0	0	0	0	0	0
carbohydrate phosphatase activity	0	1.6038	0	0	0	0	0	0	0	0
carbohydrate transmembrane transporter activity	0	0	0	0	0	-1.08407	0	0	0	0
carboxy-lyase activity	0	-0.283162	0.605548	0	0	0	0	0	0	0
catalytic activity	0.614394	1.92445	0.334419	0	0	0	0	0.458421	0	1.38722
cation channel activity	0	0	0	0	0	0.619789	0	0	0	-0.756962
cation transmembrane transporter activity	0	0	-0.712198	0	0	-0.289883	0	0	0	0
chemokine activity	0	0	1.45593	0	0	0	0.718967	-0.175874	0	0
chromatin binding	1.13668	0	0	0	-0.213249	0	0	2.38828	0	0
cysteine-type peptidase activity	0	-4.79588	0	0	0	0	0	0	0	0
cytokine activity	-0.131356	0	0.9914	0	0	0.350665	0.686133	-1.30103	0	0.269218
cytokine receptor activity	0	0	0.866461	0	0	0.879426	0	0	0	0
cytokine receptor binding	0	0	0	0	0	-0.407823	0	-1.10513	0	0
cytoskeletal protein binding	0.5867	0	0	0	0	0.350665	0	5.47496	0	0.764472
damaged DNA binding	0	0	0	0	0	0	0	0	0	1.16813
deacetylase activity	0	0.636388	0.478862	0	0	0	0	0	0	0
deaminase activity	0	-0.266001	-0.281498	0	0	0	0	0	0	0
endodeoxyribonuclease activity	0	0.449772	0	0	0	0	0	0	0	0
endoribonuclease activity	0	0.636388	0	0	0	0	0	0	0	0
enzyme activator activity	0	-0.667562	0.498941	0	0	0	0	0.876148	0	0
enzyme inhibitor activity	0	0.769551	0	0	0	0.603801	0	0	0	0
enzyme regulator activity	0	0	1.35556	0	0	0	0	1.62525	0	0
exodeoxyribonuclease activity	0	0.519993	0	0	0	0	0	0	0	0
exoribonuclease activity	0	0.649752	0	0	0	0	0	0	0	0
extracellular matrix structural constituent	0	0	0	0	0	-0.619789	0.610834	0	0	0
galactosidase activity	0	0	0	0	0	0.752027	0	0	0	0
glucosidase activity	0	1.25493	0	0	0	0.688246	0	0	0	0
glutamate receptor activity	0	0	0	0	0	1.39794	0	0	0	0
growth factor activity	0	-0.167491	0.318759	0	0	-0.477556	0	0	0	-0.79588
guanyl-nucleotide exchange factor activity	0	0	1.04048	0	0	0.41005	0	0.600326	0	0
guanylate cyclase activity	0	0	0.605548	0	0	0.338187	0	0	0	0
helicase activity	0	0	-0.946922	0	0	0.41005	0	2.2815	0	1.02091
hormone activity	0	0	0	0	0	0	0	-1.30539	0	0
hydro-lyase activity	0	0.659556	-0.324222	0	0	0	0	0	0	1.03245
hydrolase activity	0	0.879426	-1.31876	0	0	2.55284	0	-0.866461	0	1.08145
hydrolase activity_ acting on ester bonds	0	1.93181	-0.617983	0	0	0	0	0.447332	0	0
hydrolase activity_ hydrolyzing N-glycosyl compounds	0	0.754487	0	0	0	0.573489	0	0	0	0
hydrolase activity_ hydrolyzing O-glycosyl compounds	0	1.30892	0	0	0	0.943095	0	0	0	0
intramolecular transferase activity	0	0.869666	0	0	0	0	0	0	0	0
ion channel activity	0	0	-0.910095	0	0	0.88941	0	0	0	0
isomerase activity	0	0.978811	0.430626	0	0	0	0	0	0	1.35556
kinase activator activity	0	0	0.385103	0	0	0	0	1.42251	0	0
kinase activity	0.477556	-3.2426	1.97469	0	0	-0.264401	0	4.59346	0	0
kinase inhibitor activity	0	0	-0.431798	0	0	0.41005	0	0	0	0
kinase regulator activity	0	-1.3363	0.329754	0	0	0.752027	0	1.52143	0	0
ligand-activated sequence-specific DNA binding RNA polymerase II transcription factor activity	0	0	0.647817	0	0	0	0	0	0	0
ligand-gated ion channel activity	0	0	0	0	0	1.55129	0	0	0	0
ligase activity	0	0.346787	-0.686133	0	0	-0.69037	0	0	0	1.84164
lipase activity	0	-0.334419	0	0	0	0	0	0	0	0
lipid transporter activity	0	0	0.542118	0	0	2.11976	0	0	0	0
lyase activity	0	2.09963	0.555955	0	0	0	0	0	0	0.576754
mRNA binding	-0.257275	0	0	0	1.28735	-0.427128	0	2	0	1.35067
metallopeptidase activity	0	1.44855	-0.341035	0	0	2.18977	0	0	0	0
methyltransferase activity	0	0	-1.57187	0	0	0.41005	0	0	0	0
microtubule binding	0	0	0	0	0	-0.427128	0	1.51286	0	0
microtubule motor activity	0	0	0.508638	0	0	-0.427128	0	0	0	0
motor activity	0	0	0	0	0	-0.427128	0	0.896196	0	0
non-membrane spanning protein tyrosine kinase activity	0	1.12843	1.12378	0	0	0.41005	0	3.59346	0	0
nuclease activity	0	0.939302	-0.361511	0	0	0.262807	0	0	0	0
nucleic acid binding	1.3098	-0.669586	-1.66154	0	0.978811	-0.696804	0	5.6038	0	1.84164
nucleic acid binding transcription factor activity	0	0.815309	-1.45593	0	1.14086	-0.853872	0	0.616185	0	0
nucleotide kinase activity	0	0.744727	0.787812	0	0	0	0	0	0	0
nucleotide phosphatase activity	0	-0.436519	0	0	0	1.33819	0	0	0	0
nucleotidyltransferase activity	0	2.14813	0	0	0	-0.427128	0	0	0	0
oxidoreductase activity	2.1891	0.518557	0.638272	0	0	0	0	0	0	0.739929
peptidase activity	0	-0.829738	-0.632644	0	0	1.52578	-0.319664	0	0	0
peptidase inhibitor activity	0	0.376751	0	0	0	0.61261	0.277366	0	0	0
peroxidase activity	0	-0.452225	0.478862	0	0	0	0	0	0	0
phosphatase activity	0	3.33348	-0.428291	0	0	2.13077	0	0.372634	0	0
phosphatase regulator activity	0	0	0	0	0	0	0	0	0	0
phospholipase activity	0	-0.326058	0	0	0	0	0	0	0	0
phosphoprotein phosphatase activity	0	3.42366	-0.423659	0	0	1.72816	0	0.369572	0	0
phosphoric diester hydrolase activity	0	-0.603801	-0.385103	0	0	0	0	0	0	0
poly(A) RNA binding	0.806875	0	0	0	0.444906	0	0	0.735182	0	0
protein binding	0	-1.011	1.74958	0	0	0.714443	0.571865	1.35952	0	0
protein binding transcription factor activity	0	0	0	0	0.872895	-0.213959	0	0.966576	0	0
protein kinase activity	1.05404	-3.27984	2.11577	0	0	-0.442493	0	4.40012	0	0
pyrophosphatase activity	0	0	0.962574	0	0	0.896196	0	0.785156	0	0
racemase and epimerase activity	0	0	0.421361	0	0	-0.213959	0	0	0	0
receptor activity	-0.342944	1.31069	1.30539	0	0	4.44855	0.405607	0	0	-1.32698
receptor binding	0	-0.37059	1.86328	0	0	0.667562	0.899629	0	0	-0.364516
sequence-specific DNA binding RNA polymerase II transcription factor activity	0	0	0.501689	0	0	-0.213959	0	0	0	0
sequence-specific DNA binding transcription factor activity	0	0.815309	-1.57675	0	1.01637	-0.853872	0	0.60206	0	0
serine-type endopeptidase inhibitor activity	0	0.835647	-0.632644	0	0	0.508638	0	0	0	0
serine-type peptidase activity	0	0.332547	-0.785156	0	0	1.75945	-0.246417	0	0	0
single-stranded DNA binding	0	0	0	0	0.517126	0	0	0.374688	0	0
small GTPase regulator activity	0	0	0.8041	0	0	0.203426	0	0.950782	0	0
structural constituent of cytoskeleton	1.54061	-0.338187	1.04624	0	0	0.339135	0	4.15552	0	0.886057
structural constituent of myelin sheath	0	0	0	0	0	0.943095	0	0	0	0
structural constituent of ribosome	0.634512	-0.667562	0	0	-0.346787	0	0	-0.473661	0	1.05552
structural molecule activity	1.66555	-0.489455	1.13194	0	-0.332547	0.297569	0.573489	2.33161	0	1.39147
transaminase activity	0	0	0.565431	0	0	0	0	0	0	0
transcription cofactor activity	0	0	0	0	0.872895	-0.213959	0	0.966576	0	0
transcription factor binding transcription factor activity	0	0	0	0	0.872895	-0.213959	0	0.966576	0	0
transferase activity	1.19111	-1.11976	1.32606	0	0	-0.910095	0	1.73518	0	-0.962574
transferase activity_ transferring acyl groups	1.24413	-0.404504	-0.412289	0	0	0	0	0.844664	0	0
transferase activity_ transferring glycosyl groups	0	1.91364	0.790485	0	0	-0.886057	0	0	0	0
transforming growth factor beta-activated receptor activity	0	1.02045	0.616185	0	0	0	0	0	0	0
translation elongation factor activity	0.744727	0	0.376751	0	0	0	0	0	0	0
translation factor activity_ nucleic acid binding	0.950782	0	-0.419075	0	0	0	0	0.935542	0	0.838632
translation initiation factor activity	0.882729	0	-0.496209	0	0	0	0	1.12321	0	1.01682
translation regulator activity	1.05849	0	-0.394695	0	0	0	0	0.954677	0	0.917215
transmembrane receptor protein kinase activity	0	0.407823	0.407823	0	0	-0.489455	0	0	0	0
transmembrane receptor protein serine/threonine kinase activity	0	0.79588	0.718967	0	0	0	0	0	0	0
transmembrane receptor protein tyrosine kinase activity	0	0	0	0	0	0.272459	0	0	0	0
transmembrane transporter activity	0	-0.537602	-0.580044	0	0	0.486782	0	0	0	0
transporter activity	0	0.623423	-0.60206	0	0	0.737549	0	0	0	0
tumor necrosis factor receptor binding	0	0	0.501689	0	0	0	0	0	0	0
tumor necrosis factor-activated receptor activity	0	0	1.12033	0	0	-0.266803	0	0	0	0
ubiquitin-protein ligase activity	0	0	-1.68403	0	0	-0.906578	0	0	0	0.838632
voltage-gated calcium channel activity	0	0	0	0	0	0.74958	0	0	0	0
voltage-gated ion channel activity	0	0	0	0	0	-0.283162	0	0	0	0
voltage-gated potassium channel activity	0	0	0.29243	0	0	-0.732828	0	0	0	0
voltage-gated sodium channel activity	0	0	0	0	0	1.30016	0	0	0	0
MHC protein complex	0	0	0.812479	0	-1.50724	0	-0.173925	0	0	0
SNARE complex	0	0	0	0	0	0	0	0	0	0
actin cytoskeleton	2.21467	0.468521	0.767004	0	0.732828	0	3.44977	0	1.38195	0
cell junction	0	0	0	0	0	0	1.71444	0	0	0
cell part	1.6038	0	1.54975	0	0.334419	0.661544	3.42251	0	0.928118	0
cytoplasm	0.812479	3.05502	0.863279	0	0.498941	0	0.563837	0.375718	0.562249	0
cytoskeleton	1.52288	-0.270835	0.982967	0	0.341035	0	3.99568	0	0.806875	0
cytosol	0	0	0.383	0	0	0	0.931814	0	0	0
extracellular matrix	0	0	-0.301899	0	1.81531	0.551294	0	0	-0.521434	0
extracellular region	0.413413	0	-0.376751	0	1.38722	1.42481	0	0	0.372634	0
intermediate filament cytoskeleton	1.63264	0	0.496209	0	0	0	0.55752	0	0.679854	0
intracellular	1.68613	2.50724	1.26201	0	0.414539	0.551294	3.35655	0	0.90309	0
macromolecular complex	-0.573489	-0.452225	1.39794	1.01278	-1.29073	0	2.03012	-0.254925	0.928118	0
membrane	0	0.508638	1.59688	0	0	0	0.551294	0	0.578396	0
microtubule	0	-0.332547	0.69897	0	-0.853872	0	1.51713	0	0	0
mitochondrial inner membrane	0	0	0	0	0	0	0	0	0.694649	0
mitochondrion	0	0	0	0	0	0	0	0	0	0
nucleus	1.25806	0	-0.274088	0	0.203426	0	0.642065	0	0.850781	0
organelle	1.92082	0	0.661544	0	-0.266803	0	3.16115	0	1.20901	0
plasma membrane	0	0	1.33161	0	-0.381952	0	1.22403	0	0	0
protein complex	0	-0.452225	1.45717	0	-1.29073	0	1.17587	0	0.562249	0
protein-DNA complex	0	0.49485	0	0	0	0	0	0	0	0
ribonucleoprotein complex	-0.266803	0	0.372634	0.707744	0	0	1.61261	0.341989	0.917215	0
tubulin complex	0	0	1.09098	0.958607	0	0	0	0	0.779892	0
vesicle coat	0	0	0	0	0	0	0	0	0.847712	0

## Sheet: (B) Pathway_comp2funcProt
Terms	Acetylation	Active_site	Binding_site	Crotonylation	Methylation	N-linked_glycosylation	O-linked_glycosylation	Phosphorylation	S-nitrosylation	Ubiquitinytion
5HT2 type receptor mediated signaling pathway	0	0	0.707744	0	0	0	0	1.08884	0	0
Adenine and hypoxanthine salvage pathway	0	0.519993	0	0	0	0	0	0	0	0
Alzheimer disease-amyloid secretase pathway	0	0	1.09528	0	0	0	0	1.70997	0	0
Alzheimer disease-presenilin pathway	0	0	0	0	0	0.378824	0	0	0	0
Angiogenesis	0.669586	-1.04431	1.42946	0	0	0.69897	0	5.04001	0	0
Angiotensin II-stimulated signaling through G proteins and beta-arrestin	0	0	0.565431	0	0	0	0	0	0	0
Apoptosis signaling pathway	0	0	1.86967	0	0	0	0	1.76195	0	-0.268411
Axon guidance mediated by Slit/Robo	0	0	0.696804	0	0	0.59176	0	0	0	0
Axon guidance mediated by netrin	0	0	0.530178	0	0	0	0	0	0	0
Axon guidance mediated by semaphorins	0	0	0.754487	0	0	0	0	0.812479	0	0
B cell activation	0	0	0.761954	0	0	0	0	2.23062	0	0
Blood coagulation	0	1.17263	0	0	0	0.69897	1.15181	0	0	0
Cadherin signaling pathway	0	0	2.77989	0	0	2.80967	0	0	0	0
Cholesterol biosynthesis	0	0.705534	0	0	0	0	0	0	0	0
Cytoskeletal regulation by Rho GTPase	2.75203	0	1.09205	0	0	0	0	1.27984	0	1.35853
DNA replication	1.8041	0	0	0.429457	0.696804	0	0	1.16052	0	2.46597
De novo purine biosynthesis	1.44009	1.44855	0.428291	0	0	0	0	0	0.643974	1.07263
De novo pyrimidine deoxyribonucleotide biosynthesis	0	1.37779	0.414539	0	0	0	0	0	0	1.19246
De novo pyrmidine ribonucleotides biosythesis	0	1.70997	0.414539	0	0	0	0	0	0	0
Dopamine receptor mediated signaling pathway	0	0	0.737549	0	0	0	0	0	0	0
EGF receptor signaling pathway	0	0	1.07988	0	0	0	0	3.64016	0	0
Endogenous_cannabinoid_signaling	0	0	0.44855	0	0	0	0	0	0	0
Endothelin signaling pathway	0	0	1.06803	0	0	0	0	1.4908	0	0
Enkephalin release	0	0	0.651695	0	0	0	0	0	0	0
FAS signaling pathway	0	0	0.812479	0	0	0	0	1.05306	0	1.09366
FGF signaling pathway	0	0	1.66756	0	0	0	0	2.16813	0	0
Fructose galactose metabolism	0	0.696804	-0.236572	0	0	0	0	0	0	0
GABA-B_receptor_II_signaling	0	0	0.679854	0	0	0	0	0	0	0
Glycolysis	1.67985	0.675718	0.481486	0	0	0	0	0.714443	0.471083	2.08884
Gonadotropin releasing hormone receptor pathway	0	0	1.28316	0	0.464706	0	0	2.9431	0	0
Heme biosynthesis	0	0.575118	0	0	0	0	0	0	0	0
Heterotrimeric G-protein signaling pathway-Gi alpha and Gs alpha mediated pathway	0	0	0.899629	0	0	-0.332547	0	0	0	0
Heterotrimeric G-protein signaling pathway-Gq alpha and Go alpha mediated pathway	0	0	1.22475	0	0	0.617983	0	0.522879	0	0
Heterotrimeric G-protein signaling pathway-rod outer segment phototransduction	0	0	0.841638	0	0	0	0	0	0	0
Histamine H1 receptor mediated signaling pathway	0	0	0.665546	0	0	0	0	1.8041	0	0
Histamine H2 receptor mediated signaling pathway	0	0	0.501689	0	0	0	0	0	0	0
Huntington disease	0.549751	0	0.419075	0	0.337242	0	0	0.764472	0	0.928118
Hypoxia response via HIF activation	0	0	0.395774	0	0	0	0	0	0.917215	0
Inflammation mediated by chemokine and cytokine signaling pathway	1.54516	0	2.12321	0	0	0	0.341035	1.77989	0	0.632644
Insulin/IGF pathway-mitogen activated protein kinase kinase/MAP kinase cascade	0	0	0.725842	0	0	0	0	2.63827	0	0
Insulin/IGF pathway-protein kinase B signaling cascade	0	0	0.696804	0	0	0	0	2.55909	0	0
Integrin signalling pathway	0	0	1.19111	0	0	0.673664	0.815309	0.679854	0	0.79588
Interferon-gamma signaling pathway	0	0	0.481486	0	0	0	0	0	0	0
Interleukin signaling pathway	0	0	0.463442	0	0	0.440093	0	1.4045	0	0
Ionotropic glutamate receptor pathway	0	0	0	0	0	0.647817	0	0	0	0
Metabotropic glutamate receptor group I pathway	0	0	-0.289037	0	0	0	0	0	0	0
Metabotropic glutamate receptor group II pathway	0	0	1.06098	0	0	0	0	0	0	0
Metabotropic glutamate receptor group III pathway	0	0	0.390406	0	0	1.25649	0	0	0	0
Muscarinic acetylcholine receptor 1 and 3 signaling pathway	0	0	0.595166	0	0	0	0	0.832683	0	0
Muscarinic acetylcholine receptor 2 and 4 signaling pathway	0	0	1.00305	0	0	0	0	0	0	0
N-acetylglucosamine metabolism	0	1.04001	0.665546	0	0	0	0	0	0	0
Nicotine degradation	0	1.34104	0	0	0	0	0	0	0	0
Nicotine pharmacodynamics pathway	0	0	0	0	0	0.408935	0	0	0	0
Nicotinic acetylcholine receptor signaling pathway	0	0	0	0	0	0.59346	0	0.725842	0	0
Notch signaling pathway	0	0	-0.446117	0	0	0	0	0	0	0
O-antigen biosynthesis	0	0.69897	0	0	0	0	0	0	0	0
Oxidative stress response	0	0	0.605548	0	0	0	0	1.04818	0	0
Oxytocin receptor mediated signaling pathway	0	0	0.812479	0	0	0	0	1.18111	0	0
PDGF signaling pathway	0	0	1.15739	0	0	0.232844	0	3.42481	0	0
PI3 kinase pathway	0	0.649752	1.04001	0	0	0	0	1.7167	0	0
Parkinson disease	0	-0.266001	1.50446	0	0	0	0	1.31247	0	0.559091
Pentose phosphate pathway	0	0.88941	0.460924	0	0	0	0	0	0	0
Phenylethylamine degradation	0	0.69897	0	0	0	0	0	0	0	0
Plasminogen activating cascade	0	0.468521	0	0	0	0.339135	0.471083	0	0	0
Pyrimidine Metabolism	0	0.271646	0.542118	0	0	0	0	0	0	0
Pyruvate metabolism	1.89963	0.869666	0.703335	0	0	0	0	0	1.12552	0
Ras Pathway	0	0	1.5817	0	0	0	0	2.5391	0	0
Salvage pyrimidine ribonucleotides	0	0.696804	0	0	0	0	0	0	0	0
Serine glycine biosynthesis	1.38722	0	0	0	0	0	0	0	0	0
T cell activation	0	0	1.42366	0	0	0	0	1.5784	0	0
TCA cycle	1.3098	0	0.501689	0	0	0	0	0	0	0
TGF-beta signaling pathway	0	0	0.696804	0	0	-0.422508	0	0	0	0
Thyrotropin-releasing hormone receptor signaling pathway	0	0	0.841638	0	0	0	0	0.9914	0	0
Toll receptor signaling pathway	0	0	0.653647	0	0	0	0	0.681937	0	0
Ubiquitin proteasome pathway	0	0	-0.29073	0	0	0	0	0	0	2.41794
VEGF signaling pathway	0	0	0.866461	0	0	0	0	4.72125	0	0
Wnt signaling pathway	0.886057	0	2.88273	0	0	2.36251	0	0.924453	0	0
p38 MAPK pathway	0	0	0.931814	0	0	0	0	1.18111	0	0
p53 pathway	1.00349	0	1.19654	0	0.29243	0	0	2.12726	0	0
p53 pathway by glucose deprivation	0	0.721246	0.590067	0	0	0	0	1.29073	0	0
p53 pathway feedback loops 2	0.860121	0	1.09528	0	0	0	0	1.82102	0	0.954677
ATP-binding cassette (ABC) transporter	0	0	-0.651695	0	0	-0.266001	0	0	0	0
DNA binding protein	4.70553	0	-1.8729	0	0.752027	0.501689	0	6.74232	0	2.34872
DNA glycosylase	0	0	0.376751	0	0	0	0	0	0	0
DNA helicase	0	0	-0.67162	0	0	0	0	2.54668	0	1.40012
G-protein	0	-0.368556	-0.361511	0	0	0	0	0	0.546682	0
G-protein coupled receptor	-0.217527	0	0.876148	0	0	0.320572	0	0	0	-1.17718
G-protein modulator	0	0	1.08566	0	0	1.09366	0	1.42829	0	0
GABA receptor	0	0	0	0	0	0.69897	0	0	0	0
HMG box transcription factor	0	0	0.90309	0	0	0	0	0	0	0
Hsp70 family chaperone	0	0	0.651695	0	0	0	0	0	0	0
KRAB box transcription factor	0	0	-0.419075	0	0	-0.427128	0	0	0	-1.16115
RNA binding protein	0.308035	0	-0.424812	0	0.767004	-0.430626	0	2.16241	0	2.40121
RNA helicase	0	0	-1.14752	0	0	0.41005	0	0.598599	0	0.772113
TGF-beta receptor	0	1.02045	0.616185	0	0	0	0	0	0	0
acetylcholine receptor	0	0	0	0	0	0.69897	0	0	0	0
acetyltransferase	1.04528	0	-0.460924	0	0	0.203426	0	1.14813	0	0
actin and actin related protein	1.82102	0	0	0	0	0	0	0	0	1.28904
actin binding motor protein	0	0	0	0	0	0	0	0.575118	0	0
actin family cytoskeletal protein	1.82974	0.381952	0.774691	0	0	0.863279	0	3.02182	0	1.28567
acyltransferase	0	-0.283162	0	0	0	0	0	0	0	0
adenylate cyclase	0	0	-0.308919	0	0	0.634512	0	0	0	0
aminoacyl-tRNA synthetase	0	2.82974	0.530178	0	0	0	0	0	0	0
amylase	0	0.88941	0	0	0	0	0	0	0	0
annexin	0	-0.630784	0.735182	0	0	0.844664	0	0	0	0
antibacterial response protein	0	-0.166853	0	0	0	0.752027	0	0	0	0
apolipoprotein	0	0	0.542118	0	0	2.04624	0	0	0	0
aspartic protease	0	0	0.415669	0	0	0	0	0	0	0
basic helix-loop-helix transcription factor	0	0	0.352617	0	0	0	0	0	0	0
cadherin	0	0	2.87615	0	0	2.97062	0	0	0	0
calcium channel	0	0	0	0	0	0.74958	0	0	0	0
calcium-binding protein	0	-0.304518	1.54061	0	0	0	0	0	0	0
calmodulin	0	-0.432974	1.40561	0	0	0	0	0	0	0
carbohydrate kinase	0	0	-0.446117	0	0	0	0	0	0	0
carbohydrate phosphatase	0	1.6038	0	0	0	0	0	0	0	0
carbohydrate transporter	0	0	0	0	0	-1.08407	0	0	0	0
cation transporter	0	0	0	0	0	-0.580044	0	0	0	0
cell adhesion molecule	0	0.346787	1.97469	0	0	7.25649	1.56703	0	0	0
cell junction protein	0	0	0	0	0	0	0	1.8041	0	0
chaperone	0.294136	0	0.334419	0	0	-1.13787	0	0.352617	0.616185	2.24109
chaperonin	0	0	0.350665	0	0	0	0	0	0.815309	0.863279
chemokine	0	0	1.45593	0	0	0	0.718967	-0.175874	0	0
chromatin/chromatin-binding protein	1.13668	0	0	0	-0.213249	0	0	2.37986	0	0
complement component	0	0	0.488117	0	0	0.823909	0.453457	0	0	0
cyclase	0	0	-0.317855	0	0	0.617983	0	0	0	0
cyclic nucleotide-gated ion channel	0	0	-0.316953	0	0	0	0	0	0	0
cysteine protease	0	-4.79588	0	0	0	0	0	0	0	1.19997
cytokine	0	0	0.9914	0	0	0.41005	0.686133	-1.07727	0	0.269218
cytokine receptor	-0.145694	0	1.92082	0	0	3.2233	0	0	0	-0.548214
cytoskeletal protein	1.5376	-0.338187	1.04624	0	0	0.339135	0	4.057	0	0.928118
damaged DNA-binding protein	0	0	0	0	0	0	0	0	0	1.05502
deacetylase	0	0.636388	0.478862	0	0	0	0	0	0	0
deaminase	0	-0.266001	-0.281498	0	0	0	0	0	0	0
decarboxylase	0	-0.283162	0.605548	0	0	0	0	0	0	0
defense/immunity protein	0	0	1.52724	0	0	2.28819	0.490797	0	0	-0.910095
dehydratase	0	0.659556	-0.563837	0	0	0	0	0	0	0
dehydrogenase	1.36452	-0.498941	0.9914	0	0	-0.607303	0	0	0	1.64782
endodeoxyribonuclease	0	0.449772	0	0	0	0	0	0	0	0
endoribonuclease	0	0.636388	0	0	0	0	0	0	0	0
enzyme modulator	0	0	1.02872	0	0	0	0	0.879426	0	0
epimerase/racemase	0	0	0.421361	0	0	-0.213959	0	0	0	0
esterase	0	0.294992	0	0	0	0	0	0	0	0
exodeoxyribonuclease	0	0.548214	0	0	0	0	0	0	0	0
exoribonuclease	0	0.649752	0	0	0	0	0	0	0	0
extracellular matrix glycoprotein	0	0	0	0	0	2.31785	0.528708	0	0	0
extracellular matrix linker protein	0	0	0.725842	0	0	0.393619	0	0	0	0
extracellular matrix protein	0	0	0.446117	0	0	2.34679	0.958607	0	0	0.300162
extracellular matrix structural protein	0	0	0	0	0	-0.610834	0.610834	0	0	0
glucosidase	0	1.25493	0	0	0	0.688246	0	0	0	0
glycosidase	0	0.850781	0	0	0	0.573489	0	0	0	0
glycosyltransferase	0	2.2644	0.772113	0	0	-0.886057	0	0	0	0
growth factor	0	0.270835	0.326058	0	0	-0.403403	0	0	0	-0.79588
guanyl-nucleotide exchange factor	0	0	1.04048	0	0	0.41005	0	0.600326	0	0
guanylate cyclase	0	0	0.512862	0	0	0.414539	0	0	0	0
helicase	0	0	-0.946922	0	0	0.41005	0	2.2815	0	1.02091
helix-turn-helix transcription factor	0	0	-1.60906	0	0	0	0	0	0	0.485452
heterotrimeric G-protein	0	0	0.737549	0	0	0	0	0	0	0
histone	10.2733	0	0.478862	0	0.595166	0	0	2.75696	0	3.86328
homeobox transcription factor	0	0	-1.60906	0	0	0	0	0	0	0.485452
hydratase	0	0	0.543634	0	0	0	0	0	0	0
hydrolase	0	0.966576	-1.75203	0	0	2.44733	0	0	0	1.48678
immunoglobulin receptor superfamily	0	-0.166853	1.88273	0	0	2.00305	0	0	0	-0.962574
immunoglobulin superfamily cell adhesion molecule	0	0	-0.345823	0	0	2.80967	0	0	0	0
intermediate filament	1.46471	0	0.496209	0	0	0	0	1.0655	0	0.701147
intracellular calcium-sensing protein	0	-0.432974	1.40561	0	0	0	0	0	0	0
ion channel	0	0	-0.910095	0	0	0.924453	0	0	0	0
ionotropic glutamate receptor	0	0	0	0	0	1.39794	0	0	0	0
isomerase	0	1.47108	0.415669	0	0	0	0	0	0	1.17198
kinase	1.10073	-2.85078	2.1349	0	0	-0.39794	0	3.58004	0	0
kinase activator	0	0	0.385103	0	0	0	0	1.42251	0	0
kinase inhibitor	0	1.11748	-0.339135	0	0	0.41005	0	0	0	0
kinase modulator	0	0	0	0	0	0.752027	0	1.61083	0	0
ligand-gated ion channel	0	0	0	0	0	1.13966	0	0	0	0
ligase	0	0.375718	-0.67162	0	0	-0.69037	0	0	0	1.8041
lipase	0	-0.423659	0	0	0	0	0	0	0	0
lyase	0.835647	1.72125	0.400117	0	0	0	0	0	0	0.809668
mRNA polyadenylation factor	0.966576	0	0	0	0.444906	0	0	0.863279	0	0
mRNA processing factor	0.325139	0	0	0	1.28735	-0.427128	0	2.12033	0	1.31515
mRNA splicing factor	-0.354578	0	0	0	1.28735	-0.427128	0	1.68194	0	1.56225
major histocompatibility complex antigen	0	0	0	0	0	-1.50724	0	0	0	0
membrane traffic protein	0	-0.500313	0	0	0	0.29073	0	0.440093	0	0.924453
membrane trafficking regulatory protein	0	0	1.68194	0	0	0	0	0	0	0
membrane-bound signaling molecule	0	0	0.546682	0	0	1.31605	0	0	0	-0.675718
metalloprotease	0	1.44855	-0.341035	0	0	2.18977	0	0	0	0
methyltransferase	0	0	-1.57187	0	0	0.41005	0	0	0	0
microtubule binding motor protein	0	0	0.508638	0	0	-0.427128	0	0	0	0
microtubule family cytoskeletal protein	0	-0.332547	0.66354	0	0	-0.853872	0	1.39577	0	0
mitochondrial carrier protein	0	0	0	0	0	0	0	0	0	0
mutase	0	1.54363	0.414539	0	0	0	0	0	0	0
myelin protein	0	0	0	0	0	0.943095	0	0	0	0
non-motor actin binding protein	0.882729	0	0	0	0	0.732828	0	3.91721	0	0.958607
non-motor microtubule binding protein	0	0	0	0	0	-0.427128	0	1.51286	0	0
non-receptor serine/threonine protein kinase	1.23136	-4.61618	1.59176	0	0	-0.213959	0	4.97881	0	0.772113
non-receptor tyrosine protein kinase	0	1.12843	1.12378	0	0	0.41005	0	3.59346	0	0
nuclear hormone receptor	0	0	0.647817	0	0	0	0	0	0	0
nuclease	0	0.958607	-0.434152	0	0	0.262807	0	0	0	0
nucleic acid binding	1.51145	-0.603801	-1.3851	0	0.723538	-0.435334	0	7.31336	0	3.24565
nucleotide kinase	0	0.744727	0.787812	0	0	0	0	0	0	0
nucleotide phosphatase	0	-0.436519	0	0	0	1.33819	0	0	0	0
nucleotidyltransferase	0	1.58336	-0.282329	0	0	-0.427128	0	0	0	0
oxidase	0	0	0.943095	0	0	1.62525	0	0	0	0
oxidoreductase	1.88941	0.498941	0.673664	0	0	0	0	0	0	0.739929
peptide hormone	0	0	0	0	0	0	0	-1.40894	0	0
peroxidase	0	0	0.575118	0	0	0	0	0	0	0
phosphatase	0	3.767	-1.23062	0	0	1.87943	0	0	0	0
phosphatase modulator	0	0	0	0	0	0	0	0	0	0
phosphodiesterase	0	-0.603801	-0.407823	0	0	0	0	0	0	0
phospholipase	0	-0.326058	0	0	0	0	0	0	0	0
potassium channel	0	0	0	0	0	-0.962574	0	0	0	0
protease	0	-1.03527	-0.59176	0	0	1.56384	-0.333482	0	0	0
protease inhibitor	0	0.376751	0	0	0	0.61261	0.277366	0	0	0
protein kinase	1.08566	-3.22621	2.11919	0	0	-0.39794	0	4.37263	0	0
protein kinase receptor	0	0.407823	0.407823	0	0	0	0	0	0	0
protein phosphatase	0	3.54212	-0.440093	0	0	1.72816	0	0.393619	0	0
pyrophosphatase	0	1.02228	0	0	0	0.90309	0	0	0	0
receptor	-0.372634	1.31069	1.29843	0	0	4.56543	0.442493	0	0	-1.33442
reductase	0.531653	0.970616	-0.294136	0	0	-0.350665	0	0	0	0
ribonucleoprotein	0	0	0	0	0.707744	0	0	1.86328	0.452225	0.826814
ribosomal protein	0.659556	-0.667562	0	0	-0.346787	0	0	-0.563837	0	1.1463
serine protease	0	0.332547	-0.782516	0	0	1.70997	-0.254925	0	0	0
serine protease inhibitor	0	0	-0.600326	0	0	0.605548	0.31158	0	0	0
serine/threonine protein kinase receptor	0	0.536107	0.565431	0	0	0	0	0	0	0
signaling molecule	0	-0.318759	1.75945	0	0	0.954677	0.838632	0	0	-0.498941
small GTPase	0	0	0	0	0	0	0	0	0	0
sodium channel	0	0	0	0	0	1.30016	0	0	0	0
storage protein	0	0.866461	0	0	0	0	0	0	0	0
structural protein	0	0	0	0	0	0	0.610834	0	0	0
transaminase	0	0	0.565431	0	0	0	0	0	0	0
transcription cofactor	0	0	0	0	0.872895	-0.213959	0	0.924453	0	0
transcription factor	0	0.815309	-1.47366	0	1.16877	-0.853872	0	0.777284	0	0
transfer/carrier protein	0	0	0.818156	0	0	2.49214	0	0	0	0
transferase	1.53611	-1.00305	1.47886	0	0	0	0	1.15304	0	-0.349692
translation elongation factor	0.744727	0	0.376751	0	0	0	0	0	0	0
translation factor	1.24413	0	0	0	0	0	0	1.02136	0	1.40671
translation initiation factor	1.20412	0	0	0	0	0	0	1.29073	0	1.77469
transporter	0	-0.467246	-0.555955	0	0	0.536107	0	0	0	0
tubulin	0	0	1.09098	0	0.958607	0	0	0	0	0.779892
tumor necrosis factor family member	0	0	0.501689	0	0	0	0	0	0	0
tumor necrosis factor receptor	0	0	1.12033	0	0	-0.266803	0	0	0	0
type I cytokine receptor	0	0	0	0	0	2.88941	0	0	0	0
type II cytokine receptor	0	0	0	0	0	0.844664	0	0	0	0
tyrosine protein kinase receptor	0	0	0	0	0	0.272459	0	0	0	0
ubiquitin-protein ligase	0	0	-1.84466	0	0	-0.754487	0	0	0	0.939302
vesicle coat protein	0	0	0	0	0	0	0	0	0	1.03245
voltage-gated calcium channel	0	0	0	0	0	0.74958	0	0	0	0
voltage-gated ion channel	0	0	0	0	0	0.293282	0	0	0	0
voltage-gated potassium channel	0	0	0	0	0	-0.962574	0	0	0	0
voltage-gated sodium channel	0	0	0	0	0	1.30016	0	0	0	0
zinc finger transcription factor	0	-0.368556	-1.06148	0	0	-0.427128	0	0	0	-1.15677
