# Supplementary material for: Human germline and pan-cancer variomes and their distinct functional profiles
Source: Nucleic Acids Res. 2014 Sep 17;42(18):11570–88. doi: 10.1093/nar/gku772 (PMC4191387; doi:10.1093/nar/gku772)
Supplement: SUPPLEMENTARY DATA [file supp_gku772_nar-01885-n-2014-File004.zip › Sup_Tab_4_Cancer_type_based_analysis_of_nsSNV_affected_Functional_sties.xlsx]

## Sheet: (A)Cancer nsSNV counts
DOID	Cancer type	#nsSNV	#of nsSNV affected functional sites	Percentage
DOID:2871	endometrial carcinoma	115530	2640	0.0228512
DOID:234	colon adenocarcinoma	98929	2201	0.0222483
DOID:1324	lung cancer	91859	2035	0.0221535
DOID:3907	lung squamous cell carcinoma	83163	1924	0.0231353
DOID:3459	breast carcinoma	62073	1106	0.0178177
DOID:8557	oropharynx cancer	34915	757	0.0216812
DOID:1612	breast cancer	33400	793	0.0237425
DOID:9460	uterine corpus cancer	25301	549	0.0216987
DOID:9119	acute myeloid leukemia	24358	621	0.0254947
DOID:5746	ovarian serous cystadenocarcinoma	20825	496	0.0238175
DOID:1996	rectum adenocarcinoma	20015	463	0.0231327
DOID:11054	urinary bladder cancer	15934	391	0.0245387
DOID:8923	skin melanoma	14721	367	0.0249304
DOID:4467	renal clear cell carcinoma	14185	382	0.0269299
DOID:263	kidney cancer	14021	383	0.0273162
DOID:1319	brain cancer	13787	340	0.0246609
DOID:3073	brain glioblastoma multiforme	13518	350	0.0258914
DOID:2394	ovarian cancer	13322	338	0.0253716
DOID:219	colon cancer	12777	282	0.0220709
DOID:1749	squamous cell carcinoma	8000	213	0.026625
DOID:2526	prostate adenocarcinoma	6891	202	0.0293136
DOID:50745	diffuse large B-cell lymphoma	5276	192	0.0363912
DOID:1107	esophageal carcinoma	3238	73	0.0225448
DOID:74	hematopoietic system disease	3065	67	0.0218597
DOID:4074	pancreas adenocarcinoma	2375	57	0.024
DOID:1793	pancreatic cancer	2337	63	0.0269576
DOID:10534	stomach cancer	2226	61	0.0274034
DOID:1909	melanoma	1791	39	0.0217755
DOID:684	hepatocellular carcinoma	1610	59	0.036646
DOID:4465	papillary renal cell carcinoma	1601	64	0.039975
DOID:60108	brain glioma	1584	38	0.0239899
DOID:3948	adrenocortical carcinoma	649	16	0.0246533
DOID:686	liver carcinoma	555	23	0.0414414
DOID:6975	bladder urothelial papillary carcinoma	390	19	0.0487179
DOID:5517	stomach carcinoma	118	6	0.0508475
DOID:3963	thyroid carcinoma	82	7	0.0853659
DOID:162	cancer	21	2	0.0952381
DOID:10283	prostate cancer	20	0	0
DOID:734	urethra cancer	16	3	0.1875
DOID:2893	cervix carcinoma	12	4	0.333333
DOID:0060058	lymphoma	10	0	0
DOID:8850	salivary gland cancer	10	1	0.1
DOID:9036	parotid gland cancer	10	0	0
DOID:3565	meningioma	8	0	0
DOID:5672	large intestine cancer	6	0	0
DOID:1752	eye melanoma	5	2	0.4
DOID:3908	non-small cell lung carcinoma	5	0	0
DOID:10154	small intestine cancer	4	0	0
DOID:3193	peripheral nerve sheath neoplasm	4	1	0.25
DOID:3910	lung adenocarcinoma	4	1	0.25
DOID:10854	salivary gland disease	3	0	0
DOID:1725	peritoneum cancer	2	0	0
DOID:2994	germ cell cancer	2	0	0
DOID:3959	adrenal_gland_adrenal_gland_adrenal_cortical_adenoma	2	0	0
DOID:768	retinoblastoma	2	0	0
DOID:9256	colorectal cancer	2	1	0.5
DOID:0060060	non-Hodgkin lymphoma	1	0	0
DOID:0070004	myeloma	1	0	0
DOID:1781	thyroid cancer	1	0	0
DOID:1967	leiomyosarcoma	1	1	1
DOID:3371	chondrosarcoma	1	0	0
DOID:3376	bone osteosarcoma	1	0	0
DOID:3858	medulloblastoma	1	0	0
DOID:3953	adrenal gland cancer	1	0	0
DOID:4362	cervical cancer	1	0	0
DOID:4618	maxillary neoplasm	1	0	0
DOID:4717	extragonadal germ cell cancer	1	0	0
DOID:4919	renal pelvis carcinoma	1	0	0
DOID:6634	adult central nervous system choriocarcinoma	1	0	0
DOID:7474	malignant pleural mesothelioma	1	0	0
DOID:769	neuroblastoma	1	0	0
DOID:8552	chronic myeloid leukemia	1	0	0
DOID:8849	sublingual gland cancer	1	0	0
DOID:8850	sailvary gland cancer	1	0	0

## Sheet: (B) Cancer type based LOF
	Breast carcinoma	Endometrial carcinoma	Colon adenocarcinoma	Lung cancer	Oropharynx cancer	Uterine corpus cancer	Acute myeloid leukemia	Ovarian serous cystadenocarcinoma	Rectum adenocarcinoma	Urinary bladder cancer	Renal clear cell carcinoma	skin melanoma
Acetylation	0.612191	1.29175	2.42158	5.80312	0.358386	2.26609	1.4656	0.761624	1.64313	0.30665	0.718606	3.59178
Active Site	1.26536	0.920594	0.447142	2.10848	0.285078	0.457217	0.299278	0.261887	0.279075	0.298795	0.636755	0.802211
Amidation	0.0880864	0.163946	1.37426	0.586205	0.0495471	0.0359041	0.0345659	0.0295523	0.0284028	0.0226116	0.0201296	0.0208902
Binding Site	0.653926	5.14034	7.4578	6.03522	0.838732	1.98007	0.348973	2.67253	5.06643	2.40546	1.38847	2.5558
C-linked Glycosylation	0.171412	0.319031	0.273188	0.253664	0.0964161	0.0698675	0.0672635	0.0575072	0.0552705	0.044001	0.0391712	0.0406513
Crotonylation	1.56684	0.461766	0.577353	0.307488	2.40178	1.11288	1.14114	4.34335	0.156601	0.12467	0.110986	0.115179
Gamma-carboxyglutamic acid	1.12322	0.246548	0.291159	0.842229	0.650901	0.0795714	0.0766056	0.0654944	0.0629469	0.962656	1.01045	0.995171
Hydroxylation	0.266973	0.258763	0.533144	0.223908	0.23497	0.877273	0.264385	0.226038	0.217246	0.17295	0.153966	0.159784
Methylation	1.43726	3.05984	2.89509	5.8193	10.8802	3.73372	1.21432	1.41659	2.10822	6.10518	1.25839	0.23144
Myristation	0.523242	0.288014	0.246628	0.229002	0.0870423	0.0630748	0.0607239	0.0519162	0.0498969	0.0397231	1.1068	0.0366991
N-linked Glycosylation	5.18097	10.4963	2.79297	19.7297	6.96742	1.19693	18.3326	4.12899	0.996972	0.294758	6.96028	5.09774
O-linked Glycosylation	2.24953	2.74668	3.31664	5.01132	0.689507	0.74355	0.506806	2.03614	0.762138	1.55793	0.764307	0.925307
Other Lipid Modification	0.0452335	0.0841884	0.072091	0.066939	0.0254431	0.0184372	0.01775	0.0151755	0.0145852	0.0116113	0.0103368	0.0107274
Other Modified Residue	0.299789	0.417523	1.70051	0.343194	0.611529	0.29791	0.315735	0.957083	0.23567	1.15286	0.167023	0.173335
Palmitoylation	0.138748	0.828598	0.313451	0.348871	0.358331	0.181462	0.479919	0.14936	0.14355	0.114281	0.101737	0.105581
Phosphorylation	35.6412	16.1583	13.3818	25.5888	7.59743	3.6505	2.90534	2.38406	4.63147	0.310444	0.579332	0.352053
Prenylation	0.173792	0.323462	0.276982	0.257187	0.0977552	0.0708379	0.0681977	0.058306	0.0560381	0.0446121	0.0397152	0.0412159
S-Nitrosylation	0.39058	0.657638	0.44951	1.80724	1.01106	0.298691	0.705353	0.603046	0.211377	0.461413	0.612061	0.426287
Sulfation	0.202361	0.236657	0.280559	0.299465	0.637218	0.0824825	0.777018	0.0678905	0.0652499	0.0519456	0.0462438	0.0479912
Sumoylation	1.50227	0.934835	1.05758	0.93935	0.510588	0.230314	0.217067	0.504	0.484396	0.385629	0.343301	0.356273
Ubiquitylation	17.2846	0.649531	6.45599	8.19266	7.12674	3.93363	8.27247	1.40922	1.34586	2.23051	0.329232	5.47521

## Sheet: (C) mutation across >=2 cancers
Gene Name	UniProtAC	Position	Ref	Var	Mod type	Mod Detail	dbSNP Freq	Mammalian Conservation	#NCI-60	BioMuta Cancer	#Cancer
P53;TP53	P04637	273	R	C	Binding Site	RefSeq CDD|DNA binding site/		5/5	none	DOID:9119;DOID:74;DOID:2394;DOID:1612;DOID:1996;DOID:219;DOID:363;DOID:1324;DOID:1319	9
P53;TP53	P04637	179	H	R	Binding Site	RefSeq CDD|zinc binding site/		5/5	1	DOID:1793;DOID:2526;DOID:74;DOID:2394;DOID:1612;DOID:219;DOID:363;DOID:1324;DOID:1319	9
P53;TP53	P04637	238	C	Y	Binding Site	RefSeq CDD|zinc binding site/		5/5	none	DOID:1793;DOID:2394;DOID:1612;DOID:1996;DOID:219;DOID:363;DOID:1324;DOID:50745;DOID:1319	9
P53;TP53	P04637	248	R	Q	Binding Site	RefSeq CDD|DNA binding site/		5/5	3	DOID:263;DOID:2394;DOID:1612;DOID:1996;DOID:219;DOID:363;DOID:1324;DOID:1319	8
P53;TP53	P04637	248	R	W	Binding Site	RefSeq CDD|DNA binding site/		5/5	none	DOID:2394;DOID:1612;DOID:1996;DOID:219;DOID:363;DOID:1324;DOID:1319	7
P53;TP53	P04637	273	R	H	Binding Site	RefSeq CDD|DNA binding site/		5/5	5	DOID:2394;DOID:1612;DOID:1996;DOID:219;DOID:363;DOID:1324;DOID:1319	7
P53;TP53	P04637	275	C	Y	Binding Site	RefSeq CDD|DNA binding site/		5/5	none	DOID:1793;DOID:2394;DOID:1612;DOID:219;DOID:1996;DOID:1324;DOID:1319	7
P53;TP53	P04637	239	N	S	Binding Site	RefSeq CDD|DNA binding site/		5/5	none	DOID:263;DOID:2394;DOID:1612;DOID:219;DOID:363;DOID:1324;DOID:50745	7
HRAS1;NRAS	P01111	61	Q	R	Binding Site	RefSeq CDD|GEF interaction site/		5/5	1	DOID:9119;DOID:74;DOID:2394;DOID:1612;DOID:219;DOID:363;DOID:1996	7
P53;TP53	P04637	238	C	F	Binding Site	RefSeq CDD|zinc binding site/		5/5	none	DOID:2394;DOID:1612;DOID:8557;DOID:363;DOID:1324;DOID:11054;DOID:1319	7
P53;TP53	P04637	337	R	C	Methylation	Phosphositeplus.1010730|N2,N2-dimethylarginine/		5/5	none	DOID:9119;DOID:74;DOID:219;DOID:1612;DOID:8557;DOID:2394;DOID:1319	7
HRAS1;NRAS	P01111	61	Q	K	Binding Site	RefSeq CDD|GEF interaction site/		5/5	none	DOID:9119;DOID:74;DOID:363;DOID:219;DOID:1996;DOID:1324	6
GSP;GNAS1;GNAS	P63092	201	R	C	Binding Site	RefSeq CDD|GoLoco binding site/		5/5	none	DOID:10534;DOID:219;DOID:1793;DOID:8557;DOID:1612	5
P53;TP53	P04637	213	R	Q	Methylation	Phosphositeplus.1010730|5-methylarginine/		5/5	none	DOID:1996;DOID:11054;DOID:363;DOID:1319;DOID:263	5
SAP155;SF3B1	O75533	700	K	E	Ubiquitylation	Phosphositeplus.1010730|Glycyl lysine isopeptide (Lys-Gly) (interchain with G-Cter in ubiquitin)/		5/5	none	DOID:2526;DOID:1793;DOID:9119;DOID:50745;DOID:1612	5
P53;TP53	P04637	164	K	E	Acetylation	Phosphositeplus.1010730|N6-acetyllysine/		5/5	none	DOID:1324;DOID:219;DOID:1319;DOID:2394	4
P53;TP53	P04637	277	C	F	Binding Site	RefSeq CDD|DNA binding site/		5/5	none	DOID:1324;DOID:1612;DOID:2394;DOID:11054	4
DNMT3A	Q9Y6K1	792	R	H	Binding Site	RefSeq CDD|DNA binding site/RefSeq CDD|substrate interaction site/		5/5	1	DOID:1324;DOID:50745;DOID:74;DOID:9119	4
P53;TP53	P04637	280	R	T	Binding Site	RefSeq CDD|DNA binding site/		5/5	none	DOID:11054;DOID:1324;DOID:8557;DOID:1612	4
RASK2;KRAS2;KRAS	P01116	61	Q	H	Binding Site	RefSeq CDD|GEF interaction site/		5/5	1	DOID:363;DOID:219;DOID:1793;DOID:1996	4
MADH4;DPC4;SMAD4	Q13485	361	R	H	Binding Site	RefSeq CDD|trimer interface/		5/5	none	DOID:1324;DOID:219;DOID:1996;DOID:8557	4
P53;TP53	P04637	179	H	Y	Binding Site	RefSeq CDD|zinc binding site/		5/5	none	DOID:1324;DOID:8557;DOID:1319;DOID:1612	4
P53;TP53	P04637	176	C	F	Binding Site	RefSeq CDD|zinc binding site/		5/5	none	DOID:1324;DOID:219;DOID:1319;DOID:1612	4
P53;TP53	P04637	215	S	R	Phosphorylation	Phosphositeplus.1010730|Phosphoserine/PhosphoELM.10011|Phosphoserine (Aurora A)/		5/5	none	DOID:1749;DOID:74;DOID:2394;DOID:1612	4
CTNNB;CTNNB1	P35222	37	S	F	Phosphorylation	Phosphositeplus.1010730|Phosphoserine/PhosphoELM.10011|Phosphoserine (GSK-3_group)/HPRD 9.0|Phosphoserine (GSK3B)/UniProtKB|Phosphoserine/		5/5	none	DOID:1324;DOID:363;DOID:1319;DOID:10534	4
CTNNB;CTNNB1	P35222	37	S	C	Phosphorylation	Phosphositeplus.1010730|Phosphoserine/PhosphoELM.10011|Phosphoserine (GSK-3_group)/HPRD 9.0|Phosphoserine (GSK3B)/UniProtKB|Phosphoserine/		5/5	none	DOID:1324;DOID:686;DOID:363;DOID:11054	4
CTNNB;CTNNB1	P35222	33	S	C	Phosphorylation	Phosphositeplus.1010730|Phosphoserine/PhosphoELM.10011|Phosphoserine (GSK-3_group)/HPRD 9.0|Phosphoserine (GSK3B)/UniProtKB|Phosphoserine/		5/5	none	DOID:219;DOID:686;DOID:363;DOID:1319	4
CTNNB;CTNNB1	P35222	45	S	F	Phosphorylation	Phosphositeplus.1010730|Phosphoserine/PhosphoELM.10011|Phosphoserine (CK1_group)/HPRD 9.0|Phosphoserine (CSNK1D)/HPRD 9.0|Phosphoserine (CSNK1A1)/HPRD 9.0|Phosphoserine (CDK6)/UniProtKB|Phosphoserine/		5/5	none	DOID:1324;DOID:219;DOID:363;DOID:686	4
KIAA0207;GRBIR;GRB10	Q13322	422	T	M	Phosphorylation	SysPTM 1.1|Phosphothreonine/PhosphoELM.10011|Phosphothreonine/HPRD 9.0|Phosphothreonine/UniProtKB|Phosphothreonine/		3/5	none	DOID:74;DOID:9119;DOID:363;DOID:1319	4
TSG24;ANAPC1	Q9H1A4	537	T	A	Phosphorylation	Phosphositeplus.1010730|Phosphothreonine/PhosphoELM.10011|Phosphothreonine (CDK1)/UniProtKB|Phosphothreonine/		5/5	none	DOID:1909;DOID:1324;DOID:363;DOID:1319	4
P53;TP53	P04637	164	K	E	Ubiquitylation	Phosphositeplus.1010730|Glycyl lysine isopeptide (Lys-Gly) (interchain with G-Cter in ubiquitin)/		5/5	none	DOID:1324;DOID:219;DOID:1319;DOID:2394	4
P53;TP53	P04637	132	K	N	Ubiquitylation	Phosphositeplus.1010730|Glycyl lysine isopeptide (Lys-Gly) (interchain with G-Cter in ubiquitin)/		5/5	none	DOID:11054;DOID:8557;DOID:219;DOID:1612	4
H3FJ;HIST1H3J;H3FF;HIST1H3I;H3FK;HIST1H3H;H3FH;HIST1H3G;H3FI;HIST1H3F;H3FD;HIST1H3E;H3FB;HIST1H3D;H3FC;HIST1H3C;H3FL;HIST1H3B;H3FA;HIST1H3A	P68431	80	K	N	Acetylation	Phosphositeplus.1010730|N6-acetyllysine/UniProtKB|N6-acetyllysine/		5/5	none	DOID:8557;DOID:363;DOID:1612	3
CPAH;CPA6	Q8N4T0	398	E	K	Active Site	UniProtKB|Nucleophile (By similarity).		5/5	none	DOID:1996;DOID:8557;DOID:363	3
CDC42	P60953	30	S	L	Binding Site	RefSeq CDD|ACK tyrosine kinase interaction site/		5/5	NA	DOID:50745;DOID:74;DOID:9119	3
CDC42	P60953	30	S	L	Binding Site	RefSeq CDD|ACK tyrosine kinase interaction site/		5/5	none	DOID:50745;DOID:74;DOID:9119	3
ATM	Q13315	2875	N	S	Binding Site	RefSeq CDD|ATP binding site/		5/5	none	DOID:219;DOID:1996;DOID:1612	3
AQP2	P41181	68	N	T	Binding Site	RefSeq CDD|Asn-Pro-Ala signature motifs/		5/5	none	DOID:3948;DOID:9119;DOID:1612	3
S100Z	Q8WXG8	69	E	K	Binding Site	RefSeq CDD|Ca2+ binding site/		5/5	none	DOID:363;DOID:219;DOID:1996	3
MEGF1;KIAA0811;CDHF8;FAT2	Q9NYQ8	1361	T	M	Binding Site	RefSeq CDD|Ca2+ binding site/		5/5	none	DOID:219;DOID:363;DOID:10534	3
IGF1R	P08069	595	R	H	Binding Site	RefSeq CDD|Cytokine receptor motif/		5/5	none	DOID:1324;DOID:219;DOID:1612	3
P53;TP53	P04637	241	S	F	Binding Site	RefSeq CDD|DNA binding site/		5/5	1	DOID:363;DOID:2394;DOID:1612	3
P53;TP53	P04637	241	S	C	Binding Site	RefSeq CDD|DNA binding site/		5/5	none	DOID:263;DOID:363;DOID:1612	3
P53;TP53	P04637	276	A	P	Binding Site	RefSeq CDD|DNA binding site/		5/5	none	DOID:684;DOID:2394;DOID:1612	3
FOXP1	Q9H334	514	R	C	Binding Site	RefSeq CDD|DNA binding site/		5/5	NA	DOID:219;DOID:363;DOID:1612	3
FOXP1	Q9H334	514	R	C	Binding Site	RefSeq CDD|DNA binding site/		5/5	none	DOID:219;DOID:363;DOID:1612	3
P53;TP53	P04637	273	R	L	Binding Site	RefSeq CDD|DNA binding site/		5/5	none	DOID:1324;DOID:2394;DOID:1612	3
P53;TP53	P04637	273	R	P	Binding Site	RefSeq CDD|DNA binding site/		5/5	none	DOID:1324;DOID:2394;DOID:1612	3
P53;TP53	P04637	273	R	S	Binding Site	RefSeq CDD|DNA binding site/		5/5	none	DOID:1324;DOID:50745;DOID:363	3
P53;TP53	P04637	280	R	I	Binding Site	RefSeq CDD|DNA binding site/		5/5	none	DOID:1324;DOID:219;DOID:2394	3
P53;TP53	P04637	280	R	G	Binding Site	RefSeq CDD|DNA binding site/		5/5	none	DOID:1324;DOID:8557;DOID:74	3
RELN	P78509	1727	R	W	Binding Site	RefSeq CDD|EGF domain interface/		5/5	none	DOID:1996;DOID:219;DOID:363	3
HRAS1;HRAS	P01112	61	Q	K	Binding Site	RefSeq CDD|GEF interaction site/		5/5	none	DOID:1324;DOID:3963;DOID:8557	3
RASK2;KRAS2;KRAS	P01116	61	Q	L	Binding Site	RefSeq CDD|GEF interaction site/		5/5	none	DOID:1324;DOID:219;DOID:363	3
HRAS1;NRAS	P01111	61	Q	L	Binding Site	RefSeq CDD|GEF interaction site/		5/5	1	DOID:1324;DOID:219;DOID:1319	3
HRAS1;NRAS	P01111	61	Q	H	Binding Site	RefSeq CDD|GEF interaction site/		5/5	none	DOID:9119;DOID:74;DOID:8923	3
GNA16;GNA15	P30679	186	R	H	Binding Site	RefSeq CDD|GoLoco binding site/		5/5	none	DOID:1324;DOID:363;DOID:1319	3
HIST4H4;H4FO;H4/O;HIST2H4B;HIST2H4;H4FN;H4F2;H4/N;HIST2H4A;H4FK;H4/K;HIST1H4L;H4FD;H4/D;HIST1H4K;H4FE;H4/E;HIST1H4J;H4FM;H4/M;HIST1H4I;H4FH;H4/H;HIST1H4H;H4FC;H4/C;HIST1H4F;H4FJ;H4/J;HIST1H4E;H4FB;H4/B;HIST1H4D;H4FG;H4/G;HIST1H4C;H4FI;H4/I;HIST1H4B;H4FA;H4/A;HIST1H4A	P62805	54	E	D	Binding Site	RefSeq CDD|H4 interaction site/		5/5	none	DOID:1324;DOID:1749;DOID:8557	3
DAP6;BING2;DAXX	Q9UER7	371	R	W	Binding Site	RefSeq CDD|Histone H4 interface/		5/5	none	DOID:50745;DOID:74;DOID:9119	3
FANCD1;FACD;BRCA2	P51587	3052	R	W	Binding Site	RefSeq CDD|OB2/OB3 interface/		5/5	none	DOID:219;DOID:2394;DOID:1612	3
FANCD1;FACD;BRCA2	P51587	3052	R	Q	Binding Site	RefSeq CDD|OB2/OB3 interface/		5/5	none	DOID:363;DOID:2394;DOID:1612	3
SFRS10;TRA2B	P62995	187	R	C	Binding Site	RefSeq CDD|RNA binding site/		5/5	none	DOID:363;DOID:219;DOID:1996	3
SOS2	Q07890	824	R	C	Binding Site	RefSeq CDD|Ras interaction site/		5/5	none	DOID:363;DOID:219;DOID:1996	3
RHO12;ARHA;ARH12;RHOA	P61586	40	E	Q	Binding Site	RefSeq CDD|Rho kinase (ROCK) effector interaction site/		5/5	NA	DOID:1749;DOID:8557;DOID:1612	3
RHO12;ARHA;ARH12;RHOA	P61586	40	E	Q	Binding Site	RefSeq CDD|Rho kinase (ROCK) effector interaction site/		5/5	none	DOID:1749;DOID:8557;DOID:1612	3
SHPTP2;PTP2C;PTPN11	Q06124	510	Q	L	Binding Site	UniProtKB|Substrate (By similarity).		5/5	NA	DOID:9119;DOID:74;DOID:1319	3
SHPTP2;PTP2C;PTPN11	Q06124	510	Q	H	Binding Site	UniProtKB|Substrate (By similarity).		5/5	NA	DOID:9119;DOID:74;DOID:1319	3
IDH2	P48735	172	R	S	Binding Site	UniProtKB|Substrate (By similarity).		5/5	none	DOID:219;DOID:9119;DOID:1319	3
DNMT3A	Q9Y6K1	497	C	Y	Binding Site	RefSeq CDD|Zn binding site/		5/5	none	DOID:50745;DOID:74;DOID:9119	3
HECL;DLEC;CLECSF7;CLECSF11;BDCA2;CLEC4C	Q8WTT0	138	S	Y	Binding Site	RefSeq CDD|carbohydrate binding site /		0/5	none	DOID:1749;DOID:1996;DOID:8557	3
NTF2;NUTF2	P61970	70	A	T	Binding Site	RefSeq CDD|dimer interface/		5/5	none	DOID:1749;DOID:363;DOID:8557	3
ALDH6;ALDH1A3	P47895	98	R	W	Binding Site	RefSeq CDD|homotetrameric interface/		2/5	none	DOID:74;DOID:9119;DOID:363	3
UBXN2C;NSFL1C	Q9UNZ2	301	R	W	Binding Site	RefSeq CDD|p97 interaction site/		5/5	none	DOID:363;DOID:8557;DOID:1996	3
JTK7;ABL;ABL1	P00519	72	F	V	Binding Site	RefSeq CDD|peptide ligand binding site/		5/5	none	DOID:11054;DOID:219;DOID:363	3
P95;NBS1;NBS;NBN	O60934	43	R	Q	Binding Site	RefSeq CDD|phosphopeptide binding site/		5/5	none	DOID:219;DOID:363;DOID:1107	3
GH2	P01242	93	T	M	Binding Site	RefSeq CDD|receptor binding interface/		0/5	none	DOID:1324;DOID:219;DOID:1612	3
HFL2;HFL1;FHR1;CFHR1P;CFHL1P;CFHL1;CFHL;CFHR1	Q03591	157	H	Y	Binding Site	RefSeq CDD|receptor-ligand interactions/		0/5	none	DOID:219;DOID:9119;DOID:1612	3
PIT1;GHF1;POU1F1	P28069	217	R	Q	Binding Site	RefSeq CDD|specific DNA base contacts/		5/5	none	DOID:363;DOID:219;DOID:1996	3
PDHAL;PDHA2	P29803	86	R	C	Binding Site	RefSeq CDD|tetramer interface/		5/5	none	DOID:363;DOID:1996;DOID:1319	3
P53;TP53	P04637	242	C	Y	Binding Site	RefSeq CDD|zinc binding site/		5/5	none	DOID:1324;DOID:8557;DOID:1319	3
P53;TP53	P04637	176	C	Y	Binding Site	RefSeq CDD|zinc binding site/		5/5	none	DOID:1324;DOID:219;DOID:2394	3
P53;TP53	P04637	238	C	S	Binding Site	RefSeq CDD|zinc binding site/		5/5	none	DOID:8557;DOID:74;DOID:1612	3
P53;TP53	P04637	110	R	L	Methylation	Phosphositeplus.1010730|5-methylarginine/		2/4	none	DOID:1324;DOID:1793;DOID:2394	3
P53;TP53	P04637	213	R	L	Methylation	Phosphositeplus.1010730|5-methylarginine/		5/5	none	DOID:219;DOID:8557;DOID:1612	3
P300;EP300	Q09472	580	R	Q	Methylation	MeMo 2.0|5-methylarginine/UniProtKB|Omega-N-methylated arginine/		5/5	none	DOID:363;DOID:219;DOID:1996	3
P53;TP53	P04637	209	R	I	Methylation	Phosphositeplus.1010730|5-methylarginine/		5/5	none	DOID:1749;DOID:363;DOID:1612	3
P53;TP53	P04637	337	R	L	Methylation	Phosphositeplus.1010730|N2,N2-dimethylarginine/		5/5	none	DOID:1324;DOID:8557;DOID:219	3
H3FJ;HIST1H3J;H3FF;HIST1H3I;H3FK;HIST1H3H;H3FH;HIST1H3G;H3FI;HIST1H3F;H3FD;HIST1H3E;H3FB;HIST1H3D;H3FC;HIST1H3C;H3FL;HIST1H3B;H3FA;HIST1H3A	P68431	80	K	N	Methylation	MeMo 2.0|N6-methyllysine/Phosphositeplus.1010730|N6-methyllysine/Phosphositeplus.1010730|N6,N6-dimethyllysine/Phosphositeplus.1010730|N6,N6,N6-trimethyllysine/UniProtKB|N6-methyllysine/UniProtKB|N6,N6-dimethyllysine/		5/5	none	DOID:8557;DOID:363;DOID:1612	3
EPP;EPO;EPER;EPX	P11678	365	S	L	+2 from N-linked Glycosylation	HPRD 9.0|N-linked (Glc...)/UniProtKB|N-linked (GlcNAc...) (Potential)/		3/5	none	DOID:1749;DOID:8557;DOID:219	3
PVS;PVR	P15151	122	T	P	+2 from N-linked Glycosylation	HPRD 9.0|N-linked (Glc...)/UniProtKB|N-linked (GlcNAc...) (complex)/		5/5	none	DOID:9119;DOID:363;DOID:1612	3
NASI1;NAS1;SLC13A1	Q9BZW2	174	N	S	N-linked Glycosylation	UniProtKB|N-linked (GlcNAc...) (Potential)/		3/5	25	DOID:219;DOID:9119;DOID:1612	3
HE5;CDW52;CD52	P31358	40	N	S	N-linked Glycosylation	UniProtKB|N-linked (GlcNAc...) (Potential)/		0/2	52	DOID:1749;DOID:9119;DOID:1612	3
OR52E2	Q8NGJ4	5	N	S	N-linked Glycosylation	UniProtKB|N-linked (GlcNAc...) (Potential)/		5/5	none	DOID:219;DOID:9119;DOID:1612	3
KIAA1150;GATAD2B	Q8WXI9	586	S	L	O-linked Glycosylation	Phosphositeplus.1010730|O-linked (GlcNAc)/		4/5	none	DOID:1749;DOID:363;DOID:8557	3
NHN1;ZC3H18	Q86VM9	604	S	L	Phosphorylation	HPRD 9.0|Phosphoserine/UniProtKB|Phosphoserine/		5/5	none	DOID:1909;DOID:263;DOID:363	3
UBXN2C;NSFL1C	Q9UNZ2	54	S	L	Phosphorylation	HPRD 9.0|Phosphoserine/		5/5	none	DOID:363;DOID:219;DOID:1996	3
NOL10	Q9BSC4	548	S	L	Phosphorylation	Phosphositeplus.1010730|Phosphoserine/		5/5	none	DOID:363;DOID:219;DOID:1996	3
P53;TP53	P04637	155	T	N	Phosphorylation	Phosphositeplus.1010730|Phosphothreonine/HPRD 9.0|Phosphothreonine (CSNK2A1)/		4/5	none	DOID:1749;DOID:1319;DOID:1612	3
P53;TP53	P04637	155	T	P	Phosphorylation	Phosphositeplus.1010730|Phosphothreonine/HPRD 9.0|Phosphothreonine (CSNK2A1)/		4/5	none	DOID:1324;DOID:1793;DOID:1612	3
KIAA0868;CASPR2;CNTNAP2	Q9UHC6	589	T	P	Phosphorylation	UniProtKB|Phosphothreonine/		5/5	13	DOID:1612;DOID:9119;DOID:3948	3
CTNNB;CTNNB1	P35222	41	T	A	Phosphorylation	Phosphositeplus.1010730|Phosphothreonine/PhosphoELM.10011|Phosphothreonine (GSK-3_group)/HPRD 9.0|Phosphothreonine (GSK3B)/UniProtKB|Phosphothreonine/		5/5	none	DOID:1324;DOID:219;DOID:363	3
P53;TP53	P04637	211	T	I	Phosphorylation	Phosphositeplus.1010730|Phosphothreonine/		5/5	none	DOID:8557;DOID:1319;DOID:219	3
TEP1;MMAC1;PTEN	P60484	155	Y	C	Phosphorylation	Phosphositeplus.1010730|Phosphotyrosine/		5/5	none	DOID:3963;DOID:363;DOID:1612	3
H3FJ;HIST1H3J;H3FF;HIST1H3I;H3FK;HIST1H3H;H3FH;HIST1H3G;H3FI;HIST1H3F;H3FD;HIST1H3E;H3FB;HIST1H3D;H3FC;HIST1H3C;H3FL;HIST1H3B;H3FA;HIST1H3A	P68431	80	K	N	Ubiquitylation	Phosphositeplus.1010730|Glycyl lysine isopeptide (Lys-Gly) (interchain with G-Cter in ubiquitin)/		5/5	none	DOID:8557;DOID:363;DOID:1612	3
P53;TP53	P04637	132	K	E	Ubiquitylation	Phosphositeplus.1010730|Glycyl lysine isopeptide (Lys-Gly) (interchain with G-Cter in ubiquitin)/		5/5	none	DOID:1324;DOID:2394;DOID:1612	3
P53;TP53	P04637	132	K	R	Ubiquitylation	Phosphositeplus.1010730|Glycyl lysine isopeptide (Lys-Gly) (interchain with G-Cter in ubiquitin)/		5/5	none	DOID:1324;DOID:219;DOID:2394	3
HP1BP3	Q5SSJ5	2	A	V	Acetylation	UniProtKB|N-acetylalanine/		5/5	none	DOID:1996;DOID:363	2
SEC23B	Q15437	2	A	V	Acetylation	UniProtKB|N-acetylalanine/		4/5	none	DOID:219;DOID:363	2
BBS2L1;BBS7	Q8IWZ6	1	M	I	Acetylation	UniProtKB|N-acetylmethionine/		4/4	none	DOID:9119;DOID:74	2
HIST4H4;H4FO;H4/O;HIST2H4B;HIST2H4;H4FN;H4F2;H4/N;HIST2H4A;H4FK;H4/K;HIST1H4L;H4FD;H4/D;HIST1H4K;H4FE;H4/E;HIST1H4J;H4FM;H4/M;HIST1H4I;H4FH;H4/H;HIST1H4H;H4FC;H4/C;HIST1H4F;H4FJ;H4/J;HIST1H4E;H4FB;H4/B;HIST1H4D;H4FG;H4/G;HIST1H4C;H4FI;H4/I;HIST1H4B;H4FA;H4/A;HIST1H4A	P62805	2	S	C	Acetylation	UniProtKB|N-acetylserine/		5/5	none	DOID:2394;DOID:1107	2
TEP1;MMAC1;PTEN	P60484	128	K	Q	Acetylation	Phosphositeplus.1010730|N6-acetyllysine/		4/4	none	DOID:1324;DOID:363	2
TEP1;MMAC1;PTEN	P60484	128	K	N	Acetylation	Phosphositeplus.1010730|N6-acetyllysine/		4/4	none	DOID:363;DOID:1612	2
NOA36;ZNF330	Q9Y3S2	289	K	E	Acetylation	Phosphositeplus.1010730|N6-acetyllysine/		5/5	none	DOID:219;DOID:1996	2
H3F3C	Q6NXT2	122	K	E	Acetylation	UniProtKB|N6-acetyllysine/		5/5	none	DOID:1749;DOID:8557	2
H3FJ;HIST1H3J;H3FF;HIST1H3I;H3FK;HIST1H3H;H3FH;HIST1H3G;H3FI;HIST1H3F;H3FD;HIST1H3E;H3FB;HIST1H3D;H3FC;HIST1H3C;H3FL;HIST1H3B;H3FA;HIST1H3A	P68431	28	K	M	Acetylation	Phosphositeplus.1010730|N6-acetyllysine/UniProtKB|N6-acetyllysine/		5/5	none	DOID:9119;DOID:1319	2
H3FJ;HIST1H3J;H3FF;HIST1H3I;H3FK;HIST1H3H;H3FH;HIST1H3G;H3FI;HIST1H3F;H3FD;HIST1H3E;H3FB;HIST1H3D;H3FC;HIST1H3C;H3FL;HIST1H3B;H3FA;HIST1H3A	P68431	37	K	M	Acetylation	Phosphositeplus.1010730|N6-acetyllysine/UniProtKB|N6-acetyllysine/		5/5	none	DOID:1749;DOID:8557	2
XAP1;DDB1	Q16531	1067	K	N	Acetylation	HPRD 9.0|N6-acetyllysine/Phosphositeplus.1010730|N6-acetyllysine/UniProtKB|N6-acetyllysine/		5/5	none	DOID:1749;DOID:8557	2
HIST4H4;H4FO;H4/O;HIST2H4B;HIST2H4;H4FN;H4F2;H4/N;HIST2H4A;H4FK;H4/K;HIST1H4L;H4FD;H4/D;HIST1H4K;H4FE;H4/E;HIST1H4J;H4FM;H4/M;HIST1H4I;H4FH;H4/H;HIST1H4H;H4FC;H4/C;HIST1H4F;H4FJ;H4/J;HIST1H4E;H4FB;H4/B;HIST1H4D;H4FG;H4/G;HIST1H4C;H4FI;H4/I;HIST1H4B;H4FA;H4/A;HIST1H4A	P62805	13	K	I	Acetylation	HPRD 9.0|N6-acetyllysine/Phosphositeplus.1010730|N6-acetyllysine/UniProtKB|N6-acetyllysine/		5/5	none	DOID:1749;DOID:8557	2
H2BFK;HIST1H2BI;H2BFA;HIST1H2BG;H2BFG;HIST1H2BF;H2BFH;HIST1H2BE;H2BFL;HIST1H2BC	P62807	109	K	N	Acetylation	Phosphositeplus.1010730|N6-acetyllysine/UniProtKB|N6-acetyllysine/		5/5	none	DOID:1324;DOID:50745	2
GALNT2	Q10471	521	K	T	Acetylation	Phosphositeplus.1010730|N6-acetyllysine/		5/5	none	DOID:9119;DOID:74	2
TEP1;MMAC1;PTEN	P60484	125	K	N	Acetylation	Phosphositeplus.1010730|N6-acetyllysine/		4/4	none	DOID:263;DOID:1324	2
TRYP2;GZMK	P49863	214	S	T	Active Site	UniProtKB|Charge relay system.		5/5	none	DOID:219;DOID:1996	2
CPA;CPA1	P15085	380	E	K	Active Site	UniProtKB|Nucleophile.		5/5	none	DOID:363;DOID:8923	2
DYRK3	O43781	335	D	N	Active Site	UniProtKB|Proton acceptor (By similarity).		5/5	none	DOID:219;DOID:363	2
EPN;MME	P08473	585	E	K	Active Site	RefSeq CDD|active site/		5/5	none	DOID:2526;DOID:219	2
KIAA0688;ADAMTS4	O75173	371	H	Q	Active Site	RefSeq CDD|active site/		5/5	none	DOID:219;DOID:1996	2
KIAA0928;HERNA;DICER;DICER1	Q9UPY3	1705	E	Q	Active Site	RefSeq CDD|active site/		5/5	none	DOID:219;DOID:1319	2
KIAA0928;HERNA;DICER;DICER1	Q9UPY3	1705	E	K	Active Site	RefSeq CDD|active site/		5/5	none	DOID:50745;DOID:363	2
UGPP;NUDT14	O95848	177	E	K	Active Site	RefSeq CDD|active site/		5/5	none	DOID:1324;DOID:11054	2
KIAA0928;HERNA;DICER;DICER1	Q9UPY3	1709	D	N	Active Site	RefSeq CDD|active site/		5/5	none	DOID:219;DOID:363	2
FH	P07954	179	D	N	Active Site	RefSeq CDD|active site/		5/5	none	DOID:219;DOID:363	2
AKT2	P31751	351	Y	C	Active Site	RefSeq CDD|active site/		5/5	none	DOID:1749;DOID:8557	2
NAALAD2	Q9Y3Q0	446	I	V	Active Site	RefSeq CDD|active site/		5/5	10	DOID:219;DOID:1612	2
PPP6;PPP6C	O00743	264	R	C	Active Site	RefSeq CDD|active site/		5/5	none	DOID:1909;DOID:1324	2
KIAA1791;CHED;CDC2L5;CDC2L;CDK13	Q14004	876	T	A	Active Site	RefSeq CDD|active site/		5/5	none	DOID:50745;DOID:74	2
RAFTK;PYK2;FAK2;PTK2B	Q14289	431	L	I	Active Site	RefSeq CDD|active site/		5/5	none	DOID:363;DOID:1612	2
KIAA0584;GLT25D2;C1orf17;COLGALT2	Q8IYK4	167	D	E	Active Site	RefSeq CDD|active site/		5/5	none	DOID:219;DOID:1996	2
PGM1	P36871	503	R	Q	Active Site	RefSeq CDD|active site/		5/5	none	DOID:219;DOID:1996	2
SAH;ACSM3	Q53FZ2	485	G	V	Active Site	RefSeq CDD|active site/		5/5	none	DOID:9119;DOID:1107	2
TRNT1	Q96Q11	152	D	Y	Active Site	RefSeq CDD|active site/		5/5	none	DOID:363;DOID:1996	2
KIAA0928;HERNA;DICER;DICER1	Q9UPY3	1813	E	G	Active Site	RefSeq CDD|active site/		5/5	none	DOID:363;DOID:1319	2
KIAA0604;ECE2	O60344	851	R	C	Active Site	RefSeq CDD|active site/		5/5	none	DOID:1324;DOID:8557	2
PPIL4	Q8WUA2	43	H	Y	Active Site	RefSeq CDD|active site/		5/5	none	DOID:363;DOID:8923	2
TYRO4;HEK;ETK1;ETK;EPHA3	P29320	750	R	Q	Active Site	RefSeq CDD|active site/		5/5	none	DOID:219;DOID:363	2
TXNDC3;SPTRX2;NME8	Q8N427	240	T	S	Active Site	RefSeq CDD|active site/		3/5	none	DOID:50745;DOID:74	2
NGL;NEU;MLN19;HER2;ERBB2	P04626	897	R	Q	Active Site	RefSeq CDD|active site/		5/5	none	DOID:219;DOID:363	2
VHR;DUSP3	P51452	130	R	C	Active Site	RefSeq CDD|active site /		5/5	none	DOID:263;DOID:1324	2
SSH1L;KIAA1298;SSH1	Q8WYL5	399	R	H	Active Site	RefSeq CDD|active site /		5/5	none	DOID:219;DOID:363	2
ACPP	P15309	43	R	W	Active Site	RefSeq CDD|catalytic core/		5/5	none	DOID:8923;DOID:1612	2
HMGCL	P35914	41	R	Q	Active Site	RefSeq CDD|catalytic residues/RefSeq CDD|active site/		5/5	none	DOID:219;DOID:1996	2
MPP5	Q8N3R9	519	R	Q	Active Site	RefSeq CDD|catalytic site/		5/5	none	DOID:219;DOID:363	2
DLG3;MPP3	Q13368	425	K	N	Active Site	RefSeq CDD|catalytic site/		5/5	none	DOID:8557;DOID:363	2
TG	P01266	2386	R	H	Active Site	RefSeq CDD|catalytic triad/		5/5	none	DOID:1324;DOID:363	2
TRID;TRAILR3;LIT;DCR1;TNFRSF10C	O14798	78	A	T	Binding Site	RefSeq CDD|50's loop TNF binding site/		0/4	none	DOID:1749;DOID:8557	2
PGPEP1L	A6NFU8	95	V	M	Binding Site	RefSeq CDD|AB domain interface/		5/5	none	DOID:50745;DOID:74	2
PGPEP1L	A6NFU8	115	D	N	Binding Site	RefSeq CDD|AC domain interface/		0/5	none	DOID:1996;DOID:363	2
C9orf98;AK8	Q96MA6	203	R	H	Binding Site	UniProtKB|AMP 1 (By similarity).		5/5	none	DOID:1319;DOID:1612	2
PRKAG1	P54619	299	R	Q	Binding Site	UniProtKB|AMP 1 (By similarity).		5/5	none	DOID:219;DOID:1996	2
GKTA;GKP2;GK2	Q14410	24	R	H	Binding Site	UniProtKB|ATP (By similarity).		5/5	none	DOID:219;DOID:363	2
HK2	P52789	30	R	C	Binding Site	UniProtKB|ATP 1 (By similarity).		5/5	none	DOID:363;DOID:1319	2
AK5	Q9Y6K8	257	R	H	Binding Site	UniProtKB|ATP 1 (By similarity).		5/5	none	DOID:50745;DOID:74	2
KIF4B	Q2VIQ3	17	R	H	Binding Site	RefSeq CDD|ATP binding site/		5/5	none	DOID:219;DOID:1319	2
RAFTK;PYK2;FAK2;PTK2B	Q14289	431	L	I	Binding Site	RefSeq CDD|ATP binding site/		5/5	none	DOID:363;DOID:1612	2
ATM	Q13315	2888	I	T	Binding Site	RefSeq CDD|ATP binding site/		5/5	none	DOID:50745;DOID:1612	2
HER1;ERBB1;ERBB;EGFR	P00533	790	T	M	Binding Site	RefSeq CDD|ATP binding site/		5/5	none	DOID:1324;DOID:3910	2
ABS;DDX41	Q9UJV9	525	R	H	Binding Site	RefSeq CDD|ATP-binding site/		5/5	none	DOID:9119;DOID:74	2
ABS;DDX41	Q9UJV9	525	R	H	Binding Site	RefSeq CDD|ATP-binding site/		5/5	NA	DOID:9119;DOID:74	2
CHD4	Q14839	1162	R	W	Binding Site	RefSeq CDD|ATP-binding site/		5/5	1	DOID:363;DOID:1612	2
SNF2L4;SNF2B;BRG1;BAF190A;SMARCA4	P51532	1189	R	Q	Binding Site	RefSeq CDD|ATP-binding site/		5/5	none	DOID:1749;DOID:8557	2
KIAA0111;DDX48;EIF4A3	P38919	370	R	Q	Binding Site	RefSeq CDD|ATP-binding site/		5/5	none	DOID:1749;DOID:8557	2
AQP2L;AQP6	Q13520	82	N	T	Binding Site	RefSeq CDD|Asn-Pro-Ala signature motifs/		5/5	none	DOID:1793;DOID:9119	2
GOT1	P17174	387	R	Q	Binding Site	UniProtKB|Aspartate.		4/5	none	DOID:219;DOID:1996	2
CDH7L1;CDH7	Q9ULB5	164	E	K	Binding Site	RefSeq CDD|Ca2+ binding site/		5/5	none	DOID:363;DOID:8923	2
KCHIP3;DREAM;CSEN;KCNIP3	Q9Y2W7	139	D	H	Binding Site	RefSeq CDD|Ca2+ binding site/		5/5	none	DOID:1749;DOID:8557	2
EFCAB1	Q9HAE3	160	D	Y	Binding Site	RefSeq CDD|Ca2+ binding site/		5/5	none	DOID:219;DOID:1996	2
PKD2	Q13563	740	E	K	Binding Site	RefSeq CDD|Ca2+ binding site/		5/5	none	DOID:363;DOID:8923	2
PCDH9	Q9HC56	353	D	N	Binding Site	RefSeq CDD|Ca2+ binding site/		5/5	NA	DOID:1324;DOID:219	2
PCDH9	Q9HC56	353	D	N	Binding Site	RefSeq CDD|Ca2+ binding site/		5/5	none	DOID:1324;DOID:219	2
CDH8	P55286	387	E	Q	Binding Site	RefSeq CDD|Ca2+ binding site/		5/5	none	DOID:1324;DOID:219	2
NOTCH3	Q9UM47	431	D	N	Binding Site	RefSeq CDD|Ca2+ binding site/		5/5	none	DOID:219;DOID:8557	2
PCH68;PCDH68;PCDH17	O14917	600	N	I	Binding Site	RefSeq CDD|Ca2+ binding site/		5/5	none	DOID:50745;DOID:74	2
CNRS4;PCDHA7	Q9UN72	583	R	W	Binding Site	RefSeq CDD|Ca2+ binding site/		5/5	none	DOID:1319;DOID:1107	2
NRP2;NELL2	Q99435	602	D	N	Binding Site	RefSeq CDD|Ca2+ binding site/		5/5	none	DOID:11054;DOID:1319	2
CAPSL	Q8WWF8	54	D	N	Binding Site	RefSeq CDD|Ca2+ binding site/		0/5	none	DOID:219;DOID:363	2
PCDHGA1	Q9Y5H4	463	E	K	Binding Site	RefSeq CDD|Ca2+ binding site/		5/5	none	DOID:219;DOID:8557	2
KIAA1672;DJBP;EFCAB6	Q5THR3	420	D	N	Binding Site	RefSeq CDD|Ca2+ binding site/		3/5	none	DOID:219;DOID:1996	2
PCDHAC2	Q9Y5I4	596	R	Q	Binding Site	RefSeq CDD|Ca2+ binding site/		5/5	none	DOID:219;DOID:363	2
S100A13	Q99584	37	E	K	Binding Site	RefSeq CDD|Ca2+ binding site/		5/5	none	DOID:363;DOID:1107	2
CDH10	Q9Y6N8	261	D	N	Binding Site	RefSeq CDD|Ca2+ binding site/		5/5	none	DOID:8557;DOID:8923	2
KIAA0911;CS1;CLSTN1	O94985	156	D	N	Binding Site	RefSeq CDD|Ca2+ binding site/		5/5	none	DOID:2526;DOID:219	2
PCDH2;PCDHGC3	Q9UN70	146	E	K	Binding Site	RefSeq CDD|Ca2+ binding site/		5/5	none	DOID:1324;DOID:8557	2
TM14;FBLN7	Q53RD9	227	E	K	Binding Site	RefSeq CDD|Ca2+ binding site/		5/5	none	DOID:1749;DOID:8557	2
TM14;FBLN7	Q53RD9	227	E	K	Binding Site	RefSeq CDD|Ca2+ binding site/		5/5	NA	DOID:1749;DOID:8557	2
CDHF1;DSC1	Q08554	366	N	K	Binding Site	RefSeq CDD|Ca2+ binding site/		5/5	none	DOID:1749;DOID:8557	2
KIAA1562;PCDH18	Q9HCL0	129	D	H	Binding Site	RefSeq CDD|Ca2+ binding site/		5/5	none	DOID:1749;DOID:8557	2
KIAA1400;PCDH10	Q9P2E7	82	E	K	Binding Site	RefSeq CDD|Ca2+ binding site/		4/4	1	DOID:1324;DOID:219	2
PCDHA3	Q9Y5H8	253	E	K	Binding Site	RefSeq CDD|Ca2+ binding site/		5/5	1	DOID:219;DOID:1612	2
NOTCH3	Q9UM47	434	E	K	Binding Site	RefSeq CDD|Ca2+ binding site/		5/5	none	DOID:1749;DOID:8557	2
PKCG;PRKCG	P05129	254	D	N	Binding Site	RefSeq CDD|Ca2+ binding site/		5/5	none	DOID:363;DOID:2394	2
PCDHJ;PCDH23;CDHJ;CDH27;DCHS2	Q6V1P9	907	S	L	Binding Site	RefSeq CDD|Ca2+ binding site/		3/4	none	DOID:363;DOID:8923	2
FATJ;CDHF14;FAT4	Q6V0I7	904	E	D	Binding Site	RefSeq CDD|Ca2+ binding site/		5/5	none	DOID:219;DOID:363	2
PCDHJ;PCDH23;CDHJ;CDH27;DCHS2	Q6V1P9	1595	E	K	Binding Site	RefSeq CDD|Ca2+ binding site/		0/4	16	DOID:219;DOID:1612	2
OTC	P00480	141	R	P	Binding Site	UniProtKB|Carbamoyl phosphate.		5/5	none	DOID:9119;DOID:1319	2
ARA24;RAN	P62826	32	T	I	Binding Site	RefSeq CDD|Co-activator interaction site/		4/4	none	DOID:219;DOID:1996	2
PTPRD	P23468	1003	G	R	Binding Site	RefSeq CDD|Cytokine receptor motif/		5/5	NA	DOID:219;DOID:8923	2
PTPRD	P23468	1003	G	R	Binding Site	RefSeq CDD|Cytokine receptor motif/		5/5	none	DOID:219;DOID:8923	2
TNR	Q92752	492	R	H	Binding Site	RefSeq CDD|Cytokine receptor motif/		5/5	none	DOID:219;DOID:10534	2
TTN	Q8WZ42	17330	V	M	Binding Site	RefSeq CDD|Cytokine receptor motif/		4/4	none	DOID:1319;DOID:1612	2
LIFR	P42702	616	S	L	Binding Site	RefSeq CDD|Cytokine receptor motif/		5/5	none	DOID:1996;DOID:8923	2
THRA2;THRA1;NR1A1;ERBA1;EAR7;THRA	P10827	79	R	H	Binding Site	RefSeq CDD|DNA binding site/		5/5	none	DOID:8557;DOID:1319	2
H2AFR;HIST1H2AA	Q96QV6	36	R	H	Binding Site	RefSeq CDD|DNA binding site/		5/5	none	DOID:219;DOID:50745	2
P53;TP53	P04637	248	R	L	Binding Site	RefSeq CDD|DNA binding site/		5/5	1	DOID:1324;DOID:1319	2
NR1B3;RARG	P13631	115	R	C	Binding Site	RefSeq CDD|DNA binding site/		5/5	none	DOID:8557;DOID:363	2
PCM1;CXXC3;MBD1	Q9UIS9	22	R	C	Binding Site	RefSeq CDD|DNA binding site/		5/5	none	DOID:4465;DOID:363	2
P53;TP53	P04637	241	S	P	Binding Site	RefSeq CDD|DNA binding site/		5/5	none	DOID:50745;DOID:363	2
P53;TP53	P04637	241	S	Y	Binding Site	RefSeq CDD|DNA binding site/		5/5	none	DOID:1996;DOID:2394	2
ZHX1	Q9UKY1	468	R	W	Binding Site	RefSeq CDD|DNA binding site/		5/5	none	DOID:219;DOID:1612	2
DNMT3A	Q9Y6K1	721	K	R	Binding Site	RefSeq CDD|DNA binding site/		5/5	none	DOID:1749;DOID:8557	2
NR2B3;RXRG	P48443	176	R	W	Binding Site	RefSeq CDD|DNA binding site/		5/5	none	DOID:1749;DOID:219	2
NR2B3;RXRG	P48443	176	R	W	Binding Site	RefSeq CDD|DNA binding site/		5/5	NA	DOID:1749;DOID:219	2
DNMT3A	Q9Y6K1	714	S	C	Binding Site	RefSeq CDD|DNA binding site/RefSeq CDD|substrate interaction site/		5/5	none	DOID:50745;DOID:1612	2
IRXB3;IRX7;IRX6	P78412	203	R	H	Binding Site	RefSeq CDD|DNA binding site/		5/5	none	DOID:219;DOID:1612	2
DNMT;CXXC9;AIM;DNMT1	P26358	1366	T	M	Binding Site	RefSeq CDD|DNA binding site/		5/5	none	DOID:219;DOID:1996	2
NR3C3;PGR	P06401	623	R	H	Binding Site	RefSeq CDD|DNA binding site/		5/5	none	DOID:1793;DOID:363	2
TCF4;TCF7L2	Q9NQB0	357	F	L	Binding Site	RefSeq CDD|DNA binding site/		5/5	none	DOID:219;DOID:363	2
TCF4;TCF7L2	Q9NQB0	357	F	L	Binding Site	RefSeq CDD|DNA binding site/		5/5	NA	DOID:219;DOID:363	2
HOX1F;HOXA1	P49639	233	R	C	Binding Site	RefSeq CDD|DNA binding site/		5/5	none	DOID:219;DOID:363	2
P53;TP53	P04637	275	C	F	Binding Site	RefSeq CDD|DNA binding site/		5/5	none	DOID:1324;DOID:1793	2
HUP1;PAX7	P23759	155	S	L	Binding Site	RefSeq CDD|DNA binding site/		4/5	1	DOID:219;DOID:363	2
MNF;FOXK1	P85037	354	R	W	Binding Site	RefSeq CDD|DNA binding site/		5/5	none	DOID:219;DOID:363	2
HMGB4	Q8WW32	104	C	F	Binding Site	RefSeq CDD|DNA binding site/		3/5	none	DOID:1749;DOID:8557	2
P53;TP53	P04637	239	N	D	Binding Site	RefSeq CDD|DNA binding site/		5/5	none	DOID:50745;DOID:363	2
HUP48;PAX1	P15863	166	G	R	Binding Site	RefSeq CDD|DNA binding site/		4/4	none	DOID:219;DOID:8557	2
HIST4H4;H4FO;H4/O;HIST2H4B;HIST2H4;H4FN;H4F2;H4/N;HIST2H4A;H4FK;H4/K;HIST1H4L;H4FD;H4/D;HIST1H4K;H4FE;H4/E;HIST1H4J;H4FM;H4/M;HIST1H4I;H4FH;H4/H;HIST1H4H;H4FC;H4/C;HIST1H4F;H4FJ;H4/J;HIST1H4E;H4FB;H4/B;HIST1H4D;H4FG;H4/G;HIST1H4C;H4FI;H4/I;HIST1H4B;H4FA;H4/A;HIST1H4A	P62805	46	R	Q	Binding Site	RefSeq CDD|DNA-binding site/		5/5	none	DOID:219;DOID:1107	2
LENG7;EF1A;EEF1A;EEF1A1	P68104	70	G	A	Binding Site	RefSeq CDD|EF1Balpha binding site/		5/5	NA	DOID:50745;DOID:74	2
LENG7;EF1A;EEF1A;EEF1A1	P68104	70	G	A	Binding Site	RefSeq CDD|EF1Balpha binding site/		5/5	none	DOID:50745;DOID:74	2
LAMNB1;LAMB3	Q13751	534	C	Y	Binding Site	RefSeq CDD|EGF-like motif/		4/4	none	DOID:1749;DOID:8557	2
ERO1LB	Q86YB8	286	R	H	Binding Site	UniProtKB|FAD (By similarity).		5/5	none	DOID:219;DOID:363	2
NMOR1;DIA4;NQO1	P15559	201	R	Q	Binding Site	UniProtKB|FAD.		5/5	none	DOID:2526;DOID:363	2
SMOC1	Q9H4F8	382	R	Q	Binding Site	RefSeq CDD|FS-domain interface/		5/5	none	DOID:1749;DOID:8557	2
SMOC1	Q9H4F8	382	R	Q	Binding Site	RefSeq CDD|FS-domain interface/		5/5	NA	DOID:1749;DOID:8557	2
IGFR2;FCGR2A1;FCG2;CD32;FCGR2A	P12318	167	H	R	Binding Site	RefSeq CDD|Fc binding site/		2/5	none	DOID:9119;DOID:1612	2
PFKFB2	O60825	351	R	Q	Binding Site	UniProtKB|Fructose 2,6-bisphosphate (By similarity).		5/5	none	DOID:8557;DOID:363	2
RALB	P11234	106	E	K	Binding Site	RefSeq CDD|GDI interaction site/		5/5	none	DOID:1324;DOID:1996	2
RHO12;ARHA;ARH12;RHOA	P61586	5	R	W	Binding Site	RefSeq CDD|GEF (guanine nucleotide exchange factor) interaction site/		5/5	none	DOID:1107;DOID:1612	2
HRAS1;HRAS	P01112	61	Q	L	Binding Site	RefSeq CDD|GEF interaction site/		5/5	none	DOID:1324;DOID:8557	2
RASK2;KRAS2;KRAS	P01116	61	Q	K	Binding Site	RefSeq CDD|GEF interaction site/		5/5	none	DOID:219;DOID:1793	2
HRAS1;NRAS	P01111	61	Q	P	Binding Site	RefSeq CDD|GEF interaction site/		5/5	none	DOID:9119;DOID:74	2
HRAS1;HRAS	P01112	59	A	T	Binding Site	RefSeq CDD|GEF interaction site/		5/5	none	DOID:1749;DOID:363	2
RASK2;KRAS2;KRAS	P01116	59	A	G	Binding Site	RefSeq CDD|GEF interaction site/		5/5	none	DOID:263;DOID:219	2
RASK2;KRAS2;KRAS	P01116	147	K	N	Binding Site	RefSeq CDD|GEF interaction site/		5/5	none	DOID:1749;DOID:8557	2
KDRF;GRIM12;TXNRD1	Q16881	78	R	C	Binding Site	RefSeq CDD|GSH binding site/		1/1	none	DOID:219;DOID:1996	2
RHOGAP5;ARHGAP5	Q13017	890	D	V	Binding Site	RefSeq CDD|GTP/Mg2+ binding site/		3/3	none	DOID:219;DOID:1996	2
ZFYVE5;FGD3	Q5JSP0	297	V	M	Binding Site	RefSeq CDD|GTPase interaction site/		5/5	none	DOID:219;DOID:363	2
LFDH;C6orf91;ECT2L	Q008S8	711	R	Q	Binding Site	RefSeq CDD|GTPase interaction site/		4/4	none	DOID:363;DOID:1996	2
ZFYVE24;KIAA1362;FGD6	Q6ZV73	1013	L	I	Binding Site	RefSeq CDD|GTPase interaction site/		5/5	none	DOID:1749;DOID:8557	2
GSP;GNAS1;GNAS	P63092	201	R	H	Binding Site	RefSeq CDD|GoLoco binding site/		5/5	1	DOID:219;DOID:1612	2
GNATR;GNAT1	P11488	75	Q	R	Binding Site	RefSeq CDD|GoLoco binding site/		5/5	none	DOID:1324;DOID:219	2
HIST4H4;H4FO;H4/O;HIST2H4B;HIST2H4;H4FN;H4F2;H4/N;HIST2H4A;H4FK;H4/K;HIST1H4L;H4FD;H4/D;HIST1H4K;H4FE;H4/E;HIST1H4J;H4FM;H4/M;HIST1H4I;H4FH;H4/H;HIST1H4H;H4FC;H4/C;HIST1H4F;H4FJ;H4/J;HIST1H4E;H4FB;H4/B;HIST1H4D;H4FG;H4/G;HIST1H4C;H4FI;H4/I;HIST1H4B;H4FA;H4/A;HIST1H4A	P62805	69	D	N	Binding Site	RefSeq CDD|H2B interaction site/		5/5	none	DOID:1324;DOID:219	2
HIST4H4;H4FO;H4/O;HIST2H4B;HIST2H4;H4FN;H4F2;H4/N;HIST2H4A;H4FK;H4/K;HIST1H4L;H4FD;H4/D;HIST1H4K;H4FE;H4/E;HIST1H4J;H4FM;H4/M;HIST1H4I;H4FH;H4/H;HIST1H4H;H4FC;H4/C;HIST1H4F;H4FJ;H4/J;HIST1H4E;H4FB;H4/B;HIST1H4D;H4FG;H4/G;HIST1H4C;H4FI;H4/I;HIST1H4B;H4FA;H4/A;HIST1H4A	P62805	93	R	C	Binding Site	RefSeq CDD|H2B interaction site/		5/5	none	DOID:8557;DOID:363	2
HIST4H4;H4FO;H4/O;HIST2H4B;HIST2H4;H4FN;H4F2;H4/N;HIST2H4A;H4FK;H4/K;HIST1H4L;H4FD;H4/D;HIST1H4K;H4FE;H4/E;HIST1H4J;H4FM;H4/M;HIST1H4I;H4FH;H4/H;HIST1H4H;H4FC;H4/C;HIST1H4F;H4FJ;H4/J;HIST1H4E;H4FB;H4/B;HIST1H4D;H4FG;H4/G;HIST1H4C;H4FI;H4/I;HIST1H4B;H4FA;H4/A;HIST1H4A	P62805	93	R	T	Binding Site	RefSeq CDD|H2B interaction site/		5/5	none	DOID:1324;DOID:8557	2
HIST4H4;H4FO;H4/O;HIST2H4B;HIST2H4;H4FN;H4F2;H4/N;HIST2H4A;H4FK;H4/K;HIST1H4L;H4FD;H4/D;HIST1H4K;H4FE;H4/E;HIST1H4J;H4FM;H4/M;HIST1H4I;H4FH;H4/H;HIST1H4H;H4FC;H4/C;HIST1H4F;H4FJ;H4/J;HIST1H4E;H4FB;H4/B;HIST1H4D;H4FG;H4/G;HIST1H4C;H4FI;H4/I;HIST1H4B;H4FA;H4/A;HIST1H4A	P62805	51	I	M	Binding Site	RefSeq CDD|H4 interaction site/		5/5	none	DOID:11054;DOID:50745	2
ING1	Q9UK53	370	D	Y	Binding Site	UniProtKB|Histone H3K4me3.		5/5	none	DOID:219;DOID:363	2
IRAK4	Q9NWZ3	12	R	C	Binding Site	RefSeq CDD|IRAK4-MyD88 interaction site/		5/5	none	DOID:219;DOID:363	2
NKAT1;CD158A;KIR2DL1	P43626	103	S	Y	Binding Site	RefSeq CDD|IgA interface/		2/5	none	DOID:1324;DOID:363	2
NKAT1;CD158A;KIR2DL1	P43626	71	R	H	Binding Site	RefSeq CDD|IgA interface/		1/5	none	DOID:219;DOID:1612	2
SET2;KMT3A;KIAA1732;HYPB;HIF1;SETD2	Q9BYW2	1625	R	H	Binding Site	UniProtKB|Inhibitor.		5/5	none	DOID:1324;DOID:263	2
KIAA0283;PTPRT	O14522	352	P	A	Binding Site	RefSeq CDD|Interdomain contacts/		4/4	none	DOID:684;DOID:686	2
TTN	Q8WZ42	30825	E	K	Binding Site	RefSeq CDD|Interdomain contacts/		4/4	none	DOID:363;DOID:2394	2
IL6R	P08887	299	G	R	Binding Site	RefSeq CDD|Interdomain contacts/		3/5	none	DOID:219;DOID:1996	2
MMP21	Q8N119	509	A	T	Binding Site	RefSeq CDD|Metal binding sites/		4/5	none	DOID:219;DOID:363	2
GST2;GSTA2	P09210	97	E	K	Binding Site	RefSeq CDD|N-terminal domain interface/RefSeq CDD|dimer interface/		5/5	none	DOID:1324;DOID:8923	2
DECR;DECR1	Q16698	240	P	L	Binding Site	RefSeq CDD|NAD(P) binding site/		5/5	none	DOID:1749;DOID:8557	2
AK7	Q96M32	153	S	L	Binding Site	RefSeq CDD|NAD(P) binding site/		5/5	none	DOID:219;DOID:363	2
NOX2;CYBB	P04839	446	R	Q	Binding Site	RefSeq CDD|NADP ribose binding motif/		5/5	none	DOID:9119;DOID:74	2
HSPA2	P54652	275	R	G	Binding Site	RefSeq CDD|NEF/HSP70 interaction site/		5/5	none	DOID:1749;DOID:8557	2
TRNT1	Q96Q11	152	D	Y	Binding Site	RefSeq CDD|NTP binding site/		5/5	none	DOID:363;DOID:1996	2
GAT2;SLC6A13	Q9NSD5	321	N	S	Binding Site	RefSeq CDD|Na binding site 1/		5/5	NA	DOID:219;DOID:1996	2
GAT2;SLC6A13	Q9NSD5	321	N	S	Binding Site	RefSeq CDD|Na binding site 1/		5/5	none	DOID:219;DOID:1996	2
FANCD1;FACD;BRCA2	P51587	2973	R	H	Binding Site	RefSeq CDD|OB2/OB3 interface/		5/5	NA	DOID:2394;DOID:1612	2
FANCD1;FACD;BRCA2	P51587	2973	R	C	Binding Site	RefSeq CDD|OB2/OB3 interface/		5/5	NA	DOID:2394;DOID:1612	2
FANCD1;FACD;BRCA2	P51587	2829	Q	L	Binding Site	RefSeq CDD|OB2/OB3 interface/		5/5	NA	DOID:2394;DOID:1612	2
FANCD1;FACD;BRCA2	P51587	3054	P	H	Binding Site	RefSeq CDD|OB2/OB3 interface/		3/5	NA	DOID:2394;DOID:1612	2
PLG	P00747	158	D	N	Binding Site	UniProtKB|Omega-aminocarboxylic acids.		5/5	none	DOID:219;DOID:363	2
TFRC	P02786	297	F	L	Binding Site	RefSeq CDD|PA/protease-like domain interface/		2/5	none	DOID:1749;DOID:8557	2
SH3PXD4;NCF4	Q15080	36	T	P	Binding Site	RefSeq CDD|PB1 domain interface/		5/5	6	DOID:9119;DOID:1612	2
ENTHD1	Q8IYW4	69	R	C	Binding Site	RefSeq CDD|PLZF binding site/		5/5	none	DOID:1324;DOID:1319	2
GALNT4	Q8N4A0	485	F	L	Binding Site	RefSeq CDD|Q-X-W motif/		5/5	none	DOID:363;DOID:1996	2
GALNT2	Q10471	521	K	T	Binding Site	RefSeq CDD|Q-X-W motif/		5/5	none	DOID:9119;DOID:74	2
NUP358;RANBP2	P49792	2383	N	S	Binding Site	RefSeq CDD|RAN binding site/		2/2	none	DOID:263;DOID:363	2
NUP358;RANBP2	P49792	1203	R	C	Binding Site	RefSeq CDD|RAN binding site/		5/5	none	DOID:219;DOID:363	2
NUP358;RANBP2	P49792	2374	R	S	Binding Site	RefSeq CDD|RAN binding site/		2/2	none	DOID:219;DOID:1996	2
SSB	P05455	55	F	L	Binding Site	RefSeq CDD|RNA binding site/		5/5	none	DOID:1749;DOID:8557	2
PUMH1;KIAA0099;PUM1	Q14671	1080	N	S	Binding Site	RefSeq CDD|RNA binding site/		5/5	none	DOID:1749;DOID:8557	2
RBMXL1	Q96E39	78	A	T	Binding Site	RefSeq CDD|RNA binding site/		5/5	none	DOID:9119;DOID:1612	2
RAB39;RAB39A	Q14964	174	D	H	Binding Site	RefSeq CDD|Rab subfamily motif 4 (RabSF4)/		5/5	none	DOID:1749;DOID:8557	2
RAB9;RAB9A	P51151	170	R	Q	Binding Site	RefSeq CDD|Rab subfamily motif 4 (RabSF4)/		5/5	none	DOID:219;DOID:363	2
PDZGEF1;NRAPGEP;KIAA0313;RAPGEF2	Q9Y4G8	882	E	K	Binding Site	RefSeq CDD|Ras interaction site/		5/5	none	DOID:219;DOID:1996	2
POLR1A	O95602	1703	G	R	Binding Site	RefSeq CDD|Rpb1 (Rpa1) - Rpb2 (Rpa2) interaction site/		5/5	none	DOID:1324;DOID:219	2
PMSCL1;EXOSC9	Q06265	20	E	D	Binding Site	RefSeq CDD|Rrp40 interface/		5/5	none	DOID:363;DOID:1996	2
GAMT	Q14353	135	D	E	Binding Site	UniProtKB|S-adenosyl-L-methionine and substrate (By similarity).		5/5	none	DOID:1749;DOID:8557	2
SEP;PLXN5;KIAA0407;PLXNB1	O43157	210	R	H	Binding Site	RefSeq CDD|Semaphorin binding site/		4/4	none	DOID:219;DOID:1996	2
SEP;PLXN5;KIAA0407;PLXNB1	O43157	210	R	H	Binding Site	RefSeq CDD|Semaphorin binding site/		4/4	NA	DOID:219;DOID:1996	2
SAF2;SIGLEC8	Q9NYZ4	125	R	W	Binding Site	UniProtKB|Sialic acid (By similarity).		5/5	none	DOID:363;DOID:1996	2
FAH	P16930	142	R	S	Binding Site	UniProtKB|Substrate (By similarity).		5/5	none	DOID:1749;DOID:8557	2
PMM2	O15305	141	R	C	Binding Site	UniProtKB|Substrate (By similarity).		5/5	none	DOID:219;DOID:363	2
GNMT	Q14749	178	R	C	Binding Site	UniProtKB|Substrate (By similarity).		5/5	none	DOID:1324;DOID:8923	2
IDH2	P48735	172	R	K	Binding Site	UniProtKB|Substrate (By similarity).		5/5	none	DOID:9119;DOID:74	2
PLCD4	Q9BRC7	549	R	H	Binding Site	UniProtKB|Substrate (By similarity).		5/5	none	DOID:1324;DOID:219	2
PYPAF1;NALP3;CIAS1;C1orf7;NLRP3	Q96P20	665	V	F	Binding Site	RefSeq CDD|Substrate binding site/		5/5	none	DOID:1749;DOID:8557	2
KIAA1016;CHDC1;LRCH1	Q9Y2L9	152	R	Q	Binding Site	RefSeq CDD|Substrate binding site/		5/5	none	DOID:219;DOID:1996	2
NTE;NT5;NT5E	P21589	354	R	H	Binding Site	UniProtKB|Substrate.		5/5	none	DOID:1749;DOID:8557	2
HMGCL	P35914	41	R	Q	Binding Site	UniProtKB|Substrate.		5/5	none	DOID:219;DOID:1996	2
DAMOX;DAO	P14920	283	R	W	Binding Site	UniProtKB|Substrate.		5/5	none	DOID:1319;DOID:1612	2
ACPP	P15309	43	R	W	Binding Site	UniProtKB|Substrate.		5/5	none	DOID:8923;DOID:1612	2
KIAA1290;OGDHL	Q9ULD0	400	A	T	Binding Site	RefSeq CDD|TPP-binding site/		5/5	none	DOID:219;DOID:363	2
TMTC2	Q8N394	805	A	T	Binding Site	RefSeq CDD|TPR motif/		4/4	none	DOID:9119;DOID:74	2
ISG54;IFI54;G10P2;CIG-42;IFIT2	P09913	157	A	V	Binding Site	RefSeq CDD|TPR motif/		3/5	none	DOID:363;DOID:1107	2
UBCE9;UBC9;UBE2I	P63279	103	W	C	Binding Site	RefSeq CDD|Ub thioester intermediate interaction residues/		5/5	none	DOID:1749;DOID:8557	2
MAGOHA;MAGOH	P61326	66	D	N	Binding Site	RefSeq CDD|Upf3b interface/		5/5	none	DOID:11054;DOID:363	2
DRP3;DTNA	Q9Y4J8	246	C	S	Binding Site	RefSeq CDD|Zinc-binding sites/		5/5	none	DOID:1324;DOID:219	2
PEPN;CD13;APN;ANPEP	P15144	388	H	Y	Binding Site	RefSeq CDD|Zn binding site/		5/5	none	DOID:1324;DOID:1612	2
KIAA1080;GGA2	Q9UJY4	105	R	C	Binding Site	RefSeq CDD|acidic-cluster-dileucine motif interaction site/		5/5	none	DOID:363;DOID:8923	2
TUBB8	Q3ZCM7	179	V	M	Binding Site	RefSeq CDD|alpha/beta domain interface/		5/5	none	DOID:9119;DOID:363	2
TUBA3E	Q6PEY2	101	S	N	Binding Site	RefSeq CDD|alpha/beta domain interface/RefSeq CDD|nucleotide binding site/		0/5	none	DOID:9119;DOID:1612	2
THOX2;LNOX2;DUOX2	Q9NRD8	1391	P	S	Binding Site	RefSeq CDD|beta-alpha-beta stucture motif/		5/5	none	DOID:1324;DOID:8923	2
THOX2;LNOX2;DUOX2	Q9NRD8	1391	P	S	Binding Site	RefSeq CDD|beta-alpha-beta stucture motif/		5/5	NA	DOID:1324;DOID:8923	2
ALBA;ALB2;AFM	P43652	281	T	M	Binding Site	RefSeq CDD|binding site/		0/5	none	DOID:219;DOID:363	2
GC	P02774	313	Y	N	Binding Site	RefSeq CDD|binding site/		5/5	none	DOID:1749;DOID:8557	2
RB1	P06400	661	R	W	Binding Site	RefSeq CDD|binding site 1/		5/5	none	DOID:1793;DOID:1319	2
RB1	P06400	665	L	R	Binding Site	RefSeq CDD|binding site 1/		5/5	none	DOID:1324;DOID:1612	2
TAF3C;TAF3B2;GTF3B;BRF;BRF1	Q92994	141	R	C	Binding Site	RefSeq CDD|binding site 2/		5/5	none	DOID:1324;DOID:1319	2
SCGF;LSLCL;CLECSF3;CLEC11A	Q9Y240	248	E	K	Binding Site	RefSeq CDD|calcium binding site 1/		4/4	none	DOID:1749;DOID:8557	2
LLIR;DCIR;CLECSF6;CLEC4A	Q9UMR7	202	R	H	Binding Site	RefSeq CDD|calcium binding site 3/RefSeq CDD|calcium binding site 1/		2/5	none	DOID:2526;DOID:363	2
LRPDIT;LRP1B	Q9NZR2	3341	D	Y	Binding Site	RefSeq CDD|calcium-binding site/		4/5	none	DOID:1324;DOID:8557	2
VLDLR	P98155	308	D	N	Binding Site	RefSeq CDD|calcium-binding site/		5/5	none	DOID:1324;DOID:219	2
LRPDIT;LRP1B	Q9NZR2	3546	E	D	Binding Site	RefSeq CDD|calcium-binding site/		5/5	none	DOID:219;DOID:1996	2
MBPH;PRG3	Q9Y2Y8	211	R	Q	Binding Site	RefSeq CDD|carbohydrate binding site/		4/5	none	DOID:2526;DOID:219	2
REN	P00797	107	S	L	Binding Site	RefSeq CDD|catalytic motif/		5/5	none	DOID:363;DOID:8923	2
DTX1	Q86Y01	411	C	Y	Binding Site	RefSeq CDD|cross-brace motif/		5/5	none	DOID:684;DOID:686	2
SNX6B;SNX32	Q86XE0	241	D	N	Binding Site	RefSeq CDD|dimer interface/		3/5	none	DOID:219;DOID:8923	2
SNX30;SH3PXD3C;SH3PX3;SNX33	Q8WV41	551	R	H	Binding Site	RefSeq CDD|dimer interface/		5/5	none	DOID:219;DOID:1996	2
KIAA0660;G3BP2	Q9UN86	78	R	C	Binding Site	RefSeq CDD|dimer interface/		5/5	none	DOID:1749;DOID:219	2
TSPAN18	Q96SJ8	116	F	L	Binding Site	RefSeq CDD|dimer interface/		4/5	none	DOID:219;DOID:363	2
BAIAP2	Q9UQB8	23	Q	R	Binding Site	RefSeq CDD|dimer interface/		5/5	none	DOID:219;DOID:1996	2
CPGL2;CN1;CNDP1	Q96KN2	401	R	I	Binding Site	RefSeq CDD|dimer interface/		5/5	none	DOID:219;DOID:363	2
G3BP;G3BP1	Q13283	78	R	H	Binding Site	RefSeq CDD|dimer interface/		5/5	none	DOID:219;DOID:363	2
PACSIN3	Q9UKS6	61	A	V	Binding Site	RefSeq CDD|dimer interface/		5/5	2	DOID:219;DOID:1612	2
TSPAN19	P0C672	150	T	I	Binding Site	RefSeq CDD|dimer interface/		2/5	none	DOID:50745;DOID:74	2
SKK2;PRKMK3;MKK3;MEK3;MAP2K3	P46734	94	R	L	Binding Site	RefSeq CDD|dimer interface/		5/5	none	DOID:263;DOID:1996	2
PRKAR1B	P31321	45	R	H	Binding Site	RefSeq CDD|dimer interface/		5/5	none	DOID:50745;DOID:74	2
NEDD2;ICH1;CASP2	P42575	361	R	C	Binding Site	RefSeq CDD|dimer interface/		5/5	none	DOID:219;DOID:363	2
NTF2;NUTF2	P61970	70	A	V	Binding Site	RefSeq CDD|dimer interface/		5/5	none	DOID:1107;DOID:1612	2
PRKCABP;PICK1	Q9NRD5	338	V	L	Binding Site	RefSeq CDD|dimer interface/		5/5	none	DOID:1324;DOID:219	2
MCEE	Q96PE7	140	K	N	Binding Site	RefSeq CDD|dimer interface/		4/5	none	DOID:1749;DOID:8557	2
PGES2;C9orf15;PTGES2	Q9H7Z7	298	R	H	Binding Site	RefSeq CDD|dimer interface/		0/5	13	DOID:219;DOID:1612	2
YARS2	Q9Y2Z4	119	L	Q	Binding Site	RefSeq CDD|dimer interface/		5/5	none	DOID:1749;DOID:8557	2
CD28	P10747	33	D	N	Binding Site	RefSeq CDD|dimer interface/		1/5	none	DOID:263;DOID:363	2
ESG1;DPPA5	A6NC42	43	R	Q	Binding Site	RefSeq CDD|dimer interface/		3/4	none	DOID:363;DOID:1996	2
NPHN;NPHS1	O60500	864	R	H	Binding Site	RefSeq CDD|dimer interface/		5/5	none	DOID:1324;DOID:219	2
YARS2	Q9Y2Z4	191	G	V	Binding Site	RefSeq CDD|dimer interface/		5/5	12	DOID:219;DOID:1612	2
CCDC100;CEP120	Q8N960	904	R	I	Binding Site	RefSeq CDD|dimer interface/		5/5	none	DOID:219;DOID:1996	2
ARHGEF37	A1IGU5	421	M	L	Binding Site	RefSeq CDD|dimer interface/		0/5	35	DOID:9119;DOID:1612	2
ZADH2	Q8N4Q0	265	R	C	Binding Site	RefSeq CDD|dimer interface/		5/5	none	DOID:219;DOID:363	2
KIFC3	Q9BVG8	343	I	V	Binding Site	RefSeq CDD|dimer interface/		5/5	none	DOID:219;DOID:1996	2
KIAA0676;TBC1D9B	Q66K14	899	I	M	Binding Site	RefSeq CDD|dimerization interface/		5/5	NA	DOID:1749;DOID:8557	2
KIAA0676;TBC1D9B	Q66K14	899	I	M	Binding Site	RefSeq CDD|dimerization interface/		5/5	none	DOID:1749;DOID:8557	2
TCFL4;BHLHD13;MLX	Q9UH92	144	A	T	Binding Site	RefSeq CDD|dimerization interface/		5/5	none	DOID:219;DOID:1996	2
KIAA0928;HERNA;DICER;DICER1	Q9UPY3	1703	R	C	Binding Site	RefSeq CDD|dimerization interface/		5/5	none	DOID:2526;DOID:363	2
RNASE12	Q5GAN4	131	L	H	Binding Site	RefSeq CDD|dimerization interface/		4/5	NA	DOID:1749;DOID:8557	2
RNASE12	Q5GAN4	131	L	H	Binding Site	RefSeq CDD|dimerization interface/		4/5	none	DOID:1749;DOID:8557	2
HELT	A6NFD8	147	L	V	Binding Site	RefSeq CDD|dimerization interface/		5/5	7	DOID:9119;DOID:1612	2
TEB1;SOHLH2	Q9NX45	253	R	Q	Binding Site	RefSeq CDD|dimerization interface/		5/5	none	DOID:1319;DOID:1107	2
UPS;PBGD;HMBS	P08397	213	Y	H	Binding Site	RefSeq CDD|domain interfaces/		4/5	none	DOID:363;DOID:1996	2
MAGOHA;MAGOH	P61326	43	D	E	Binding Site	RefSeq CDD|eIF4AIII interface/		4/4	none	DOID:50745;DOID:74	2
TYRO5;HEK5;ERK;EPTH3;EPHT3;DRT;EPHB2	P29323	55	T	M	Binding Site	RefSeq CDD|ephrin binding site/		4/4	none	DOID:50745;DOID:363	2
CSPG2;VCAN	P13611	3187	R	Q	Binding Site	RefSeq CDD|fibronectin type III repeats 3-5 binding site/		5/5	none	DOID:219;DOID:363	2
COL6A3	P12111	2492	S	L	Binding Site	RefSeq CDD|glycoprotein Ib (GpIb) binding site/		5/5	none	DOID:363;DOID:1319	2
SCYB10;INP10;CXCL10	P02778	83	K	N	Binding Site	RefSeq CDD|glycosaminoglycan (GAG) binding site/		5/5	none	DOID:219;DOID:363	2
SCYB3;GROG;GRO3;CXCL3	P19876	89	A	T	Binding Site	RefSeq CDD|glycosaminoglycan (GAG) binding site/		1/5	none	DOID:363;DOID:1319	2
SCYB9;MIG;CMK;CXCL9	Q07325	78	D	Y	Binding Site	RefSeq CDD|glycosaminoglycan (GAG) binding site/		4/5	none	DOID:684;DOID:363	2
MPO	P05164	590	R	H	Binding Site	RefSeq CDD|heme binding site/		5/5	none	DOID:219;DOID:1996	2
VPO1;VPO;PRG2;MG50;KIAA0230;PXDN	Q92626	1161	R	Q	Binding Site	RefSeq CDD|heme binding site/		5/5	none	DOID:219;DOID:1996	2
HLA-DRB5	Q30154	149	N	S	Binding Site	RefSeq CDD|heterodimer interface/		3/5	none	DOID:50745;DOID:9119	2
GRB1;PIK3R1	P27986	560	D	G	Binding Site	RefSeq CDD|heterodimer interface/		5/5	none	DOID:50745;DOID:1319	2
GRB1;PIK3R1	P27986	560	D	H	Binding Site	RefSeq CDD|heterodimer interface/		5/5	none	DOID:8557;DOID:1319	2
SEC24A	O95486	571	S	L	Binding Site	RefSeq CDD|heterodimer interface/		5/5	none	DOID:1749;DOID:8557	2
GRB1;PIK3R1	P27986	567	K	E	Binding Site	RefSeq CDD|heterodimer interface/		5/5	none	DOID:50745;DOID:363	2
TINUR;NURR1;NOT;NR4A2	P43354	499	D	N	Binding Site	RefSeq CDD|heterodimer interface/		5/5	none	DOID:219;DOID:363	2
IGL1;IGLL1	P15814	162	M	K	Binding Site	RefSeq CDD|heterodimer interface/		0/5	none	DOID:219;DOID:8923	2
NGL;NEU;MLN19;HER2;ERBB2	P04626	655	I	V	Binding Site	RefSeq CDD|heterodimer interface/		5/5	22	DOID:9119;DOID:1612	2
RRAGB	Q5VZM2	288	R	I	Binding Site	RefSeq CDD|heterodimer interface/		5/5	none	DOID:219;DOID:363	2
PIK3R3	Q92569	293	K	T	Binding Site	RefSeq CDD|heterodimer interface/		5/5	none	DOID:219;DOID:363	2
GRB1;PIK3R1	P27986	564	N	D	Binding Site	RefSeq CDD|heterodimer interface/		5/5	none	DOID:219;DOID:363	2
GRB1;PIK3R1	P27986	564	N	K	Binding Site	RefSeq CDD|heterodimer interface/		5/5	none	DOID:50745;DOID:363	2
HLAA;HLA-A	P04439	255	V	M	Binding Site	RefSeq CDD|heterodimer interface/		5/5	none	DOID:9119;DOID:1319	2
HLAA;HLA-A	P04439	255	V	M	Binding Site	RefSeq CDD|heterodimer interface/		5/5	NA	DOID:9119;DOID:1319	2
SPT5H;SPT5;SUPT5H	O00267	198	R	H	Binding Site	RefSeq CDD|heterodimer interface/		5/5	none	DOID:219;DOID:363	2
F8C;F8	P00451	125	W	C	Binding Site	RefSeq CDD|heterodimer interface/		5/5	none	DOID:8557;DOID:363	2
HLA-DRB2;HLA-DRB1	P01911	149	S	N	Binding Site	RefSeq CDD|heterodimer interface/		2/5	none	DOID:219;DOID:9119	2
NR2B1;RXRA	P19793	426	R	H	Binding Site	RefSeq CDD|heterodimer interface/RefSeq CDD|homodimer interface/		5/5	none	DOID:1749;DOID:8557	2
KIAA1894;CSMD3	Q7Z407	171	E	K	Binding Site	RefSeq CDD|heterodimerization interface/		3/3	none	DOID:1319;DOID:8923	2
KIAA1894;CSMD3	Q7Z407	2561	R	L	Binding Site	RefSeq CDD|heterodimerization interface/		5/5	NA	DOID:1324;DOID:2394	2
KIAA1894;CSMD3	Q7Z407	2561	R	Q	Binding Site	RefSeq CDD|heterodimerization interface/		5/5	NA	DOID:1324;DOID:219	2
PPP6;PPP6C	O00743	264	R	C	Binding Site	RefSeq CDD|heterotrimer interface/		5/5	none	DOID:1909;DOID:1324	2
SKI6;RRP41;EXOSC4	Q9NPD3	200	E	K	Binding Site	RefSeq CDD|hexamer interface/		5/5	none	DOID:1749;DOID:8557	2
MAL;CD8A	P01732	128	F	L	Binding Site	RefSeq CDD|homodimer interface/RefSeq CDD|heterodimer interface/		3/5	none	DOID:11054;DOID:1107	2
SEMAH;KIAA0331;SEMA3E	O15041	261	A	T	Binding Site	RefSeq CDD|homodimer interface/		3/5	none	DOID:219;DOID:1996	2
XTP3TPA;DCTPP1	Q9H773	115	P	L	Binding Site	RefSeq CDD|homodimer interface/		5/5	none	DOID:1749;DOID:8557	2
P47;PLEK	P08567	291	H	Y	Binding Site	RefSeq CDD|homodimer interface/		4/5	none	DOID:1324;DOID:8923	2
PAN1B;DHRS8;HSD17B11	Q8NBQ5	97	R	Q	Binding Site	RefSeq CDD|homodimer interface/		5/5	none	DOID:1324;DOID:363	2
DARS	P14868	207	R	Q	Binding Site	RefSeq CDD|homodimer interface/		5/5	none	DOID:363;DOID:1319	2
DHRS7C	A6NNS2	293	F	L	Binding Site	RefSeq CDD|homodimer interface/		3/5	none	DOID:263;DOID:363	2
MACROH2A2;H2AFY2	Q9P0M6	36	T	M	Binding Site	RefSeq CDD|homodimerization interface/		5/5	none	DOID:50745;DOID:74	2
DECR;DECR1	Q16698	290	S	C	Binding Site	RefSeq CDD|homotetramer interface/		5/5	none	DOID:1749;DOID:8557	2
GMDS	O60547	64	R	Q	Binding Site	RefSeq CDD|homotetramer interface/		4/4	none	DOID:363;DOID:1107	2
KIAA0828;AHCYL2	Q96HN2	582	D	N	Binding Site	RefSeq CDD|homotetramer interface/		5/5	none	DOID:219;DOID:1996	2
DHRS6;BDH2	Q9BUT1	208	T	M	Binding Site	RefSeq CDD|homotetramer interface/		4/5	none	DOID:219;DOID:363	2
KIAA0828;AHCYL2	Q96HN2	534	F	C	Binding Site	RefSeq CDD|homotetramer interface/		5/5	none	DOID:219;DOID:363	2
FTHFD;ALDH1L1	O75891	481	S	G	Binding Site	RefSeq CDD|homotetrameric interface/		2/5	16	DOID:9119;DOID:1612	2
GREPEL1;GRPEL1	Q9HAV7	172	P	S	Binding Site	RefSeq CDD|hsp70 (ATPase domain) interactions/		5/5	none	DOID:50745;DOID:74	2
GREPEL1;GRPEL1	Q9HAV7	204	R	C	Binding Site	RefSeq CDD|hsp70 (ATPase domain) interactions/		5/5	none	DOID:219;DOID:363	2
CPA;CPA1	P15085	380	E	K	Binding Site	RefSeq CDD|inhibitor binding interface/		5/5	none	DOID:363;DOID:8923	2
CD49B;ITGA2	P17301	183	N	S	Binding Site	RefSeq CDD|integrin-collagen binding site/		5/5	none	DOID:1749;DOID:8557	2
CD49B;ITGA2	P17301	183	N	S	Binding Site	RefSeq CDD|integrin-collagen binding site/		5/5	NA	DOID:1749;DOID:8557	2
G22P2;XRCC5	P13010	236	V	I	Binding Site	RefSeq CDD|interface residues/		4/5	none	DOID:363;DOID:1996	2
ALDC;ALDOC	P09972	259	R	H	Binding Site	RefSeq CDD|intersubunit interface/		5/5	none	DOID:1996;DOID:363	2
ALDC;ALDOC	P09972	258	R	H	Binding Site	RefSeq CDD|intersubunit interface/		5/5	none	DOID:219;DOID:1996	2
GALNT7	Q86SF2	390	G	R	Binding Site	RefSeq CDD|ligand binding site/		5/5	none	DOID:263;DOID:1319	2
NR2B3;RXRG	P48443	317	R	C	Binding Site	RefSeq CDD|ligand binding site/		5/5	none	DOID:1324;DOID:219	2
KIAA1918;GALNT13	Q8IUC8	346	R	W	Binding Site	RefSeq CDD|ligand binding site/		5/5	none	DOID:1996;DOID:8923	2
EAG1;EAG;KCNH1	O95259	659	A	D	Binding Site	RefSeq CDD|ligand binding site/		5/5	none	DOID:219;DOID:1996	2
SKAP55R;SCAP2;SAPS;RA70;PRAP;SKAP2	O75563	195	R	H	Binding Site	RefSeq CDD|ligand binding site/		5/5	none	DOID:219;DOID:1319	2
PPARB;NR1C2;PPARD	Q03181	287	H	Y	Binding Site	RefSeq CDD|ligand binding site/		5/5	none	DOID:2526;DOID:2394	2
PPARB;NR1C2;PPARD	Q03181	287	H	Y	Binding Site	RefSeq CDD|ligand binding site/		5/5	NA	DOID:2526;DOID:2394	2
MGLUR7;GPRC1G;GRM7	Q14831	182	T	M	Binding Site	RefSeq CDD|ligand-binding site/		4/4	none	DOID:8557;DOID:1612	2
UGPP;NUDT14	O95848	177	E	K	Binding Site	RefSeq CDD|metal binding site/RefSeq CDD|dimer interface/		5/5	none	DOID:1324;DOID:11054	2
KIAA0928;HERNA;DICER;DICER1	Q9UPY3	1705	E	Q	Binding Site	RefSeq CDD|metal binding site/		5/5	none	DOID:219;DOID:1319	2
KIAA0928;HERNA;DICER;DICER1	Q9UPY3	1705	E	K	Binding Site	RefSeq CDD|metal binding site/		5/5	none	DOID:50745;DOID:363	2
KIAA0928;HERNA;DICER;DICER1	Q9UPY3	1813	E	G	Binding Site	RefSeq CDD|metal binding site/		5/5	none	DOID:363;DOID:1319	2
XRCC3	O43542	241	T	M	Binding Site	RefSeq CDD|multimer (BRC) interface /		1/5	26	DOID:1612;DOID:162	2
TXNDC3;SPTRX2;NME8	Q8N427	336	R	C	Binding Site	RefSeq CDD|multimer interface/		0/5	none	DOID:363;DOID:1319	2
BUP1;UPB1	Q9UBR1	16	H	P	Binding Site	RefSeq CDD|multimer interface/RefSeq CDD|dimer interface/		5/5	none	DOID:9119;DOID:1612	2
MSTO1	Q9BUK6	279	R	C	Binding Site	RefSeq CDD|nucleotide binding site/		5/5	none	DOID:219;DOID:8923	2
VHL	P40337	162	C	R	Binding Site	RefSeq CDD|pVHL-ElonginB-ElonginC (VBC) interface/		4/4	none	DOID:4465;DOID:263	2
VHL	P40337	165	V	D	Binding Site	RefSeq CDD|pVHL-ElonginB-ElonginC (VBC) interface/		4/4	none	DOID:4465;DOID:263	2
VHL	P40337	107	R	P	Binding Site	RefSeq CDD|pVHL-HIF-1alpha interaction/		4/4	none	DOID:4465;DOID:263	2
VHL	P40337	112	Y	D	Binding Site	RefSeq CDD|pVHL-HIF-1alpha interaction/		4/4	none	DOID:4465;DOID:263	2
VHL	P40337	111	S	R	Binding Site	RefSeq CDD|pVHL-HIF-1alpha interaction/		4/4	none	DOID:4465;DOID:263	2
OPG;OCIF;TNFRSF11B	O00300	111	R	C	Binding Site	RefSeq CDD|parallel homodimerization interface/		5/5	none	DOID:219;DOID:1319	2
EIG121L;KIAA1324L	A8MWY0	625	H	Y	Binding Site	RefSeq CDD|parallel homodimerization interface/		4/4	none	DOID:2394;DOID:8923	2
EIG121L;KIAA1324L	A8MWY0	625	H	Y	Binding Site	RefSeq CDD|parallel homodimerization interface/		4/4	NA	DOID:2394;DOID:8923	2
IRTA2;FCRH5;FCRL5	Q96RD9	27	L	P	Binding Site	RefSeq CDD|pentraxin binding site/		4/5	none	DOID:1749;DOID:8557	2
DNMT3A	Q9Y6K1	533	Y	C	Binding Site	RefSeq CDD|peptide binding site/		5/5	none	DOID:1324;DOID:50745	2
X11L;MINT2;APBA2	Q99767	513	A	T	Binding Site	RefSeq CDD|peptide binding site/		5/5	none	DOID:219;DOID:363	2
BTF2;GTF2H1	P32780	60	K	T	Binding Site	RefSeq CDD|peptide binding site/		5/5	none	DOID:219;DOID:1996	2
STAM1;STAM	Q92783	225	E	K	Binding Site	RefSeq CDD|peptide ligand binding site/		5/5	none	DOID:1749;DOID:8557	2
USH1B;MYO7A	Q13402	1666	S	C	Binding Site	RefSeq CDD|peptide ligand binding site/		0/5	none	DOID:9119;DOID:1612	2
RBP2;KIAA0318;RIMBP2	O15034	1013	F	V	Binding Site	RefSeq CDD|peptide ligand binding site/		3/3	none	DOID:1107;DOID:1612	2
P67PHOX;NOXA2;NCF2	P19878	475	D	N	Binding Site	RefSeq CDD|peptide ligand binding site/		5/5	none	DOID:219;DOID:1996	2
VAV3	Q9UKW4	616	P	S	Binding Site	RefSeq CDD|peptide ligand binding site/		4/5	18	DOID:9119;DOID:1612	2
PRKM8IP;JIP1;IB1;MAPK8IP1	Q9UQF2	542	Y	C	Binding Site	RefSeq CDD|peptide ligand binding site/		5/5	none	DOID:2394;DOID:1319	2
CD2BP1;PSTPIP1	O43586	396	W	C	Binding Site	RefSeq CDD|peptide ligand binding site/		4/4	none	DOID:1749;DOID:8557	2
TAPP1;PLEKHA1	Q9HB21	265	R	Q	Binding Site	RefSeq CDD|phosphoinositide binding site/		5/5	none	DOID:219;DOID:1996	2
TIFAB	Q6ZNK6	80	R	H	Binding Site	RefSeq CDD|phosphopeptide binding site/		5/5	none	DOID:219;DOID:1612	2
LIND;ABIN3;TNIP3	Q96KP6	208	E	K	Binding Site	RefSeq CDD|polyubiquitin binding site/		3/3	none	DOID:219;DOID:1996	2
TG	P01266	1153	K	N	Binding Site	RefSeq CDD|protease interaction site/		2/5	none	DOID:11054;DOID:1612	2
SMOC1	Q9H4F8	99	R	W	Binding Site	RefSeq CDD|protease interaction site/		5/5	none	DOID:1793;DOID:1612	2
SMOC1	Q9H4F8	99	R	W	Binding Site	RefSeq CDD|protease interaction site/		5/5	NA	DOID:1793;DOID:1612	2
HDC	P19113	273	D	N	Binding Site	RefSeq CDD|pyridoxal 5'-phosphate binding site/		5/5	none	DOID:219;DOID:363	2
GH1	P01241	205	I	M	Binding Site	RefSeq CDD|receptor binding interface/		0/5	none	DOID:11054;DOID:1612	2
HSTF2;HST2;FGF6	P10767	125	R	Q	Binding Site	RefSeq CDD|receptor interaction site/		5/5	none	DOID:1324;DOID:11054	2
KIAA1894;CSMD3	Q7Z407	3260	S	Y	Binding Site	RefSeq CDD|receptor-ligand interactions/		5/5	none	DOID:363;DOID:1996	2
C4BP;C4BPA	P04003	493	R	S	Binding Site	RefSeq CDD|receptor-ligand interactions/		2/5	none	DOID:219;DOID:1996	2
KIAA1894;CSMD3	Q7Z407	844	R	W	Binding Site	RefSeq CDD|receptor-ligand interactions/		5/5	none	DOID:1324;DOID:219	2
PAPPA	Q13219	1224	S	Y	Binding Site	RefSeq CDD|receptor-ligand interactions/		5/5	46	DOID:9119;DOID:1612	2
RELN	P78509	2049	A	V	Binding Site	RefSeq CDD|reelin repeat interface/		5/5	none	DOID:219;DOID:1319	2
RELN	P78509	2595	L	I	Binding Site	RefSeq CDD|reelin subrepeat interface/		5/5	none	DOID:1996;DOID:363	2
DLX9;DLX8;DLX7;BP1;DLX4	Q92988	120	P	L	Binding Site	RefSeq CDD|specific DNA base contacts/		5/5	none	DOID:219;DOID:1107	2
TTF1;TITF1;NKX2A;NKX2-1	P43699	211	N	S	Binding Site	RefSeq CDD|specific DNA base contacts/		5/5	none	DOID:1749;DOID:8557	2
HOX1I;HOXA11	P31270	294	M	I	Binding Site	RefSeq CDD|specific DNA base contacts/		5/5	1	DOID:11054;DOID:219	2
EMX2	Q04743	160	A	T	Binding Site	RefSeq CDD|specific DNA base contacts/		5/5	none	DOID:219;DOID:1996	2
FANCD1;FACD;BRCA2	P51587	2988	S	G	Binding Site	RefSeq CDD|ssDNA binding site/		4/5	NA	DOID:2394;DOID:1612	2
FANCD1;FACD;BRCA2	P51587	3026	Q	E	Binding Site	RefSeq CDD|ssDNA binding site/		4/5	NA	DOID:2394;DOID:1612	2
FANCD1;FACD;BRCA2	P51587	3088	A	V	Binding Site	RefSeq CDD|ssDNA binding site/		3/5	NA	DOID:2394;DOID:1612	2
FANCD1;FACD;BRCA2	P51587	2991	R	H	Binding Site	RefSeq CDD|ssDNA binding site/		5/5	NA	DOID:2394;DOID:1612	2
FANCD1;FACD;BRCA2	P51587	3142	D	G	Binding Site	RefSeq CDD|ssDNA binding site/		3/5	NA	DOID:2394;DOID:1612	2
KIAA1434;GDE5;GPCPD1	Q9NPB8	67	R	H	Binding Site	RefSeq CDD|starch binding site 1/		5/5	none	DOID:363;DOID:1996	2
VEGFR2;FLK1;KDR	P35968	1032	R	Q	Binding Site	RefSeq CDD|substrate binding site/		5/5	none	DOID:219;DOID:8923	2
AKT2	P31751	351	Y	C	Binding Site	RefSeq CDD|substrate binding site/		5/5	none	DOID:1749;DOID:8557	2
MIRK;DYRK1B	Q9Y463	121	S	F	Binding Site	RefSeq CDD|substrate binding site/		5/5	none	DOID:1749;DOID:8557	2
TYRO4;HEK;ETK1;ETK;EPHA3	P29320	750	R	Q	Binding Site	RefSeq CDD|substrate binding site/		5/5	none	DOID:219;DOID:363	2
KIAA1791;CHED;CDC2L5;CDC2L;CDK13	Q14004	876	T	A	Binding Site	RefSeq CDD|substrate binding site/		5/5	none	DOID:50745;DOID:74	2
PGM1	P36871	503	R	Q	Binding Site	RefSeq CDD|substrate binding site/		5/5	none	DOID:219;DOID:1996	2
NEK7	Q8TDX7	199	T	M	Binding Site	RefSeq CDD|substrate binding site/		5/5	none	DOID:219;DOID:363	2
KIAA1804;MLK4	Q5TCX8	309	A	V	Binding Site	RefSeq CDD|substrate binding site/		5/5	none	DOID:219;DOID:1996	2
RSK3;MAPKAPK1C;RPS6KA2	Q15349	222	T	M	Binding Site	RefSeq CDD|substrate binding site/		5/5	none	DOID:219;DOID:1612	2
MPS1L1;MPS1;TTK	P33981	534	G	E	Binding Site	RefSeq CDD|substrate binding site/		4/5	none	DOID:1324;DOID:1319	2
NEK10	Q6ZWH5	659	N	K	Binding Site	RefSeq CDD|substrate binding site/		5/5	none	DOID:50745;DOID:74	2
DYRK3	O43781	335	D	N	Binding Site	RefSeq CDD|substrate binding site/		5/5	none	DOID:219;DOID:363	2
KIAA0561;MAST3	O60307	578	V	M	Binding Site	RefSeq CDD|substrate binding site/		5/5	none	DOID:11054;DOID:363	2
PKACA;PRKACA	P17612	83	L	P	Binding Site	RefSeq CDD|substrate binding site/		5/5	none	DOID:8557;DOID:1612	2
CAMKG;CAMK-II;CAMK;CAMK2G	Q13555	97	E	G	Binding Site	RefSeq CDD|substrate binding site/		5/5	none	DOID:9119;DOID:3948	2
SGK069;SBK2	P0C263	72	C	R	Binding Site	RefSeq CDD|substrate binding site/		0/5	54	DOID:9119;DOID:1612	2
AMPK2;AMPK;PRKAA2	P54646	175	G	R	Binding Site	RefSeq CDD|substrate binding site/		5/5	none	DOID:1324;DOID:1793	2
TPS2;TPSB2	P20231	245	G	D	Binding Site	RefSeq CDD|substrate binding sites/		4/5	none	DOID:9119;DOID:1612	2
IF;CFI	P05156	545	S	R	Binding Site	RefSeq CDD|substrate binding sites/		5/5	none	DOID:219;DOID:9119	2
SSBP;SSBP1	Q04837	107	R	Q	Binding Site	RefSeq CDD|tetramer (dimer of dimers) interface/RefSeq CDD|dimer interface/		5/5	none	DOID:219;DOID:363	2
LDHX;LDH3;LDHC	P07864	297	R	Q	Binding Site	RefSeq CDD|tetramer (dimer of dimers) interface/		2/5	none	DOID:2526;DOID:219	2
CAT	P04040	349	K	N	Binding Site	RefSeq CDD|tetramer interface/		5/5	none	DOID:219;DOID:1996	2
SSADH;ALDH5A1	P51649	180	H	Y	Binding Site	RefSeq CDD|tetramerization interface/		0/5	33	DOID:9119;DOID:1612	2
MADH3;SMAD3	P84022	379	G	A	Binding Site	RefSeq CDD|trimer interface/		5/5	none	DOID:219;DOID:1996	2
MADH4;DPC4;SMAD4	Q13485	537	D	H	Binding Site	RefSeq CDD|trimer interface/		5/5	none	DOID:219;DOID:1996	2
MADH4;DPC4;SMAD4	Q13485	537	D	E	Binding Site	RefSeq CDD|trimer interface/		5/5	none	DOID:1324;DOID:219	2
MADR2;MADH2;SMAD2	Q15796	305	P	L	Binding Site	RefSeq CDD|trimer interface/		5/5	none	DOID:219;DOID:1996	2
MADH3;SMAD3	P84022	268	R	H	Binding Site	RefSeq CDD|trimer interface/		5/5	none	DOID:1324;DOID:219	2
MADH3;SMAD3	P84022	268	R	C	Binding Site	RefSeq CDD|trimer interface/		5/5	none	DOID:219;DOID:363	2
MADR2;MADH2;SMAD2	Q15796	304	D	G	Binding Site	RefSeq CDD|trimer interface/		5/5	none	DOID:219;DOID:1996	2
MADR2;MADH2;SMAD2	Q15796	304	D	G	Binding Site	RefSeq CDD|trimer interface/		5/5	NA	DOID:219;DOID:1996	2
MADH4;DPC4;SMAD4	Q13485	361	R	C	Binding Site	RefSeq CDD|trimer interface/		5/5	none	DOID:219;DOID:1996	2
P53;TP53	P04637	242	C	F	Binding Site	RefSeq CDD|zinc binding site/		5/5	none	DOID:1324;DOID:219	2
P53;TP53	P04637	242	C	S	Binding Site	RefSeq CDD|zinc binding site/		5/5	none	DOID:1749;DOID:8557	2
P53;TP53	P04637	179	H	L	Binding Site	RefSeq CDD|zinc binding site/		5/5	none	DOID:1324;DOID:8557	2
P53;TP53	P04637	179	H	P	Binding Site	RefSeq CDD|zinc binding site/		5/5	none	DOID:8557;DOID:1612	2
PRKACA;PKCA;PRKCA	P17252	75	H	Q	Binding Site	RefSeq CDD|zinc binding sites/		4/4	none	DOID:219;DOID:1996	2
H3FJ;HIST1H3J;H3FF;HIST1H3I;H3FK;HIST1H3H;H3FH;HIST1H3G;H3FI;HIST1H3F;H3FD;HIST1H3E;H3FB;HIST1H3D;H3FC;HIST1H3C;H3FL;HIST1H3B;H3FA;HIST1H3A	P68431	28	K	M	Crotonylation	UniProtKB|N6-crotonyl-L-lysine/		5/5	none	DOID:9119;DOID:1319	2
HIST4H4;H4FO;H4/O;HIST2H4B;HIST2H4;H4FN;H4F2;H4/N;HIST2H4A;H4FK;H4/K;HIST1H4L;H4FD;H4/D;HIST1H4K;H4FE;H4/E;HIST1H4J;H4FM;H4/M;HIST1H4I;H4FH;H4/H;HIST1H4H;H4FC;H4/C;HIST1H4F;H4FJ;H4/J;HIST1H4E;H4FB;H4/B;HIST1H4D;H4FG;H4/G;HIST1H4C;H4FI;H4/I;HIST1H4B;H4FA;H4/A;HIST1H4A	P62805	13	K	I	Crotonylation	UniProtKB|N6-crotonyl-L-lysine/		5/5	none	DOID:1749;DOID:8557	2
H3FJ;HIST1H3J;H3FF;HIST1H3I;H3FK;HIST1H3H;H3FH;HIST1H3G;H3FI;HIST1H3F;H3FD;HIST1H3E;H3FB;HIST1H3D;H3FC;HIST1H3C;H3FL;HIST1H3B;H3FA;HIST1H3A	P68431	27	R	Q	Methylation	MeMo 2.0|5-methylarginine/Phosphositeplus.1010730|N2,N2-dimethylarginine/Phosphositeplus.1010730|5-methylarginine/		5/5	none	DOID:1749;DOID:8557	2
H3FJ;HIST1H3J;H3FF;HIST1H3I;H3FK;HIST1H3H;H3FH;HIST1H3G;H3FI;HIST1H3F;H3FD;HIST1H3E;H3FB;HIST1H3D;H3FC;HIST1H3C;H3FL;HIST1H3B;H3FA;HIST1H3A	P68431	27	R	C	Methylation	MeMo 2.0|5-methylarginine/Phosphositeplus.1010730|N2,N2-dimethylarginine/Phosphositeplus.1010730|5-methylarginine/		5/5	none	DOID:1324;DOID:10534	2
P53;TP53	P04637	213	R	P	Methylation	Phosphositeplus.1010730|5-methylarginine/		5/5	none	DOID:219;DOID:8557	2
P53;TP53	P04637	213	R	G	Methylation	Phosphositeplus.1010730|5-methylarginine/		5/5	none	DOID:1324;DOID:1319	2
JKTBP;HNRPDL;HNRNPDL	O14979	408	R	Q	Methylation	SysPTM 1.1|5-methylarginine/HPRD 9.0|5-methylarginine/Phosphositeplus.1010730|N2,N2-dimethylarginine/UniProtKB|Dimethylated arginine/		5/5	none	DOID:1749;DOID:8557	2
H3.3B;H3F3B;H3F3;H3.3A;H3F3A	P84243	3	R	C	Methylation	UniProtKB|Asymmetric dimethylarginine/		5/5	none	DOID:1749;DOID:8557	2
P53;TP53	P04637	337	R	H	Methylation	Phosphositeplus.1010730|N2,N2-dimethylarginine/		5/5	none	DOID:684;DOID:686	2
H2BFK;HIST1H2BI;H2BFA;HIST1H2BG;H2BFG;HIST1H2BF;H2BFH;HIST1H2BE;H2BFL;HIST1H2BC	P62807	109	K	N	Methylation	UniProtKB|N6-methyllysine/		5/5	none	DOID:1324;DOID:50745	2
H3FJ;HIST1H3J;H3FF;HIST1H3I;H3FK;HIST1H3H;H3FH;HIST1H3G;H3FI;HIST1H3F;H3FD;HIST1H3E;H3FB;HIST1H3D;H3FC;HIST1H3C;H3FL;HIST1H3B;H3FA;HIST1H3A	P68431	28	K	M	Methylation	MeMo 2.0|N6-methyllysine/Phosphositeplus.1010730|N6-methyllysine/Phosphositeplus.1010730|N6,N6-dimethyllysine/Phosphositeplus.1010730|N6,N6,N6-trimethyllysine/UniProtKB|N6-methyllysine/UniProtKB|N6,N6-dimethyllysine/UniProtKB|N6,N6,N6-trimethyllysine/		5/5	none	DOID:9119;DOID:1319	2
H3FJ;HIST1H3J;H3FF;HIST1H3I;H3FK;HIST1H3H;H3FH;HIST1H3G;H3FI;HIST1H3F;H3FD;HIST1H3E;H3FB;HIST1H3D;H3FC;HIST1H3C;H3FL;HIST1H3B;H3FA;HIST1H3A	P68431	37	K	M	Methylation	MeMo 2.0|N6-methyllysine/Phosphositeplus.1010730|N6-methyllysine/Phosphositeplus.1010730|N6,N6-dimethyllysine/Phosphositeplus.1010730|N6,N6,N6-trimethyllysine/UniProtKB|N6-methyllysine/UniProtKB|N6,N6-dimethyllysine/UniProtKB|N6,N6,N6-trimethyllysine/		5/5	none	DOID:1749;DOID:8557	2
HIST4H4;H4FO;H4/O;HIST2H4B;HIST2H4;H4FN;H4F2;H4/N;HIST2H4A;H4FK;H4/K;HIST1H4L;H4FD;H4/D;HIST1H4K;H4FE;H4/E;HIST1H4J;H4FM;H4/M;HIST1H4I;H4FH;H4/H;HIST1H4H;H4FC;H4/C;HIST1H4F;H4FJ;H4/J;HIST1H4E;H4FB;H4/B;HIST1H4D;H4FG;H4/G;HIST1H4C;H4FI;H4/I;HIST1H4B;H4FA;H4/A;HIST1H4A	P62805	4	R	C	Methylation	UniProtKB|Omega-N-methylarginine/UniProtKB|Asymmetric dimethylarginine/		5/5	none	DOID:4465;DOID:1612	2
HIST4H4;H4FO;H4/O;HIST2H4B;HIST2H4;H4FN;H4F2;H4/N;HIST2H4A;H4FK;H4/K;HIST1H4L;H4FD;H4/D;HIST1H4K;H4FE;H4/E;HIST1H4J;H4FM;H4/M;HIST1H4I;H4FH;H4/H;HIST1H4H;H4FC;H4/C;HIST1H4F;H4FJ;H4/J;HIST1H4E;H4FB;H4/B;HIST1H4D;H4FG;H4/G;HIST1H4C;H4FI;H4/I;HIST1H4B;H4FA;H4/A;HIST1H4A	P62805	4	R	K	Methylation	UniProtKB|Omega-N-methylarginine/UniProtKB|Asymmetric dimethylarginine/		5/5	none	DOID:1749;DOID:8557	2
LAMP1	P11279	45	N	S	N-linked Glycosylation	HPRD 9.0|N-linked (Glc...)/UniProtKB|N-linked (GlcNAc...)/		2/5	none	DOID:50745;DOID:74	2
MANB;LAMAN;MAN2B1	O00754	312	T	I	+2 from N-linked Glycosylation	HPRD 9.0|N-linked (Glc...)/UniProtKB|N-linked (GlcNAc...) (Potential)/		5/5	28	DOID:2526;DOID:1612	2
PCAR1;GPRC2A;CASR	P41180	92	T	M	+2 from N-linked Glycosylation	HPRD 9.0|N-linked (Glc...)/UniProtKB|N-linked (GlcNAc...) (Potential)/		5/5	none	DOID:1324;DOID:219	2
P2RX7	Q99572	241	N	S	N-linked Glycosylation	UniProtKB|N-linked (GlcNAc...)/		4/5	none	DOID:219;DOID:1996	2
COL6A2	P12110	142	T	M	+2 from N-linked Glycosylation	UniProtKB|N-linked (GlcNAc...)/		4/4	none	DOID:1749;DOID:8557	2
PDIP;PDIA2	Q13087	129	T	M	+2 from N-linked Glycosylation	UniProtKB|N-linked (GlcNAc...)/		4/5	none	DOID:219;DOID:363	2
TLR4	O00206	175	T	N	+2 from N-linked Glycosylation	UniProtKB|N-linked (GlcNAc...)/		2/5	none	DOID:1749;DOID:8557	2
HER4;ERBB4	Q15303	475	T	P	+2 from N-linked Glycosylation	UniProtKB|N-linked (GlcNAc...)/		5/5	none	DOID:50745;DOID:74	2
IDUA	P35475	374	T	P	+2 from N-linked Glycosylation	UniProtKB|N-linked (GlcNAc...)/		5/5	none	DOID:8557;DOID:9119	2
FAP	Q12884	316	S	L	+2 from N-linked Glycosylation	UniProtKB|N-linked (GlcNAc...)/		5/5	1	DOID:363;DOID:8923	2
ZP1	P60852	76	N	H	N-linked Glycosylation	UniProtKB|N-linked (GlcNAc...) (By similarity)/		3/3	none	DOID:1749;DOID:8557	2
SI	P14410	1342	T	K	+2 from N-linked Glycosylation	UniProtKB|N-linked (GlcNAc...) (Potential)/		5/5	none	DOID:9119;DOID:74	2
NTRKR2;ROR2	Q01974	190	T	I	+2 from N-linked Glycosylation	UniProtKB|N-linked (GlcNAc...) (Potential)/		5/5	none	DOID:8923;DOID:1612	2
PCDHA3	Q9Y5H8	550	T	M	+2 from N-linked Glycosylation	UniProtKB|N-linked (GlcNAc...) (Potential)/		5/5	none	DOID:8557;DOID:219	2
OBCAM;IGLON1;OPCML	Q14982	46	T	M	+2 from N-linked Glycosylation	UniProtKB|N-linked (GlcNAc...) (Potential)/		3/3	none	DOID:219;DOID:363	2
OR4A5	Q8NH83	6	N	S	N-linked Glycosylation	UniProtKB|N-linked (GlcNAc...) (Potential)/		5/5	none	DOID:9119;DOID:1612	2
F8C;F8	P00451	984	S	L	+2 from N-linked Glycosylation	UniProtKB|N-linked (GlcNAc...) (Potential)/		1/5	none	DOID:363;DOID:1996	2
TAS2R4	Q9NYW5	171	S	N	+2 from N-linked Glycosylation	UniProtKB|N-linked (GlcNAc...) (Potential)/		2/5	32	DOID:9119;DOID:1612	2
CDH6	P55285	439	S	L	+2 from N-linked Glycosylation	UniProtKB|N-linked (GlcNAc...) (Potential)/		5/5	none	DOID:1996;DOID:8923	2
PAPPA	Q13219	1224	S	Y	+2 from N-linked Glycosylation	UniProtKB|N-linked (GlcNAc...) (Potential)/		5/5	46	DOID:9119;DOID:1612	2
SDK1	Q7Z5N4	1026	T	M	+2 from N-linked Glycosylation	UniProtKB|N-linked (GlcNAc...) (Potential)/		4/5	none	DOID:363;DOID:1107	2
NESI;C6orf209;LMBRD1	Q9NUN5	349	S	C	+2 from N-linked Glycosylation	UniProtKB|N-linked (GlcNAc...) (Potential)/		5/5	none	DOID:1324;DOID:1319	2
TNFR1;TNFAR;TNFRSF1A	P19438	56	S	L	+2 from N-linked Glycosylation	UniProtKB|N-linked (GlcNAc...) (Potential)/		4/5	none	DOID:219;DOID:363	2
TNR	Q92752	200	S	L	+2 from N-linked Glycosylation	UniProtKB|N-linked (GlcNAc...) (Potential)/		5/5	none	DOID:1324;DOID:363	2
IGB;B29;CD79B	P40259	129	T	A	+2 from N-linked Glycosylation	UniProtKB|N-linked (GlcNAc...) (Potential)/		3/5	none	DOID:219;DOID:1996	2
CNTN6	Q9UQ52	661	T	K	+2 from N-linked Glycosylation	UniProtKB|N-linked (GlcNAc...) (Potential)/		5/5	none	DOID:1749;DOID:8557	2
MUC6	Q6W4X9	1179	N	S	N-linked Glycosylation	UniProtKB|N-linked (GlcNAc...) (Potential)/		3/4	none	DOID:219;DOID:1612	2
SLIL3;SLIT2	O94813	1011	S	Y	+2 from N-linked Glycosylation	UniProtKB|N-linked (GlcNAc...) (Potential)/		4/5	none	DOID:219;DOID:363	2
MDR15;BLR1;CXCR5	P32302	196	N	I	N-linked Glycosylation	UniProtKB|N-linked (GlcNAc...) (Potential)/		4/5	none	DOID:219;DOID:1996	2
CPO	Q8IVL8	134	S	R	+2 from N-linked Glycosylation	UniProtKB|N-linked (GlcNAc...) (Potential)/		0/5	41	DOID:9119;DOID:1612	2
IL1RRP2;IL1RL2	Q9HB29	236	S	L	+2 from N-linked Glycosylation	UniProtKB|N-linked (GlcNAc...) (Potential)/		5/5	none	DOID:684;DOID:686	2
SCN10A	Q9Y5Y9	1328	N	H	N-linked Glycosylation	UniProtKB|N-linked (GlcNAc...) (Potential)/		5/5	none	DOID:1749;DOID:8557	2
PRB3	Q04118	215	S	P	+2 from N-linked Glycosylation	UniProtKB|N-linked (GlcNAc...) (Potential)/		0/1	none	DOID:9119;DOID:363	2
KIAA0246;FEEL1;STAB1	Q9NY15	2292	S	L	+2 from N-linked Glycosylation	UniProtKB|N-linked (GlcNAc...) (Potential)/		4/4	none	DOID:1324;DOID:11054	2
MGLUR8;GPRC1H;GRM8	O00222	480	N	S	N-linked Glycosylation	UniProtKB|N-linked (GlcNAc...) (Potential)/		5/5	none	DOID:50745;DOID:74	2
PTPU2;GLEPP1;PTPRO	Q16827	280	S	Y	+2 from N-linked Glycosylation	UniProtKB|N-linked (GlcNAc...) (Potential)/		5/5	none	DOID:363;DOID:8923	2
OR2Y1	Q8NGV0	266	S	Y	+2 from N-linked Glycosylation	UniProtKB|N-linked (GlcNAc...) (Potential)/		5/5	none	DOID:219;DOID:1996	2
MDSRP;KTELC1;CLP46;C3orf9;POGLUT1	Q8NBL1	375	T	M	+2 from N-linked Glycosylation	UniProtKB|N-linked (GlcNAc...) (Potential)/		5/5	1	DOID:2526;DOID:1324	2
C6orf144;GFRAL	Q6UXV0	105	S	L	+2 from N-linked Glycosylation	UniProtKB|N-linked (GlcNAc...) (Potential)/		3/5	none	DOID:1324;DOID:8923	2
SLC21A6;OATPC;OATP2;OATP1B1;LST1;SLCO1B1	Q9Y6L6	130	N	D	N-linked Glycosylation	UniProtKB|N-linked (GlcNAc...) (Potential)/		3/5	28	DOID:9119;DOID:1612	2
GLT8D3;GXYLT1	Q4G148	175	T	M	+2 from N-linked Glycosylation	UniProtKB|N-linked (GlcNAc...) (Potential)/		0/5	none	DOID:1324;DOID:363	2
GL;OSTM1	Q86WC4	216	N	K	N-linked Glycosylation	UniProtKB|N-linked (GlcNAc...) (Potential)/		5/5	none	DOID:219;DOID:363	2
TRKC;NTRK3	Q16288	296	S	I	+2 from N-linked Glycosylation	UniProtKB|N-linked (GlcNAc...) (Potential)/		5/5	none	DOID:1749;DOID:8557	2
KIAA0868;CASPR2;CNTNAP2	Q9UHC6	1118	T	P	+2 from N-linked Glycosylation	UniProtKB|N-linked (GlcNAc...) (Potential)/		2/5	none	DOID:9119;DOID:3948	2
LIB;LRRC15	Q8TF66	77	S	L	+2 from N-linked Glycosylation	UniProtKB|N-linked (GlcNAc...) (Potential)/		5/5	none	DOID:1324;DOID:1612	2
FATJ;CDHF14;FAT4	Q6V0I7	2389	S	L	+2 from N-linked Glycosylation	UniProtKB|N-linked (GlcNAc...) (Potential)/		5/5	none	DOID:1749;DOID:8557	2
SPAM;EGFL11;EGFL10;C6orf180;C6orf179;C6orf178;EYS	Q5T1H1	345	T	N	+2 from N-linked Glycosylation	UniProtKB|N-linked (GlcNAc...) (Potential)/		0/4	none	DOID:1107;DOID:1612	2
OR5B2	Q96R09	5	T	M	+2 from N-linked Glycosylation	UniProtKB|N-linked (GlcNAc...) (Potential)/		5/5	none	DOID:1324;DOID:363	2
FHR5;CFHL5;CFHR5	Q9BXR6	128	S	L	+2 from N-linked Glycosylation	UniProtKB|N-linked (GlcNAc...) (Potential)/		0/5	1	DOID:1909;DOID:363	2
MUC14;EMCN2;EMCN	Q9ULC0	100	S	Y	+2 from N-linked Glycosylation	UniProtKB|N-linked (GlcNAc...) (Potential)/		1/4	none	DOID:1749;DOID:8557	2
MEGF1;KIAA0811;CDHF8;FAT2	Q9NYQ8	3601	N	S	N-linked Glycosylation	UniProtKB|N-linked (GlcNAc...) (Potential)/		5/5	none	DOID:1749;DOID:8557	2
KIAA0212;EDEM;EDEM1	Q92611	198	N	I	N-linked Glycosylation	UniProtKB|N-linked (GlcNAc...) (Potential)/		5/5	none	DOID:684;DOID:686	2
CSTL1	Q9H114	96	T	M	+2 from N-linked Glycosylation	UniProtKB|N-linked (GlcNAc...) (Potential)/		5/5	6	DOID:9119;DOID:1612	2
VIGR;DREG;GPR126	Q86SQ4	123	S	G	+2 from N-linked Glycosylation	UniProtKB|N-linked (GlcNAc...) (Potential)/		5/5	none	DOID:9119;DOID:1612	2
KIAA0315;PLXNB2	O15031	759	N	D	N-linked Glycosylation	UniProtKB|N-linked (GlcNAc...) (Potential)/		5/5	3	DOID:219;DOID:1612	2
MUC3;MUC17	Q685J3	1345	N	S	N-linked Glycosylation	UniProtKB|N-linked (GlcNAc...) (Potential)/		0/0	NA	DOID:1749;DOID:8557	2
MUC3;MUC17	Q685J3	1345	N	S	N-linked Glycosylation	UniProtKB|N-linked (GlcNAc...) (Potential)/		0/0	none	DOID:1749;DOID:8557	2
IGFR3;FCGR3;FCG3;CD16B;FCGR3B	O75015	82	N	D	N-linked Glycosylation	UniProtKB|N-linked (GlcNAc...) (Potential)/		2/5	none	DOID:9119;DOID:1612	2
ITGAB;GP2B;ITGA2B	P08514	874	I	S	O-linked Glycosylation	UniProtKB|O-linked (GalNAc...)/		0/5	13	DOID:219;DOID:1612	2
SCYC1;LTN;XCL1	P47992	100	T	I	O-linked Glycosylation	HPRD 9.0|O-linked (GalNAc...)/		5/5	none	DOID:1749;DOID:8557	2
PRG1;PRG;SRGN	P10124	100	S	C	O-linked Glycosylation	UniProtKB|O-linked (Xyl...) (glycosaminoglycan)/UniProtKB|O-linked (Xyl...) (glycosaminoglycan) (Potential)/		3/4	none	DOID:1749;DOID:8557	2
HIST4H4;H4FO;H4/O;HIST2H4B;HIST2H4;H4FN;H4F2;H4/N;HIST2H4A;H4FK;H4/K;HIST1H4L;H4FD;H4/D;HIST1H4K;H4FE;H4/E;HIST1H4J;H4FM;H4/M;HIST1H4I;H4FH;H4/H;HIST1H4H;H4FC;H4/C;HIST1H4F;H4FJ;H4/J;HIST1H4E;H4FB;H4/B;HIST1H4D;H4FG;H4/G;HIST1H4C;H4FI;H4/I;HIST1H4B;H4FA;H4/A;HIST1H4A	P62805	4	R	C	Other Modified Residue	UniProtKB|Citrulline/		5/5	none	DOID:4465;DOID:1612	2
HIST4H4;H4FO;H4/O;HIST2H4B;HIST2H4;H4FN;H4F2;H4/N;HIST2H4A;H4FK;H4/K;HIST1H4L;H4FD;H4/D;HIST1H4K;H4FE;H4/E;HIST1H4J;H4FM;H4/M;HIST1H4I;H4FH;H4/H;HIST1H4H;H4FC;H4/C;HIST1H4F;H4FJ;H4/J;HIST1H4E;H4FB;H4/B;HIST1H4D;H4FG;H4/G;HIST1H4C;H4FI;H4/I;HIST1H4B;H4FA;H4/A;HIST1H4A	P62805	4	R	K	Other Modified Residue	UniProtKB|Citrulline/		5/5	none	DOID:1749;DOID:8557	2
KIAA1386;ANKIB1	Q9P2G1	805	S	G	Phosphorylation	Phosphositeplus.1010730|Phosphoserine/HPRD 9.0|Phosphoserine/		1/5	none	DOID:8557;DOID:363	2
LARP4	Q71RC2	660	S	C	Phosphorylation	Phosphositeplus.1010730|Phosphoserine/		2/4	none	DOID:684;DOID:686	2
SRSF2IP;SIP1;SFRS2IP;CASP11;SCAF11	Q99590	937	S	C	Phosphorylation	HPRD 9.0|Phosphoserine/		5/5	none	DOID:1749;DOID:8557	2
GOK;STIM1	Q13586	667	S	C	Phosphorylation	HPRD 9.0|Phosphoserine/		5/5	none	DOID:1749;DOID:8557	2
NF1	P21359	2188	S	F	Phosphorylation	SysPTM 1.1|Phosphoserine/Phosphositeplus.1010730|Phosphoserine/PhosphoELM.10011|Phosphoserine/HPRD 9.0|Phosphoserine/UniProtKB|Phosphoserine/		5/5	none	DOID:1324;DOID:363	2
TRAF2;ITRAF;TANK	Q92844	380	S	L	Phosphorylation	Phosphositeplus.1010730|Phosphoserine/UniProtKB|Phosphoserine/		1/4	none	DOID:263;DOID:1996	2
MAP7	Q14244	268	S	L	Phosphorylation	Phosphositeplus.1010730|Phosphoserine/HPRD 9.0|Phosphoserine/		0/5	1	DOID:219;DOID:363	2
TORC2;CRTC2	Q53ET0	456	S	L	Phosphorylation	Phosphositeplus.1010730|Phosphoserine/HPRD 9.0|Phosphoserine/UniProtKB|Phosphoserine/		5/5	none	DOID:219;DOID:1996	2
DP2.5;APC	P25054	2464	S	Y	Phosphorylation	SysPTM 1.1|Phosphoserine/Phosphositeplus.1010730|Phosphoserine/PhosphoELM.10011|Phosphoserine/HPRD 9.0|Phosphoserine/UniProtKB|Phosphoserine/		5/5	none	DOID:219;DOID:363	2
CCDC16;ZNF830	Q96NB3	362	S	C	Phosphorylation	Phosphositeplus.1010730|Phosphoserine/HPRD 9.0|Phosphoserine/UniProtKB|Phosphoserine/		5/5	none	DOID:684;DOID:686	2
MINOS2;HMP;IMMT	Q16891	103	S	L	Phosphorylation	Phosphositeplus.1010730|Phosphoserine/		0/5	none	DOID:219;DOID:363	2
SEC3D1;HFM1	A2PYH4	1120	S	L	Phosphorylation	SysPTM 1.1|Phosphoserine/HPRD 9.0|Phosphoserine/UniProtKB|Phosphoserine/		5/5	none	DOID:1324;DOID:11054	2
NEK7	Q8TDX7	195	S	Y	Phosphorylation	SysPTM 1.1|Phosphoserine/Phosphositeplus.1010730|Phosphoserine/PhosphoELM.10011|Phosphoserine (NEK9)/HPRD 9.0|Phosphoserine (NEK9)/UniProtKB|Phosphoserine/		5/5	none	DOID:219;DOID:363	2
RBMXP1;HNRPG;RBMX	P38159	337	S	N	Phosphorylation	Phosphositeplus.1010730|Phosphoserine/PhosphoELM.10011|Phosphoserine/HPRD 9.0|Phosphoserine/		5/5	none	DOID:219;DOID:9119	2
SAPAP4;KIAA0964;DAP4;DLGAP4	Q9Y2H0	666	S	L	Phosphorylation	Phosphositeplus.1010730|Phosphoserine/		5/5	none	DOID:1996;DOID:8923	2
TUBA1B	P68363	439	S	Y	Phosphorylation	Phosphositeplus.1010730|Phosphoserine/PhosphoELM.10011|Phosphoserine/HPRD 9.0|Phosphoserine/UniProtKB|Phosphoserine/		5/5	none	DOID:219;DOID:1996	2
EWSR2;ETS1	P14921	251	S	L	Phosphorylation	Phosphositeplus.1010730|Phosphoserine/PhosphoELM.10011|Phosphoserine (CaM-KII_alpha)/HPRD 9.0|Phosphoserine (CAMK2B)/HPRD 9.0|Phosphoserine (CAMK2A)/		5/5	NA	DOID:1324;DOID:1319	2
SOX13	Q9UN79	365	S	N	Phosphorylation	HPRD 9.0|Phosphoserine/		4/5	none	DOID:219;DOID:1996	2
ZFHX4	Q86UP3	508	S	P	Phosphorylation	HPRD 9.0|Phosphoserine/UniProtKB|Phosphoserine/		4/4	none	DOID:1749;DOID:8557	2
ZFHX4	Q86UP3	508	S	P	Phosphorylation	HPRD 9.0|Phosphoserine/UniProtKB|Phosphoserine/		4/4	NA	DOID:1749;DOID:8557	2
PRDM14	Q9GZV8	173	S	L	Phosphorylation	Phosphositeplus.1010730|Phosphoserine/HPRD 9.0|Phosphoserine/		3/5	none	DOID:1749;DOID:8557	2
NLK1;NEK2A;NEK2	P51955	296	S	L	Phosphorylation	SysPTM 1.1|Phosphoserine/Phosphositeplus.1010730|Phosphoserine/HPRD 9.0|Phosphoserine/UniProtKB|Phosphoserine/		0/5	none	DOID:363;DOID:8923	2
SCAF6;DAN26;CHERP	Q8IWX8	830	S	L	Phosphorylation	SysPTM 1.1|Phosphoserine/Phosphositeplus.1010730|Phosphoserine/PhosphoELM.10011|Phosphoserine/HPRD 9.0|Phosphoserine/UniProtKB|Phosphoserine/		5/5	none	DOID:219;DOID:363	2
CBP20;NCBP2	P52298	130	S	Y	Phosphorylation	Phosphositeplus.1010730|Phosphoserine/HPRD 9.0|Phosphoserine/		5/5	none	DOID:50745;DOID:74	2
ADDA;ADD1	P35611	586	S	C	Phosphorylation	Phosphositeplus.1010730|Phosphoserine/HPRD 9.0|Phosphoserine/UniProtKB|Phosphoserine/		2/5	21	DOID:219;DOID:9119	2
VHL	P40337	111	S	R	Phosphorylation	Phosphositeplus.1010730|Phosphoserine/		4/4	none	DOID:4465;DOID:263	2
KIAA0470;KAB;FAM68A;CEP170	Q5SW79	450	S	L	Phosphorylation	PhosphoELM.10011|Phosphoserine/HPRD 9.0|Phosphoserine/		5/5	none	DOID:219;DOID:363	2
IQWD1;DCAF6	Q58WW2	336	S	N	Phosphorylation	Phosphositeplus.1010730|Phosphoserine/PhosphoELM.10011|Phosphoserine/HPRD 9.0|Phosphoserine/UniProtKB|Phosphoserine/		5/5	none	DOID:1749;DOID:8557	2
IQWD1;DCAF6	Q58WW2	336	S	N	Phosphorylation	Phosphositeplus.1010730|Phosphoserine/PhosphoELM.10011|Phosphoserine/HPRD 9.0|Phosphoserine/UniProtKB|Phosphoserine/		5/5	NA	DOID:1749;DOID:8557	2
P53;TP53	P04637	215	S	I	Phosphorylation	Phosphositeplus.1010730|Phosphoserine/PhosphoELM.10011|Phosphoserine (Aurora A)/		5/5	none	DOID:1324;DOID:1612	2
P53;TP53	P04637	215	S	G	Phosphorylation	Phosphositeplus.1010730|Phosphoserine/PhosphoELM.10011|Phosphoserine (Aurora A)/		5/5	none	DOID:9119;DOID:74	2
SFRS11;SRSF11	Q05519	212	S	L	Phosphorylation	Phosphositeplus.1010730|Phosphoserine/HPRD 9.0|Phosphoserine/		5/5	none	DOID:219;DOID:363	2
RFX5	P48382	339	S	L	Phosphorylation	HPRD 9.0|Phosphoserine/		5/5	none	DOID:1749;DOID:8557	2
KIAA1472;GOLSYN;SYBU	Q9NX95	151	S	L	Phosphorylation	SysPTM 1.1|Phosphoserine/HPRD 9.0|Phosphoserine/		5/5	none	DOID:11054;DOID:1612	2
KIF3;KIF3A	Q9Y496	388	S	L	Phosphorylation	Phosphositeplus.1010730|Phosphoserine/HPRD 9.0|Phosphoserine/		5/5	NA	DOID:1749;DOID:8557	2
KIF3;KIF3A	Q9Y496	388	S	L	Phosphorylation	Phosphositeplus.1010730|Phosphoserine/HPRD 9.0|Phosphoserine/		5/5	none	DOID:1749;DOID:8557	2
ZNF184	Q99676	117	S	F	Phosphorylation	Phosphositeplus.1010730|Phosphoserine/UniProtKB|Phosphoserine/		4/5	none	DOID:263;DOID:11054	2
KIAA1671	Q9BY89	1701	S	L	Phosphorylation	SysPTM 1.1|Phosphoserine/Phosphositeplus.1010730|Phosphoserine/UniProtKB|Phosphoserine/		5/5	none	DOID:363;DOID:1996	2
TPR	P12270	2155	S	L	Phosphorylation	Phosphositeplus.1010730|Phosphoserine/PhosphoELM.10011|Phosphoserine/HPRD 9.0|Phosphoserine/UniProtKB|Phosphoserine/		5/5	none	DOID:219;DOID:363	2
H2BFK;HIST1H2BI;H2BFA;HIST1H2BG;H2BFG;HIST1H2BF;H2BFH;HIST1H2BE;H2BFL;HIST1H2BC	P62807	65	S	Y	Phosphorylation	Phosphositeplus.1010730|Phosphoserine/		5/5	none	DOID:219;DOID:363	2
CTNNB;CTNNB1	P35222	37	S	Y	Phosphorylation	Phosphositeplus.1010730|Phosphoserine/PhosphoELM.10011|Phosphoserine (GSK-3_group)/HPRD 9.0|Phosphoserine (GSK3B)/UniProtKB|Phosphoserine/		5/5	none	DOID:1319;DOID:10534	2
HIST4H4;H4FO;H4/O;HIST2H4B;HIST2H4;H4FN;H4F2;H4/N;HIST2H4A;H4FK;H4/K;HIST1H4L;H4FD;H4/D;HIST1H4K;H4FE;H4/E;HIST1H4J;H4FM;H4/M;HIST1H4I;H4FH;H4/H;HIST1H4H;H4FC;H4/C;HIST1H4F;H4FJ;H4/J;HIST1H4E;H4FB;H4/B;HIST1H4D;H4FG;H4/G;HIST1H4C;H4FI;H4/I;HIST1H4B;H4FA;H4/A;HIST1H4A	P62805	2	S	C	Phosphorylation	UniProtKB|Phosphoserine/		5/5	none	DOID:2394;DOID:1107	2
TRX1;MLL1;MLL;HTRX;HRX;CXXC7;ALL1;KMT2A	Q03164	680	S	L	Phosphorylation	UniProtKB|Phosphoserine/		5/5	none	DOID:219;DOID:1107	2
CTNNB;CTNNB1	P35222	33	S	P	Phosphorylation	Phosphositeplus.1010730|Phosphoserine/PhosphoELM.10011|Phosphoserine (GSK-3_group)/HPRD 9.0|Phosphoserine (GSK3B)/UniProtKB|Phosphoserine/		5/5	none	DOID:686;DOID:363	2
CTNNB;CTNNB1	P35222	33	S	F	Phosphorylation	Phosphositeplus.1010730|Phosphoserine/PhosphoELM.10011|Phosphoserine (GSK-3_group)/HPRD 9.0|Phosphoserine (GSK3B)/UniProtKB|Phosphoserine/		5/5	none	DOID:363;DOID:1319	2
CKLFSF8;CMTM8	Q8IZV2	26	S	N	Phosphorylation	Phosphositeplus.1010730|Phosphoserine/		1/4	none	DOID:11054;DOID:219	2
FMN2	Q9NZ56	93	S	F	Phosphorylation	Phosphositeplus.1010730|Phosphoserine/		2/2	none	DOID:11054;DOID:1612	2
C16orf34;HN1L	Q9H910	125	S	L	Phosphorylation	SysPTM 1.1|Phosphoserine/Phosphositeplus.1010730|Phosphoserine/PhosphoELM.10011|Phosphoserine/HPRD 9.0|Phosphoserine/UniProtKB|Phosphoserine/		4/5	none	DOID:219;DOID:1996	2
KIAA1311;RBM27	Q9P2N5	566	S	G	Phosphorylation	Phosphositeplus.1010730|Phosphoserine/UniProtKB|Phosphoserine/		4/4	none	DOID:219;DOID:363	2
PDS5;KIAA0648;PDS5A	Q29RF7	1232	S	N	Phosphorylation	Phosphositeplus.1010730|Phosphoserine/PhosphoELM.10011|Phosphoserine/UniProtKB|Phosphoserine/		5/5	none	DOID:1324;DOID:1996	2
KIAA1728;TANC1	Q9C0D5	66	S	F	Phosphorylation	SysPTM 1.1|Phosphoserine/Phosphositeplus.1010730|Phosphoserine/HPRD 9.0|Phosphoserine/UniProtKB|Phosphoserine/		5/5	none	DOID:50745;DOID:74	2
CYCLON;CCDC86	Q9H6F5	102	S	P	Phosphorylation	SysPTM 1.1|Phosphoserine/Phosphositeplus.1010730|Phosphoserine/PhosphoELM.10011|Phosphoserine/HPRD 9.0|Phosphoserine/UniProtKB|Phosphoserine/		3/5	none	DOID:684;DOID:686	2
KIAA0061;POP1	Q99575	568	S	L	Phosphorylation	Phosphositeplus.1010730|Phosphoserine/HPRD 9.0|Phosphoserine/		3/5	none	DOID:1749;DOID:8557	2
ZABC1;ZNF217	O75362	369	S	G	Phosphorylation	HPRD 9.0|Phosphoserine/		3/5	none	DOID:1749;DOID:8557	2
GJAL;GJA1	P17302	279	S	L	Phosphorylation	Phosphositeplus.1010730|Phosphoserine/PhosphoELM.10011|Phosphoserine/HPRD 9.0|Phosphoserine (MAPK3)/		5/5	none	DOID:219;DOID:1996	2
HER1;ERBB1;ERBB;EGFR	P00533	229	S	C	Phosphorylation	Phosphositeplus.1010730|Phosphoserine/UniProtKB|Phosphoserine/		5/5	none	DOID:8557;DOID:1319	2
KCNJN1;IRK2;KCNJ12	Q14500	405	S	I	Phosphorylation	SysPTM 1.1|Phosphoserine/Phosphositeplus.1010730|Phosphoserine/PhosphoELM.10011|Phosphoserine/HPRD 9.0|Phosphoserine/UniProtKB|Phosphoserine/		4/5	none	DOID:219;DOID:2394	2
MGEA6;MGEA11;MEA6;MEA11;CTAGE5	O15320	631	S	F	Phosphorylation	HPRD 9.0|Phosphoserine/		5/5	none	DOID:1324;DOID:8923	2
PDZK6;PDZD6;KIAA1284;INTU	Q9ULD6	674	S	L	Phosphorylation	Phosphositeplus.1010730|Phosphoserine/HPRD 9.0|Phosphoserine/		5/5	none	DOID:363;DOID:1996	2
TRX1;MLL1;MLL;HTRX;HRX;CXXC7;ALL1;KMT2A	Q03164	680	S	L	Phosphorylation	SysPTM 1.1|Phosphoserine/Phosphositeplus.1010730|Phosphoserine/PhosphoELM.10011|Phosphoserine/HPRD 9.0|Phosphoserine/UniProtKB|Phosphoserine/		5/5	none	DOID:219;DOID:1107	2
KIAA1930;FAM65A	Q6ZS17	22	S	C	Phosphorylation	Phosphositeplus.1010730|Phosphoserine/		5/5	none	DOID:1749;DOID:8557	2
KIAA1930;FAM65A	Q6ZS17	22	S	C	Phosphorylation	Phosphositeplus.1010730|Phosphoserine/		5/5	NA	DOID:1749;DOID:8557	2
FIBL6;HMCN1	Q96RW7	3721	S	I	Phosphorylation	Phosphositeplus.1010730|Phosphoserine/HPRD 9.0|Phosphoserine/		5/5	none	DOID:219;DOID:363	2
SP4	Q02446	770	S	L	Phosphorylation	Phosphositeplus.1010730|Phosphoserine/		5/5	none	DOID:219;DOID:363	2
KIAA0226	Q92622	410	S	L	Phosphorylation	Phosphositeplus.1010730|Phosphoserine/HPRD 9.0|Phosphoserine/UniProtKB|Phosphoserine/		5/5	none	DOID:1996;DOID:363	2
E4TF1A;GABPA	Q06546	303	S	L	Phosphorylation	Phosphositeplus.1010730|Phosphoserine/HPRD 9.0|Phosphoserine/		5/5	none	DOID:8557;DOID:1612	2
EEF2K	O00418	366	S	F	Phosphorylation	Phosphositeplus.1010730|Phosphoserine/PhosphoELM.10011|Phosphoserine (AMPK_group/HPRD 9.0|Phosphoserine (RPS6KB1)/HPRD 9.0|Phosphoserine (RPS6KA1)/HPRD 9.0|Phosphoserine (PRKACA)/HPRD 9.0|Phosphoserine (PRKAA2)/HPRD 9.0|Phosphoserine (PRKAA1)/UniProtKB|Phosphoserine/		5/5	none	DOID:11054;DOID:1107	2
SZP;MSF;PRG4	Q92954	427	S	P	Phosphorylation	Phosphositeplus.1010730|Phosphoserine/		0/0	none	DOID:363;DOID:8923	2
STK14B;RPS6KB2	Q9UBS0	356	S	G	Phosphorylation	Phosphositeplus.1010730|Phosphoserine/PhosphoELM.10011|Phosphoserine/HPRD 9.0|Phosphoserine/UniProtKB|Phosphoserine/		5/5	none	DOID:50745;DOID:74	2
HNRPCL1;HNRNPCL1	O60812	196	S	Y	Phosphorylation	HPRD 9.0|Phosphoserine/		5/5	none	DOID:219;DOID:363	2
KIAA1472;GOLSYN;SYBU	Q9NX95	150	S	L	Phosphorylation	SysPTM 1.1|Phosphoserine/HPRD 9.0|Phosphoserine/		5/5	none	DOID:11054;DOID:1612	2
DP2.5;APC	P25054	1861	S	Y	Phosphorylation	SysPTM 1.1|Phosphoserine/Phosphositeplus.1010730|Phosphoserine/PhosphoELM.10011|Phosphoserine/HPRD 9.0|Phosphoserine/UniProtKB|Phosphoserine/		5/5	none	DOID:219;DOID:363	2
KIAA0830;ENDOD1	O94919	306	S	C	Phosphorylation	Phosphositeplus.1010730|Phosphoserine/HPRD 9.0|Phosphoserine/		3/5	none	DOID:1749;DOID:8557	2
TOK1;BCCIP	Q9P287	112	S	L	Phosphorylation	SysPTM 1.1|Phosphoserine/Phosphositeplus.1010730|Phosphoserine/PhosphoELM.10011|Phosphoserine/HPRD 9.0|Phosphoserine/UniProtKB|Phosphoserine/		5/5	none	DOID:8557;DOID:1612	2
CHRM2	P08172	232	S	Y	Phosphorylation	PhosphoELM.10011|Phosphoserine (GRK_group)/		5/5	none	DOID:219;DOID:1996	2
PTGER2;PTGER4	P35408	460	S	R	Phosphorylation	PhosphoELM.10011|Phosphoserine (PKC_group)/		4/5	none	DOID:1749;DOID:1612	2
EIF4GI;EIF4G;EIF4F;EIF4G1	Q04637	223	T	M	Phosphorylation	Phosphositeplus.1010730|Phosphothreonine/PhosphoELM.10011|Phosphothreonine/HPRD 9.0|Phosphothreonine/UniProtKB|Phosphothreonine/		3/5	none	DOID:219;DOID:363	2
SHARP;MINT;KIAA0929;SPEN	Q96T58	266	T	R	Phosphorylation	Phosphositeplus.1010730|Phosphothreonine/PhosphoELM.10011|Phosphothreonine/HPRD 9.0|Phosphothreonine/UniProtKB|Phosphothreonine/		5/5	none	DOID:9119;DOID:74	2
PPP1CC	P36873	307	T	M	Phosphorylation	SysPTM 1.1|Phosphothreonine/Phosphositeplus.1010730|Phosphothreonine/PhosphoELM.10011|Phosphothreonine (NEK2)/HPRD 9.0|Phosphothreonine/UniProtKB|Phosphothreonine/		5/5	none	DOID:1324;DOID:363	2
KIAA0979;AS3;APRIN;PDS5B	Q9NTI5	1188	T	A	Phosphorylation	HPRD 9.0|Phosphothreonine/		5/5	none	DOID:9119;DOID:74	2
PABPC2;PABP1;PAB1;PABPC1	P11940	319	T	I	Phosphorylation	HPRD 9.0|Phosphothreonine/UniProtKB|Phosphothreonine/		5/5	none	DOID:263;DOID:363	2
ASR2;ARS2;SRRT	Q9BXP5	544	T	M	Phosphorylation	SysPTM 1.1|Phosphothreonine/Phosphositeplus.1010730|Phosphothreonine/PhosphoELM.10011|Phosphothreonine/HPRD 9.0|Phosphothreonine/UniProtKB|Phosphothreonine/		5/5	none	DOID:1749;DOID:8557	2
IDN3;NIPBL	Q6KC79	1533	T	P	Phosphorylation	HPRD 9.0|Phosphothreonine/		5/5	none	DOID:219;DOID:1996	2
KIAA0979;AS3;APRIN;PDS5B	Q9NTI5	1381	T	M	Phosphorylation	PhosphoELM.10011|Phosphothreonine/UniProtKB|Phosphothreonine/		4/5	none	DOID:219;DOID:363	2
CTNNB;CTNNB1	P35222	41	T	I	Phosphorylation	Phosphositeplus.1010730|Phosphothreonine/PhosphoELM.10011|Phosphothreonine (GSK-3_group)/HPRD 9.0|Phosphothreonine (GSK3B)/UniProtKB|Phosphothreonine/		5/5	none	DOID:219;DOID:363	2
NHE1;APNH1;SLC9A1	P19634	685	T	M	Phosphorylation	Phosphositeplus.1010730|Phosphothreonine/		5/5	none	DOID:219;DOID:363	2
PCDHGA3	Q9Y5H0	72	T	M	Phosphorylation	Phosphositeplus.1010730|Phosphothreonine/		3/5	none	DOID:219;DOID:363	2
NEK7	Q8TDX7	199	T	M	Phosphorylation	Phosphositeplus.1010730|Phosphothreonine/HPRD 9.0|Phosphothreonine/		5/5	none	DOID:219;DOID:363	2
KIAA1691;TTYH3	Q9C0H2	512	T	R	Phosphorylation	HPRD 9.0|Phosphothreonine/		4/4	none	DOID:1749;DOID:8557	2
KIAA1691;TTYH3	Q9C0H2	512	T	R	Phosphorylation	HPRD 9.0|Phosphothreonine/		4/4	NA	DOID:1749;DOID:8557	2
LPAP;PTPRCAP	Q14761	155	T	M	Phosphorylation	Phosphositeplus.1010730|Phosphothreonine/		1/4	none	DOID:1324;DOID:363	2
NGL;NEU;MLN19;HER2;ERBB2	P04626	733	T	I	Phosphorylation	Phosphositeplus.1010730|Phosphothreonine/		5/5	none	DOID:11054;DOID:5517	2
EVPL	Q92817	1455	T	K	Phosphorylation	Phosphositeplus.1010730|Phosphothreonine/UniProtKB|Phosphothreonine/		0/5	none	DOID:1749;DOID:8557	2
ZNF800	Q2TB10	385	T	I	Phosphorylation	HPRD 9.0|Phosphothreonine/		5/5	none	DOID:1749;DOID:8557	2
RSK3;MAPKAPK1C;RPS6KA2	Q15349	222	T	M	Phosphorylation	Phosphositeplus.1010730|Phosphothreonine/HPRD 9.0|Phosphothreonine (RPS6KA2)/		5/5	none	DOID:219;DOID:1612	2
SPTB2;SPTBN1	Q01082	2320	T	M	Phosphorylation	Phosphositeplus.1010730|Phosphothreonine/PhosphoELM.10011|Phosphothreonine/HPRD 9.0|Phosphothreonine/UniProtKB|Phosphothreonine/		5/5	none	DOID:219;DOID:50745	2
SPICE;CCDC52;SPICE1	Q8N0Z3	239	T	M	Phosphorylation	Phosphositeplus.1010730|Phosphothreonine/		2/5	none	DOID:219;DOID:363	2
ZNF563	Q8TA94	373	T	A	Phosphorylation	Phosphositeplus.1010730|Phosphothreonine/		2/5	none	DOID:1909;DOID:11054	2
STNB;STN2;STON2	Q8WXE9	300	T	M	Phosphorylation	Phosphositeplus.1010730|Phosphothreonine/HPRD 9.0|Phosphothreonine/UniProtKB|Phosphothreonine/		0/5	none	DOID:219;DOID:363	2
EPN1	Q9Y6I3	494	T	M	Phosphorylation	SysPTM 1.1|Phosphothreonine/Phosphositeplus.1010730|Phosphothreonine/PhosphoELM.10011|Phosphothreonine/UniProtKB|Phosphothreonine/		4/5	none	DOID:219;DOID:363	2
WFDC14;WAP3;PI3	P19957	17	T	M	Phosphorylation	Phosphositeplus.1010730|Phosphothreonine/		2/2	14	DOID:2526;DOID:219	2
EMS1;CTTN	Q14247	401	T	M	Phosphorylation	SysPTM 1.1|Phosphothreonine/Phosphositeplus.1010730|Phosphothreonine/PhosphoELM.10011|Phosphothreonine/HPRD 9.0|Phosphothreonine/UniProtKB|Phosphothreonine/		5/5	none	DOID:219;DOID:1793	2
SRM300;SRL300;KIAA0324;SRRM2	Q9UQ35	810	T	M	Phosphorylation	Phosphositeplus.1010730|Phosphothreonine/PhosphoELM.10011|Phosphothreonine/HPRD 9.0|Phosphothreonine/		2/4	none	DOID:219;DOID:363	2
CDT1	Q9H211	406	T	P	Phosphorylation	Phosphositeplus.1010730|Phosphothreonine/		5/5	none	DOID:9119;DOID:1107	2
TLR4	O00206	175	T	N	Phosphorylation	Phosphositeplus.1010730|Phosphothreonine/		2/5	none	DOID:1749;DOID:8557	2
PRP4K;PRP4H;PRP4;KIAA0536;PRPF4B	Q13523	574	T	M	Phosphorylation	Phosphositeplus.1010730|Phosphothreonine/HPRD 9.0|Phosphothreonine/		5/5	none	DOID:1749;DOID:8557	2
P95;NBS1;NBS;NBN	O60934	485	T	M	Phosphorylation	HPRD 9.0|Phosphothreonine/		1/5	none	DOID:1749;DOID:8557	2
MSK12;MDF2;FNRB;ITGB1	P05556	777	T	M	Phosphorylation	Phosphositeplus.1010730|Phosphothreonine/HPRD 9.0|Phosphothreonine/UniProtKB|Phosphothreonine/		5/5	none	DOID:1324;DOID:363	2
GRB1;PIK3R1	P27986	452	Y	C	Phosphorylation	Phosphositeplus.1010730|Phosphotyrosine/PhosphoELM.10011|Phosphotyrosine/HPRD 9.0|Phosphotyrosine/UniProtKB|Phosphotyrosine/		5/5	none	DOID:8557;DOID:1107	2
H3FJ;HIST1H3J;H3FF;HIST1H3I;H3FK;HIST1H3H;H3FH;HIST1H3G;H3FI;HIST1H3F;H3FD;HIST1H3E;H3FB;HIST1H3D;H3FC;HIST1H3C;H3FL;HIST1H3B;H3FA;HIST1H3A	P68431	42	Y	C	Phosphorylation	Phosphositeplus.1010730|Phosphotyrosine/UniProtKB|Phosphotyrosine/		5/5	none	DOID:1749;DOID:8557	2
MEF2;MEF2A	Q02078	105	Y	C	Phosphorylation	Phosphositeplus.1010730|Phosphotyrosine/		4/5	none	DOID:263;DOID:1319	2
H2BFC;HIST1H2BL	Q99880	84	Y	C	Phosphorylation	Phosphositeplus.1010730|Phosphotyrosine/		5/5	none	DOID:1324;DOID:219	2
TEP1;MMAC1;PTEN	P60484	68	Y	N	Phosphorylation	Phosphositeplus.1010730|Phosphotyrosine/		4/4	none	DOID:219;DOID:363	2
CBP;CREBBP	Q92793	1450	Y	C	Phosphorylation	Phosphositeplus.1010730|Phosphotyrosine/		5/5	none	DOID:8557;DOID:50745	2
CBP;CREBBP	Q92793	1450	Y	C	Phosphorylation	Phosphositeplus.1010730|Phosphotyrosine/		5/5	NA	DOID:8557;DOID:50745	2
ICAM1	P05362	512	Y	H	Phosphorylation	Phosphositeplus.1010730|Phosphotyrosine/PhosphoELM.10011|Phosphotyrosine/		5/5	none	DOID:1749;DOID:8557	2
TEP1;MMAC1;PTEN	P60484	138	Y	C	Phosphorylation	Phosphositeplus.1010730|Phosphotyrosine/		5/5	none	DOID:1324;DOID:363	2
P300;EP300	Q09472	1414	Y	C	Phosphorylation	Phosphositeplus.1010730|Phosphotyrosine/		5/5	1	DOID:684;DOID:1324	2
TAS2R8	Q9NYW2	46	Y	C	Phosphorylation	Phosphositeplus.1010730|Phosphotyrosine/		1/5	none	DOID:1749;DOID:8557	2
KIAA0209;DOCK2	Q92608	1220	Y	C	Phosphorylation	Phosphositeplus.1010730|Phosphotyrosine/HPRD 9.0|Phosphotyrosine/		5/5	none	DOID:50745;DOID:363	2
OTUD7C;TNFAIP3	P21580	614	Y	C	Phosphorylation	Phosphositeplus.1010730|Phosphotyrosine/		5/5	none	DOID:1749;DOID:8557	2
ZUBR1;RBAF600;KIAA1307;KIAA0462;UBR4	Q5T4S7	4442	Y	S	Phosphorylation	Phosphositeplus.1010730|Phosphotyrosine/		5/5	NA	DOID:11054;DOID:8923	2
ZUBR1;RBAF600;KIAA1307;KIAA0462;UBR4	Q5T4S7	4442	Y	S	Phosphorylation	Phosphositeplus.1010730|Phosphotyrosine/		5/5	none	DOID:11054;DOID:8923	2
FAM194B	Q5W0A0	139	Y	H	Phosphorylation	Phosphositeplus.1010730|Phosphotyrosine/		0/0	none	DOID:219;DOID:1996	2
KIAA1038;HBS1;HBS1L	Q9Y450	58	Y	C	Phosphorylation	Phosphositeplus.1010730|Phosphotyrosine/HPRD 9.0|Phosphotyrosine/		4/4	none	DOID:8557;DOID:363	2
PKP4	Q99569	415	Y	H	Phosphorylation	SysPTM 1.1|Phosphotyrosine/Phosphositeplus.1010730|Phosphotyrosine/PhosphoELM.10011|Phosphotyrosine/HPRD 9.0|Phosphotyrosine/UniProtKB|Phosphotyrosine/		5/5	none	DOID:1749;DOID:8557	2
SCN1;NAC1;SCN1A	P35498	1516	S	L	Phosphorylation	RefSeq CDD|phosphorylation site/		5/5	none	DOID:219;DOID:363	2
F8C;F8	P00451	365	Y	C	Sulfation	UniProtKB|Sulfotyrosine/		5/5	none	DOID:8557;DOID:1793	2
NPM;NPM1	P06748	263	K	R	Sumoylation	Phosphositeplus.1010730|Glycyl lysine isopeptide (Lys-Gly) (interchain with G-Cter in SUMO)/UniProtKB|Glycyl lysine isopeptide (Lys-Gly) (interchain with G-Cter in SUMO)/		5/5	none	DOID:9119;DOID:74	2
HIST4H4;H4FO;H4/O;HIST2H4B;HIST2H4;H4FN;H4F2;H4/N;HIST2H4A;H4FK;H4/K;HIST1H4L;H4FD;H4/D;HIST1H4K;H4FE;H4/E;HIST1H4J;H4FM;H4/M;HIST1H4I;H4FH;H4/H;HIST1H4H;H4FC;H4/C;HIST1H4F;H4FJ;H4/J;HIST1H4E;H4FB;H4/B;HIST1H4D;H4FG;H4/G;HIST1H4C;H4FI;H4/I;HIST1H4B;H4FA;H4/A;HIST1H4A	P62805	13	K	I	Sumoylation	Phosphositeplus.1010730|Glycyl lysine isopeptide (Lys-Gly) (interchain with G-Cter in SUMO)/		5/5	none	DOID:1749;DOID:8557	2
PRKMK1;MEK1;MAP2K1	Q02750	57	K	N	Ubiquitylation	Phosphositeplus.1010730|Glycyl lysine isopeptide (Lys-Gly) (interchain with G-Cter in ubiquitin)/		5/5	none	DOID:1324;DOID:8557	2
TDG	Q13569	201	K	T	Ubiquitylation	Phosphositeplus.1010730|Glycyl lysine isopeptide (Lys-Gly) (interchain with G-Cter in ubiquitin)/		5/5	none	DOID:263;DOID:8923	2
RBBP2H1;PLU1;JARID1B;KDM5B	Q9UGL1	1166	K	Q	Ubiquitylation	Phosphositeplus.1010730|Glycyl lysine isopeptide (Lys-Gly) (interchain with G-Cter in ubiquitin)/		5/5	none	DOID:219;DOID:1996	2
SUG1;PSMC5	P62195	330	K	N	Ubiquitylation	Phosphositeplus.1010730|Glycyl lysine isopeptide (Lys-Gly) (interchain with G-Cter in ubiquitin)/		4/4	none	DOID:50745;DOID:74	2
RASK2;KRAS2;KRAS	P01116	147	K	N	Ubiquitylation	Phosphositeplus.1010730|Glycyl lysine isopeptide (Lys-Gly) (interchain with G-Cter in ubiquitin)/		5/5	none	DOID:1749;DOID:8557	2
H3FJ;HIST1H3J;H3FF;HIST1H3I;H3FK;HIST1H3H;H3FH;HIST1H3G;H3FI;HIST1H3F;H3FD;HIST1H3E;H3FB;HIST1H3D;H3FC;HIST1H3C;H3FL;HIST1H3B;H3FA;HIST1H3A	P68431	37	K	M	Ubiquitylation	Phosphositeplus.1010730|Glycyl lysine isopeptide (Lys-Gly) (interchain with G-Cter in ubiquitin)/		5/5	none	DOID:1749;DOID:8557	2
WHIP;WRNIP1	Q96S55	335	K	T	Ubiquitylation	Phosphositeplus.1010730|Glycyl lysine isopeptide (Lys-Gly) (interchain with G-Cter in ubiquitin)/UniProtKB|Glycyl lysine isopeptide (Lys-Gly) (interchain with G-Cter in ubiquitin)/		5/5	none	DOID:363;DOID:1612	2
H3FJ;HIST1H3J;H3FF;HIST1H3I;H3FK;HIST1H3H;H3FH;HIST1H3G;H3FI;HIST1H3F;H3FD;HIST1H3E;H3FB;HIST1H3D;H3FC;HIST1H3C;H3FL;HIST1H3B;H3FA;HIST1H3A	P68431	28	K	M	Ubiquitylation	Phosphositeplus.1010730|Glycyl lysine isopeptide (Lys-Gly) (interchain with G-Cter in ubiquitin)/		5/5	none	DOID:9119;DOID:1319	2
XPDC;XPD;ERCC2	P18074	751	K	Q	Ubiquitylation	Phosphositeplus.1010730|Glycyl lysine isopeptide (Lys-Gly) (interchain with G-Cter in ubiquitin)/		0/4	31	DOID:11054;DOID:9256	2
RAB14	P61106	170	K	N	Ubiquitylation	Phosphositeplus.1010730|Glycyl lysine isopeptide (Lys-Gly) (interchain with G-Cter in ubiquitin)/		5/5	none	DOID:219;DOID:1996	2
PRR3;PVRL3	Q9NQS3	451	K	T	Ubiquitylation	Phosphositeplus.1010730|Glycyl lysine isopeptide (Lys-Gly) (interchain with G-Cter in ubiquitin)/		3/3	none	DOID:1749;DOID:8557	2
H2BFK;HIST1H2BI;H2BFA;HIST1H2BG;H2BFG;HIST1H2BF;H2BFH;HIST1H2BE;H2BFL;HIST1H2BC	P62807	109	K	N	Ubiquitylation	Phosphositeplus.1010730|Glycyl lysine isopeptide (Lys-Gly) (interchain with G-Cter in ubiquitin)/		5/5	none	DOID:1324;DOID:50745	2
EML3	Q32P44	577	K	N	Ubiquitylation	Phosphositeplus.1010730|Glycyl lysine isopeptide (Lys-Gly) (interchain with G-Cter in ubiquitin)/		5/5	none	DOID:219;DOID:1996	2
KAT3;CCBL2	Q6YP21	87	K	N	Ubiquitylation	Phosphositeplus.1010730|Glycyl lysine isopeptide (Lys-Gly) (interchain with G-Cter in ubiquitin)/		5/5	none	DOID:363;DOID:1996	2
MSH2	P43246	73	K	N	Ubiquitylation	Phosphositeplus.1010730|Glycyl lysine isopeptide (Lys-Gly) (interchain with G-Cter in ubiquitin)/		5/5	none	DOID:363;DOID:10534	2
POTE2;A26C1A;POTEE	Q6S8J3	913	K	T	Ubiquitylation	Phosphositeplus.1010730|Glycyl lysine isopeptide (Lys-Gly) (interchain with G-Cter in ubiquitin)/		5/5	none	DOID:219;DOID:1996	2
KIAA1794;FANCI	Q9NVI1	331	K	N	Ubiquitylation	Phosphositeplus.1010730|Glycyl lysine isopeptide (Lys-Gly) (interchain with G-Cter in ubiquitin)/		5/5	none	DOID:1996;DOID:363	2
YWHA1;YWHAH	Q04917	77	K	N	Ubiquitylation	Phosphositeplus.1010730|Glycyl lysine isopeptide (Lys-Gly) (interchain with G-Cter in ubiquitin)/		5/5	none	DOID:1996;DOID:363	2
XAP1;DDB1	Q16531	1067	K	N	Ubiquitylation	Phosphositeplus.1010730|Glycyl lysine isopeptide (Lys-Gly) (interchain with G-Cter in ubiquitin)/		5/5	none	DOID:1749;DOID:8557	2
HER1;ERBB1;ERBB;EGFR	P00533	714	K	N	Ubiquitylation	Phosphositeplus.1010730|Glycyl lysine isopeptide (Lys-Gly) (interchain with G-Cter in ubiquitin)/		5/5	none	DOID:1324;DOID:1319	2
P53;TP53	P04637	132	K	M	Ubiquitylation	Phosphositeplus.1010730|Glycyl lysine isopeptide (Lys-Gly) (interchain with G-Cter in ubiquitin)/		5/5	none	DOID:734;DOID:2394	2
EKI1;ETNK1	Q9HBU6	274	K	T	Ubiquitylation	Phosphositeplus.1010730|Glycyl lysine isopeptide (Lys-Gly) (interchain with G-Cter in ubiquitin)/		5/5	none	DOID:219;DOID:363	2
TBP1;PSMC3	P17980	233	K	N	Ubiquitylation	Phosphositeplus.1010730|Glycyl lysine isopeptide (Lys-Gly) (interchain with G-Cter in ubiquitin)/		5/5	none	DOID:1324;DOID:11054	2

## Sheet: (D)51_key_genes_&all_cancer_mut
Gene_name	DOID:8923	DOID:1319	DOID:363	DOID:8557	DOID:684	DOID:1749	DOID:263	DOID:50745	DOID:2893	DOID:1996	DOID:3948	DOID:2526	DOID:3193	DOID:1107	DOID:686	DOID:1793	DOID:3963	DOID:1324	DOID:219	DOID:1612	DOID:2394	DOID:1909	DOID:1967	DOID:11054	DOID:734	DOID:10534	DOID:9119	DOID:74	DOID:4465
FOXP1	0	0	2	0	0	0	0	0	0	0	0	1	0	0	0	0	0	0	3	2	0	0	0	0	0	0	0	0	0
SLC13A1	0	0	0	0	0	0	0	0	0	0	0	0	0	0	0	0	0	0	1	1	0	0	0	0	0	0	1	0	0
S100Z	0	0	2	0	0	0	0	0	0	1	0	0	0	0	0	0	0	0	1	0	0	0	0	0	0	0	0	0	0
ATM	0	0	1	0	0	0	0	3	0	1	0	0	0	0	0	0	0	0	1	4	0	0	0	1	0	0	0	0	0
NRAS	6	1	2	0	0	0	0	2	0	2	0	0	0	0	0	0	0	2	3	1	1	0	0	0	0	0	4	4	0
PVR	0	0	1	0	0	0	0	0	0	0	0	0	0	0	0	0	0	0	0	1	0	0	0	0	0	0	1	0	0
ALDH1A3	0	2	3	0	0	0	0	0	0	0	0	0	0	0	0	0	0	1	1	0	0	0	0	0	0	0	1	1	0
ZC3H18	0	0	1	0	0	0	3	0	0	0	0	0	0	0	0	0	0	0	0	0	0	1	0	0	0	0	0	0	0
HIST1H4A	0	0	6	16	0	6	2	3	0	1	0	0	0	5	0	0	0	15	8	8	3	0	0	1	0	0	0	0	3
NSFL1C	0	0	2	1	0	0	0	0	0	2	0	0	0	0	0	0	0	0	1	0	0	0	0	0	0	0	0	0	0
SF3B1	0	0	0	0	0	0	1	2	0	0	0	1	0	0	0	1	0	1	1	1	0	0	0	0	0	0	1	0	0
NBN	0	0	1	1	0	1	0	0	0	0	1	0	0	1	0	0	0	0	1	0	0	0	0	0	0	0	0	0	0
OR52E2	0	0	0	0	0	0	0	0	0	0	0	0	0	0	0	0	0	0	1	1	0	0	0	0	0	0	1	0	0
PTPN11	0	2	0	0	1	0	0	0	0	0	0	0	0	0	0	0	0	0	0	0	0	0	0	0	0	0	2	2	0
FAT2	0	0	5	1	0	1	1	0	0	0	0	0	0	1	0	1	0	2	3	2	0	0	0	0	0	1	3	0	0
KRAS	0	0	3	2	0	3	1	2	0	3	0	0	0	0	0	2	0	2	12	0	0	0	0	0	0	0	0	0	0
HRAS	0	0	2	2	0	2	0	0	1	0	0	0	0	0	0	0	1	4	1	0	0	0	0	0	0	0	0	0	0
PDHA2	0	1	1	0	0	0	0	0	0	1	0	0	0	0	0	0	0	2	4	1	0	0	0	0	0	0	0	0	0
ANAPC1	0	1	1	0	0	0	0	0	0	0	0	0	0	0	0	0	0	1	0	0	0	1	0	1	0	0	0	0	0
EPX	0	0	0	1	0	1	0	0	0	0	0	0	0	0	0	0	0	1	2	0	0	0	0	0	0	0	0	0	0
RELN	3	3	9	3	0	1	0	0	0	4	0	0	0	1	0	0	0	12	5	3	0	0	0	3	0	0	1	0	1
CD52	0	0	0	0	0	1	0	0	0	0	0	0	0	0	0	0	0	0	0	1	0	0	0	0	0	0	1	0	0
CNTNAP2	0	0	0	1	0	0	0	0	0	0	2	0	0	0	0	0	0	1	1	1	0	0	0	0	0	0	2	0	0
NUTF2	0	0	1	1	0	1	0	0	0	0	0	0	0	1	0	0	0	0	0	1	0	0	0	0	0	0	0	0	0
NOL10	0	0	1	0	0	0	0	0	0	1	0	0	0	0	0	0	0	0	1	0	0	0	0	0	0	0	0	0	0
TRA2B	0	0	1	0	0	0	0	0	0	1	0	0	0	0	0	0	0	0	2	0	0	0	0	0	0	0	0	0	0
GNAS	0	0	2	3	0	0	0	0	0	1	0	0	0	0	0	1	0	3	4	2	0	0	0	0	0	1	0	0	0
IGF1R	0	0	0	0	0	0	0	0	0	0	0	0	0	0	0	0	0	4	1	1	0	0	0	0	0	0	0	0	0
DNMT3A	0	0	0	1	0	1	0	13	0	0	0	0	0	0	0	0	0	3	0	1	0	0	0	0	0	0	2	2	0
AQP2	0	0	1	0	0	0	0	0	0	0	1	0	0	0	0	0	0	0	0	1	1	0	0	0	0	0	1	0	0
CLEC4C	0	0	1	1	0	1	0	0	0	1	0	0	0	0	0	0	0	2	1	0	0	0	0	1	0	0	0	0	0
CTNNB1	0	4	14	0	2	0	0	0	0	0	0	0	0	0	5	0	0	4	4	0	0	0	0	1	0	2	0	0	0
GATAD2B	0	0	1	1	0	1	0	0	0	0	0	0	0	0	0	0	0	0	0	0	0	0	0	0	0	0	0	0	0
IDH2	0	1	0	0	0	0	0	0	0	0	0	0	0	0	0	0	0	0	1	0	0	0	0	0	0	0	2	1	0
BRCA2	0	0	1	0	0	0	1	0	0	0	0	0	0	0	0	0	0	0	3	11	11	0	0	0	0	0	0	0	0
GRB10	0	1	2	0	0	0	0	0	0	0	0	0	0	0	0	0	0	0	0	0	0	0	0	0	0	0	1	1	0
CPA6	0	0	1	1	0	0	0	0	0	1	0	0	0	0	0	0	0	0	0	0	0	0	0	0	0	0	0	0	0
ABL1	0	2	1	0	0	0	1	11	0	0	0	0	0	0	0	0	0	1	1	0	0	0	0	1	0	0	0	0	0
POU1F1	0	0	1	0	0	0	0	0	0	1	0	0	0	0	0	0	0	0	1	0	0	0	0	0	0	0	0	0	0
GNA15	0	1	1	0	0	0	0	0	0	0	0	0	0	0	0	0	0	1	2	0	0	0	0	0	0	0	0	0	0
SMAD4	0	0	3	1	2	0	0	0	0	4	0	1	0	0	0	3	0	4	23	1	0	0	0	1	0	0	0	0	0
SOS2	0	0	1	0	0	0	0	0	0	1	0	0	0	0	0	0	0	2	1	1	0	0	0	0	0	0	0	0	0
GH2	0	0	0	1	0	0	0	0	0	0	0	0	0	0	0	0	0	2	1	2	0	0	0	0	0	0	0	0	0
HIST1H3A	0	4	8	14	0	5	3	0	0	0	0	0	0	1	0	0	0	9	0	9	4	0	0	0	0	2	5	0	0
PTEN	0	3	9	0	0	0	1	0	0	0	0	0	0	0	0	0	2	4	3	2	0	0	1	0	0	1	0	0	0
RHOA	0	0	0	2	0	2	0	1	0	0	0	1	0	1	0	0	0	0	0	3	0	0	0	2	0	0	0	0	0
CFHR1	0	0	0	0	0	0	0	0	0	0	0	0	0	0	0	0	0	0	1	1	0	0	0	0	0	0	1	0	0
TP53	4	22	17	17	5	18	5	10	2	10	0	4	1	0	1	8	0	52	27	49	28	0	0	8	3	0	3	7	0
EP300	0	0	2	0	1	0	1	1	0	1	0	0	0	0	0	0	0	1	2	1	0	0	0	0	0	0	0	0	0
DAXX	0	0	1	0	0	0	1	1	0	0	0	1	0	0	0	0	0	3	0	0	0	0	0	0	0	0	1	1	0
CDC42	0	0	1	1	0	0	0	2	0	0	0	0	0	0	0	0	0	0	2	0	0	1	0	0	0	0	2	2	0

## Sheet: (E) mutations across >=2 PMIDs
Gene Name	UniProtAC	Position	Ref	Var	Mod type	Mod Detail	dbSNP Freq	Mammalian Conservation	#NCI-60	BioMuta PMID	#PMID
HP1BP3	Q5SSJ5	2	A	V	Acetylation	UniProtKB|N-acetylalanine/		5/5	none	20393554|ICGC;22810696|COSMIC	2
PEPA;CPGL;CN2;CNDP2	Q96KP4	2	A	V	Acetylation	UniProtKB|N-acetylalanine/		0/5	none	20111033|IntOGen;22941188|COSMIC	2
SLAP130;FYB	O15117	2	A	V	Acetylation	UniProtKB|N-acetylalanine/		5/5	none	20111033|IntOGen;20393554|ICGC	2
ZFYVE7;FYCO1	Q9BQS8	2	A	P	Acetylation	UniProtKB|N-acetylalanine/		5/5	none	20111033|IntOGen;20393554|ICGC	2
CCDC76;TRMT13	Q9NUP7	2	A	E	Acetylation	UniProtKB|N-acetylalanine/		4/4	none	20111033|IntOGen;20393554|ICGC	2
CSTF2	P33240	2	A	V	Acetylation	UniProtKB|N-acetylalanine/		4/4	none	20111033|IntOGen;20393554|ICGC	2
CARKL;SHPK	Q9UHJ6	2	A	V	Acetylation	UniProtKB|N-acetylalanine/		4/5	none	20111033|IntOGen;20393554|ICGC	2
HSPA1B;HSX70;HSPA1;HSPA1A	P08107	2	A	V	Acetylation	UniProtKB|N-acetylalanine/		5/5	none	20111033|IntOGen;20393554|ICGC	2
ROBLD2;DNLC2B;DNCL2B;DYNLRB2	Q8TF09	2	A	E	Acetylation	UniProtKB|N-acetylalanine/		3/5	none	20111033|IntOGen;20393554|ICGC	2
GGPS1	O95749	1	M	I	Acetylation	UniProtKB|N-acetylmethionine/		5/5	none	20111033|IntOGen;21720365|COSMIC	2
KIAA0674;FKBP15	Q5T1M5	1	M	I	Acetylation	UniProtKB|N-acetylmethionine/		4/4	none	20111033|IntOGen;20393554|ICGC	2
RNF53;BRCA1	P38398	1	M	R	Acetylation	UniProtKB|N-acetylmethionine/		5/5	NA	15604628|ClinVar;17392385|ClinVar;20301424|ClinVar	3
RNF53;BRCA1	P38398	1	M	V	Acetylation	UniProtKB|N-acetylmethionine/		5/5	NA	15604628|ClinVar;17392385|ClinVar;20301424|ClinVar	3
RNF53;BRCA1	P38398	1	M	I	Acetylation	UniProtKB|N-acetylmethionine/		5/5	NA	15604628|ClinVar;17392385|ClinVar;20301424|ClinVar	3
CTCF	P49711	1	M	V	Acetylation	UniProtKB|N-acetylmethionine/		5/5	none	20111033|IntOGen;20393554|ICGC	2
CTCF	P49711	1	M	I	Acetylation	UniProtKB|N-acetylmethionine/		5/5	none	20111033|IntOGen;23103869|COSMIC	2
ZIP;ZC3HDC9;ZC3H9;KIAA1847;GPATCH6;GPATC6;ZGPAT	Q8N5A5	1	M	K	Acetylation	UniProtKB|N-acetylmethionine/		3/3	none	20111033|IntOGen;20393554|ICGC	2
EIF2A	Q9BY44	1	M	V	Acetylation	UniProtKB|N-acetylmethionine/		4/4	none	20111033|IntOGen;20393554|ICGC	2
BBS2L1;BBS7	Q8IWZ6	1	M	I	Acetylation	UniProtKB|N-acetylmethionine/		4/4	none	20111033|IntOGen;20393554|ICGC	2
BRCC45;BRE	Q9NXR7	1	M	V	Acetylation	UniProtKB|N-acetylmethionine/		5/5	none	20111033|IntOGen;20393554|ICGC	2
ENSA	O43768	2	S	Y	Acetylation	UniProtKB|N-acetylserine/		5/5	none	20111033|IntOGen;20393554|ICGC	2
DOC2;DAB2	P98082	2	S	F	Acetylation	HPRD 9.0|N-acetylserine/UniProtKB|N-acetylserine/		4/4	none	20111033|IntOGen;20393554|ICGC	2
HIST4H4;H4FO;H4/O;HIST2H4B;HIST2H4;H4FN;H4F2;H4/N;HIST2H4A;H4FK;H4/K;HIST1H4L;H4FD;H4/D;HIST1H4K;H4FE;H4/E;HIST1H4J;H4FM;H4/M;HIST1H4I;H4FH;H4/H;HIST1H4H;H4FC;H4/C;HIST1H4F;H4FJ;H4/J;HIST1H4E;H4FB;H4/B;HIST1H4D;H4FG;H4/G;HIST1H4C;H4FI;H4/I;HIST1H4B;H4FA;H4/A;HIST1H4A	P62805	2	S	C	Acetylation	UniProtKB|N-acetylserine/		5/5	none	20111033|IntOGen;20393554|ICGC;21720365|COSMIC;23525077|COSMIC	4
EIF5	P55010	2	S	P	Acetylation	HPRD 9.0|N-acetylserine/		5/5	none	20111033|IntOGen;20393554|ICGC	2
CPLX2	Q6PUV4	14	K	N	Acetylation	HPRD 9.0|N6-acetyllysine/UniProtKB|N6-acetyllysine/		5/5	none	20111033|IntOGen;21720365|COSMIC	2
ACTG;ACTB;ACTG1	P63261	61	K	E	Acetylation	HPRD 9.0|N6-acetyllysine/Phosphositeplus.1010730|N6-acetyllysine/		5/5	none	20111033|IntOGen;20393554|ICGC	2
P53;TP53	P04637	120	K	R	Acetylation	Phosphositeplus.1010730|N6-acetyllysine/UniProtKB|N6-acetyllysine/		4/4	none	20111033|IntOGen;18772397|COSMIC	2
H2BFK;HIST1H2BI;H2BFA;HIST1H2BG;H2BFG;HIST1H2BF;H2BFH;HIST1H2BE;H2BFL;HIST1H2BC	P62807	17	K	E	Acetylation	Phosphositeplus.1010730|N6-acetyllysine/UniProtKB|N6-acetyllysine/		5/5	none	20111033|IntOGen;20393554|ICGC;21720365|COSMIC	3
HFC1;HCF1;HCFC1	P51610	813	K	N	Acetylation	HPRD 9.0|N6-acetyllysine/Phosphositeplus.1010730|N6-acetyllysine/UniProtKB|N6-acetyllysine/		5/5	none	20111033|IntOGen;20393554|ICGC	2
HFC1;HCF1;HCFC1	P51610	813	K	N	Acetylation	HPRD 9.0|N6-acetyllysine/Phosphositeplus.1010730|N6-acetyllysine/UniProtKB|N6-acetyllysine/		5/5	NA	20111033|IntOGen;20393554|ICGC	2
HMG2;HMGB2	P26583	12	K	N	Acetylation	Phosphositeplus.1010730|N6-acetyllysine/		5/5	none	20111033|IntOGen;20393554|ICGC	2
KIAA0209;DOCK2	Q92608	1058	K	T	Acetylation	HPRD 9.0|N6-acetyllysine/UniProtKB|N6-acetyllysine/		5/5	none	20111033|IntOGen;20393554|ICGC;22810696|COSMIC	3
RME8;KIAA0678;DNAJC13	O75165	84	K	E	Acetylation	HPRD 9.0|N6-acetyllysine/Phosphositeplus.1010730|N6-acetyllysine/UniProtKB|N6-acetyllysine/		5/5	none	20111033|IntOGen;20393554|ICGC	2
H3FJ;HIST1H3J;H3FF;HIST1H3I;H3FK;HIST1H3H;H3FH;HIST1H3G;H3FI;HIST1H3F;H3FD;HIST1H3E;H3FB;HIST1H3D;H3FC;HIST1H3C;H3FL;HIST1H3B;H3FA;HIST1H3A	P68431	80	K	N	Acetylation	Phosphositeplus.1010730|N6-acetyllysine/UniProtKB|N6-acetyllysine/		5/5	none	20111033|IntOGen;20393554|ICGC	2
H2AZ;H2AFZ	P0C0S5	8	K	N	Acetylation	HPRD 9.0|N6-acetyllysine/Phosphositeplus.1010730|N6-acetyllysine/UniProtKB|N6-acetyllysine/RefSeq CDD|acetylation sites/		5/5	none	20111033|IntOGen;20393554|ICGC	2
TEP1;MMAC1;PTEN	P60484	128	K	N	Acetylation	Phosphositeplus.1010730|N6-acetyllysine/		4/4	none	20111033|IntOGen;18757403|COSMIC;20393554|ICGC	3
AKAP95;AKAP8	O43823	534	K	Q	Acetylation	Phosphositeplus.1010730|N6-acetyllysine/		5/5	none	20111033|IntOGen;20393554|ICGC	2
TUBL1;TULP1	O00294	200	K	E	Acetylation	Phosphositeplus.1010730|N6-acetyllysine/		5/5	none	20111033|IntOGen;20393554|ICGC	2
LDHA	P00338	278	K	N	Acetylation	HPRD 9.0|N6-acetyllysine/Phosphositeplus.1010730|N6-acetyllysine/UniProtKB|N6-acetyllysine/		5/5	none	20111033|IntOGen;22941189|COSMIC	2
HMG14;HMGN1	P05114	82	K	R	Acetylation	HPRD 9.0|N6-acetyllysine/Phosphositeplus.1010730|N6-acetyllysine/UniProtKB|N6-acetyllysine/		3/5	none	20111033|IntOGen;22722201|COSMIC;20393554|ICGC	3
MDHA;MDH1	P40925	121	K	N	Acetylation	UniProtKB|N6-acetyllysine/		5/5	none	20111033|IntOGen;20393554|ICGC	2
NOA36;ZNF330	Q9Y3S2	289	K	E	Acetylation	Phosphositeplus.1010730|N6-acetyllysine/		5/5	none	20111033|IntOGen;22810696|COSMIC	2
MCEE	Q96PE7	114	K	R	Acetylation	HPRD 9.0|N6-acetyllysine/Phosphositeplus.1010730|N6-acetyllysine/UniProtKB|N6-acetyllysine/		5/5	none	20111033|IntOGen;22941189|COSMIC	2
P300;EP300	Q09472	1760	K	R	Acetylation	Phosphositeplus.1010730|N6-acetyllysine/		5/5	none	20111033|IntOGen;20393554|ICGC	2
P53;TP53	P04637	164	K	E	Acetylation	Phosphositeplus.1010730|N6-acetyllysine/		5/5	none	20111033|IntOGen;20393554|ICGC;15802015|COSMIC	3
H1F4;HIST1H1E	P10412	46	K	E	Acetylation	HPRD 9.0|N6-acetyllysine/UniProtKB|N6-acetyllysine/		5/5	none	20111033|IntOGen;20393554|ICGC	2
H3FJ;HIST1H3J;H3FF;HIST1H3I;H3FK;HIST1H3H;H3FH;HIST1H3G;H3FI;HIST1H3F;H3FD;HIST1H3E;H3FB;HIST1H3D;H3FC;HIST1H3C;H3FL;HIST1H3B;H3FA;HIST1H3A	P68431	123	K	R	Acetylation	Phosphositeplus.1010730|N6-acetyllysine/UniProtKB|N6-acetyllysine/		5/5	none	20111033|IntOGen;20393554|ICGC	2
H3FJ;HIST1H3J;H3FF;HIST1H3I;H3FK;HIST1H3H;H3FH;HIST1H3G;H3FI;HIST1H3F;H3FD;HIST1H3E;H3FB;HIST1H3D;H3FC;HIST1H3C;H3FL;HIST1H3B;H3FA;HIST1H3A	P68431	123	K	T	Acetylation	Phosphositeplus.1010730|N6-acetyllysine/UniProtKB|N6-acetyllysine/		5/5	none	20111033|IntOGen;20393554|ICGC	2
HSP60;HSPD1	P10809	130	K	N	Acetylation	HPRD 9.0|N6-acetyllysine/Phosphositeplus.1010730|N6-acetyllysine/UniProtKB|N6-acetyllysine/		5/5	none	20111033|IntOGen;20393554|ICGC	2
H3F3C	Q6NXT2	122	K	E	Acetylation	UniProtKB|N6-acetyllysine/		5/5	none	21798893|COSMIC;20111033|IntOGen	2
HIST4H4;H4FO;H4/O;HIST2H4B;HIST2H4;H4FN;H4F2;H4/N;HIST2H4A;H4FK;H4/K;HIST1H4L;H4FD;H4/D;HIST1H4K;H4FE;H4/E;HIST1H4J;H4FM;H4/M;HIST1H4I;H4FH;H4/H;HIST1H4H;H4FC;H4/C;HIST1H4F;H4FJ;H4/J;HIST1H4E;H4FB;H4/B;HIST1H4D;H4FG;H4/G;HIST1H4C;H4FI;H4/I;HIST1H4B;H4FA;H4/A;HIST1H4A	P62805	9	K	R	Acetylation	HPRD 9.0|N6-acetyllysine/Phosphositeplus.1010730|N6-acetyllysine/UniProtKB|N6-acetyllysine/		5/5	none	20111033|IntOGen;22722201|COSMIC;20393554|ICGC	3
PFN1	P07737	105	K	E	Acetylation	HPRD 9.0|N6-acetyllysine/Phosphositeplus.1010730|N6-acetyllysine/UniProtKB|N6-acetyllysine/		0/5	none	20111033|IntOGen;20393554|ICGC	2
H2BFK;HIST1H2BI;H2BFA;HIST1H2BG;H2BFG;HIST1H2BF;H2BFH;HIST1H2BE;H2BFL;HIST1H2BC	P62807	6	K	N	Acetylation	UniProtKB|N6-acetyllysine/		5/5	none	20111033|IntOGen;20393554|ICGC;21720365|COSMIC	3
SAP61;SF3A3	Q12874	92	K	N	Acetylation	HPRD 9.0|N6-acetyllysine/Phosphositeplus.1010730|N6-acetyllysine/UniProtKB|N6-acetyllysine/		5/5	none	20111033|IntOGen;22495314|COSMIC	2
CAD	P27708	747	K	R	Acetylation	HPRD 9.0|N6-acetyllysine/Phosphositeplus.1010730|N6-acetyllysine/UniProtKB|N6-acetyllysine/		5/5	none	20111033|IntOGen;20393554|ICGC	2
CCDC25	Q86WR0	23	K	R	Acetylation	HPRD 9.0|N6-acetyllysine/Phosphositeplus.1010730|N6-acetyllysine/UniProtKB|N6-acetyllysine/		5/5	none	20111033|IntOGen;20393554|ICGC	2
MPB1;MBPB1;ENO1L1;ENO1	P06733	103	K	T	Acetylation	Phosphositeplus.1010730|N6-acetyllysine/		5/5	none	20111033|IntOGen;20393554|ICGC	2
H3FJ;HIST1H3J;H3FF;HIST1H3I;H3FK;HIST1H3H;H3FH;HIST1H3G;H3FI;HIST1H3F;H3FD;HIST1H3E;H3FB;HIST1H3D;H3FC;HIST1H3C;H3FL;HIST1H3B;H3FA;HIST1H3A	P68431	28	K	R	Acetylation	Phosphositeplus.1010730|N6-acetyllysine/UniProtKB|N6-acetyllysine/		5/5	none	20111033|IntOGen;20393554|ICGC	2
H3FJ;HIST1H3J;H3FF;HIST1H3I;H3FK;HIST1H3H;H3FH;HIST1H3G;H3FI;HIST1H3F;H3FD;HIST1H3E;H3FB;HIST1H3D;H3FC;HIST1H3C;H3FL;HIST1H3B;H3FA;HIST1H3A	P68431	28	K	M	Acetylation	Phosphositeplus.1010730|N6-acetyllysine/UniProtKB|N6-acetyllysine/		5/5	none	20393554|ICGC;24297113|COSMIC	2
CCNT1	O60563	404	K	N	Acetylation	Phosphositeplus.1010730|N6-acetyllysine/		5/5	none	20111033|IntOGen;22495314|COSMIC	2
H3FJ;HIST1H3J;H3FF;HIST1H3I;H3FK;HIST1H3H;H3FH;HIST1H3G;H3FI;HIST1H3F;H3FD;HIST1H3E;H3FB;HIST1H3D;H3FC;HIST1H3C;H3FL;HIST1H3B;H3FA;HIST1H3A	P68431	37	K	M	Acetylation	Phosphositeplus.1010730|N6-acetyllysine/UniProtKB|N6-acetyllysine/		5/5	none	21798893|COSMIC;20111033|IntOGen	2
ANK2	Q01484	2051	K	E	Acetylation	Phosphositeplus.1010730|N6-acetyllysine/		4/4	none	22608084|COSMIC;20393554|ICGC	2
XAP1;DDB1	Q16531	1067	K	N	Acetylation	HPRD 9.0|N6-acetyllysine/Phosphositeplus.1010730|N6-acetyllysine/UniProtKB|N6-acetyllysine/		5/5	none	21798893|COSMIC;20111033|IntOGen	2
TMOD4	Q9NZQ9	274	K	N	Acetylation	Phosphositeplus.1010730|N6-acetyllysine/		5/5	none	20111033|IntOGen;20393554|ICGC	2
FCP1;CTDP1	Q9Y5B0	780	K	M	Acetylation	HPRD 9.0|N6-acetyllysine/Phosphositeplus.1010730|N6-acetyllysine/UniProtKB|N6-acetyllysine/		4/4	none	20111033|IntOGen;20393554|ICGC	2
HIST2H2BF	Q5QNW6	17	K	N	Acetylation	SysPTM 1.1|N6-acetyllysine/HPRD 9.0|N6-acetyllysine/Phosphositeplus.1010730|N6-acetyllysine/UniProtKB|N6-acetyllysine/		5/5	none	20111033|IntOGen;20393554|ICGC	2
MAPRE1	Q15691	66	K	T	Acetylation	HPRD 9.0|N6-acetyllysine/Phosphositeplus.1010730|N6-acetyllysine/UniProtKB|N6-acetyllysine/		5/5	none	20111033|IntOGen;20393554|ICGC	2
EIF5A2	Q9GZV4	68	K	T	Acetylation	UniProtKB|N6-acetyllysine/		5/5	none	20111033|IntOGen;20393554|ICGC	2
HIST4H4;H4FO;H4/O;HIST2H4B;HIST2H4;H4FN;H4F2;H4/N;HIST2H4A;H4FK;H4/K;HIST1H4L;H4FD;H4/D;HIST1H4K;H4FE;H4/E;HIST1H4J;H4FM;H4/M;HIST1H4I;H4FH;H4/H;HIST1H4H;H4FC;H4/C;HIST1H4F;H4FJ;H4/J;HIST1H4E;H4FB;H4/B;HIST1H4D;H4FG;H4/G;HIST1H4C;H4FI;H4/I;HIST1H4B;H4FA;H4/A;HIST1H4A	P62805	13	K	I	Acetylation	HPRD 9.0|N6-acetyllysine/Phosphositeplus.1010730|N6-acetyllysine/UniProtKB|N6-acetyllysine/		5/5	none	21798893|COSMIC;20111033|IntOGen	2
HIST4H4;H4FO;H4/O;HIST2H4B;HIST2H4;H4FN;H4F2;H4/N;HIST2H4A;H4FK;H4/K;HIST1H4L;H4FD;H4/D;HIST1H4K;H4FE;H4/E;HIST1H4J;H4FM;H4/M;HIST1H4I;H4FH;H4/H;HIST1H4H;H4FC;H4/C;HIST1H4F;H4FJ;H4/J;HIST1H4E;H4FB;H4/B;HIST1H4D;H4FG;H4/G;HIST1H4C;H4FI;H4/I;HIST1H4B;H4FA;H4/A;HIST1H4A	P62805	92	K	N	Acetylation	Phosphositeplus.1010730|N6-acetyllysine/UniProtKB|N6-acetyllysine/		5/5	none	20111033|IntOGen;22810696|COSMIC	2
H2BFK;HIST1H2BI;H2BFA;HIST1H2BG;H2BFG;HIST1H2BF;H2BFH;HIST1H2BE;H2BFL;HIST1H2BC	P62807	109	K	N	Acetylation	Phosphositeplus.1010730|N6-acetyllysine/UniProtKB|N6-acetyllysine/		5/5	none	20111033|IntOGen;21796119|COSMIC;20393554|ICGC	3
VPS41	P49754	761	K	E	Acetylation	HPRD 9.0|N6-acetyllysine/		4/4	1	20111033|IntOGen;20393554|ICGC	2
CAT	P04040	476	K	N	Acetylation	HPRD 9.0|N6-acetyllysine/Phosphositeplus.1010730|N6-acetyllysine/		4/5	none	20111033|IntOGen;22722201|COSMIC;20393554|ICGC	3
NFBD1;KIAA0170;MDC1	Q14676	1812	K	N	Acetylation	Phosphositeplus.1010730|N6-acetyllysine/		1/1	none	20111033|IntOGen;20393554|ICGC	2
GALNT2	Q10471	521	K	T	Acetylation	Phosphositeplus.1010730|N6-acetyllysine/		5/5	none	20111033|IntOGen;20393554|ICGC	2
HIRIP2;H2BFB;HIST1H2BD	P58876	35	K	R	Acetylation	Phosphositeplus.1010730|N6-acetyllysine/		5/5	none	20111033|IntOGen;20393554|ICGC	2
H1F3;HIST1H1D	P16402	64	K	N	Acetylation	HPRD 9.0|N6-acetyllysine/		5/5	none	20111033|IntOGen;22495314|COSMIC	2
HIST4H4;H4FO;H4/O;HIST2H4B;HIST2H4;H4FN;H4F2;H4/N;HIST2H4A;H4FK;H4/K;HIST1H4L;H4FD;H4/D;HIST1H4K;H4FE;H4/E;HIST1H4J;H4FM;H4/M;HIST1H4I;H4FH;H4/H;HIST1H4H;H4FC;H4/C;HIST1H4F;H4FJ;H4/J;HIST1H4E;H4FB;H4/B;HIST1H4D;H4FG;H4/G;HIST1H4C;H4FI;H4/I;HIST1H4B;H4FA;H4/A;HIST1H4A	P62805	78	K	I	Acetylation	Phosphositeplus.1010730|N6-acetyllysine/		5/5	none	20111033|IntOGen;20393554|ICGC	2
HIST4H4;H4FO;H4/O;HIST2H4B;HIST2H4;H4FN;H4F2;H4/N;HIST2H4A;H4FK;H4/K;HIST1H4L;H4FD;H4/D;HIST1H4K;H4FE;H4/E;HIST1H4J;H4FM;H4/M;HIST1H4I;H4FH;H4/H;HIST1H4H;H4FC;H4/C;HIST1H4F;H4FJ;H4/J;HIST1H4E;H4FB;H4/B;HIST1H4D;H4FG;H4/G;HIST1H4C;H4FI;H4/I;HIST1H4B;H4FA;H4/A;HIST1H4A	P62805	80	K	N	Acetylation	UniProtKB|N6-acetyllysine/		5/5	none	20111033|IntOGen;22722201|COSMIC;20393554|ICGC	3
RB1	P06400	873	K	E	Acetylation	HPRD 9.0|N6-acetyllysine/Phosphositeplus.1010730|N6-acetyllysine/UniProtKB|N6-acetyllysine/		5/5	none	20111033|IntOGen;20393554|ICGC	2
H2AFQ;HIST2H2AC	Q16777	96	K	M	Acetylation	Phosphositeplus.1010730|N6-acetyllysine/		5/5	none	20111033|IntOGen;20393554|ICGC	2
TEP1;MMAC1;PTEN	P60484	125	K	N	Acetylation	Phosphositeplus.1010730|N6-acetyllysine/		4/4	none	20018398|COSMIC;20111033|IntOGen;20393554|ICGC	3
H2AFN;HIST1H2AM;H2AFI;HIST1H2AL;H2AFD;HIST1H2AK;H2AFC;HIST1H2AI;H2AFP;HIST1H2AG	P0C0S8	6	K	R	Acetylation	RefSeq CDD|acetylation sites/		5/5	none	20111033|IntOGen;20393554|ICGC	2
CD38	P28907	119	C	S	Active Site	UniProtKB|		5/5	none	20111033|IntOGen;20393554|ICGC;21720365|COSMIC	3
FAM105B	Q96BN8	339	H	L	Active Site	UniProtKB|		5/5	none	20111033|IntOGen;20393554|ICGC	2
LONP;LONP2	Q86WA8	786	K	E	Active Site	UniProtKB|By similarity.		5/5	none	20111033|IntOGen;20393554|ICGC	2
GMK;GUK1	Q16774	137	R	P	Active Site	UniProtKB|By similarity.		5/5	none	20111033|IntOGen;20393554|ICGC	2
MPRP1;OMA1	Q96E52	328	E	K	Active Site	UniProtKB|By similarity.		5/5	none	20111033|IntOGen;20393554|ICGC	2
VCIP135;KIAA1850;VCPIP1	Q96JH7	216	D	A	Active Site	UniProtKB|By similarity.		5/5	none	20111033|IntOGen;20393554|ICGC	2
LYC4;LYZL4	Q96KX0	54	E	K	Active Site	UniProtKB|By similarity.		4/5	none	20111033|IntOGen;20393554|ICGC	2
PACE4;PCSK6	P29122	420	S	P	Active Site	UniProtKB|Charge relay system (By similarity).		5/5	none	20111033|IntOGen;20393554|ICGC	2
NOTUM	Q6P988	232	S	R	Active Site	UniProtKB|Charge relay system (By similarity).		4/4	none	20111033|IntOGen;20393554|ICGC	2
TEST1;ESP1;PRSS21	Q9Y6M0	137	D	G	Active Site	UniProtKB|Charge relay system (Potential).		5/5	none	20111033|IntOGen;20393554|ICGC	2
BAAT	Q14032	328	D	N	Active Site	UniProtKB|Charge relay system (Probable).		5/5	none	20111033|IntOGen;22810696|COSMIC	2
DNF15S2;D3S48E;D3F15S2;APEH	P13798	587	S	F	Active Site	UniProtKB|Charge relay system.		5/5	none	20111033|IntOGen;20393554|ICGC	2
TADG15;SNC19;PRSS14;ST14	Q9Y5Y6	656	H	P	Active Site	UniProtKB|Charge relay system.		5/5	none	20111033|IntOGen;20393554|ICGC;21720365|COSMIC	3
TRYP2;GZMK	P49863	214	S	T	Active Site	UniProtKB|Charge relay system.		5/5	none	20111033|IntOGen;20393554|ICGC	2
ELA2;ELANE	P08246	117	D	N	Active Site	UniProtKB|Charge relay system.		5/5	none	20111033|IntOGen;20393554|ICGC	2
PLG	P00747	665	D	H	Active Site	UniProtKB|Charge relay system.		5/5	none	20111033|IntOGen;20393554|ICGC	2
CAD	P27708	252	C	F	Active Site	UniProtKB|For GATase activity (By similarity).		5/5	none	20111033|IntOGen;20393554|ICGC	2
HECTD3	Q5T447	823	C	Y	Active Site	UniProtKB|Glycyl thioester intermediate.		4/4	none	20111033|IntOGen;20393554|ICGC	2
CCP2;AGBL2	Q5U5Z8	512	R	Q	Active Site	UniProtKB|Nucleophile (By similarity).		5/5	none	20111033|IntOGen;20393554|ICGC;22810696|COSMIC	3
LPH;LCT	P09848	1273	E	K	Active Site	UniProtKB|Nucleophile (By similarity).		5/5	none	20111033|IntOGen;20393554|ICGC	2
CPAH;CPA6	Q8N4T0	398	E	K	Active Site	UniProtKB|Nucleophile (By similarity).		5/5	none	20111033|IntOGen;20393554|ICGC;22810696|COSMIC	3
CXorf34;TRMT2B	Q96GJ1	451	C	Y	Active Site	UniProtKB|Nucleophile (By similarity).		5/5	none	20111033|IntOGen;20393554|ICGC	2
TRABID;ZRANB1	Q9UGI0	443	C	S	Active Site	UniProtKB|Nucleophile.		5/5	none	20111033|IntOGen;20393554|ICGC	2
CPA;CPA1	P15085	380	E	K	Active Site	UniProtKB|Nucleophile.		5/5	none	20111033|IntOGen;22842228|COSMIC;20393554|ICGC	3
OTUD7C;TNFAIP3	P21580	103	C	G	Active Site	UniProtKB|Nucleophile.		5/5	none	20111033|IntOGen;21720365|COSMIC	2
SI	P14410	505	D	E	Active Site	UniProtKB|Nucleophile; for isomaltase activity.		5/5	none	20111033|IntOGen;20393554|ICGC	2
TEP1;MMAC1;PTEN	P60484	124	C	R	Active Site	UniProtKB|Phosphocysteine intermediate (Potential).		4/4	none	20111033|IntOGen;20393554|ICGC	2
TPTE	P56180	338	C	S	Active Site	UniProtKB|Potential.		5/5	none	20111033|IntOGen;20393554|ICGC	2
DBH	P09172	412	H	Q	Active Site	UniProtKB|Potential.		5/5	none	20111033|IntOGen;20393554|ICGC	2
C14orf175;PLD4	Q96BZ4	221	D	H	Active Site	UniProtKB|Potential.		5/5	none	20111033|IntOGen;20393554|ICGC	2
SCRN2	Q96FV2	12	C	S	Active Site	UniProtKB|Potential.		5/5	none	20111033|IntOGen;20393554|ICGC	2
PSNL1;PS1;AD3;PSEN1	P49768	257	D	N	Active Site	UniProtKB|Probable.		5/5	none	20111033|IntOGen;20393554|ICGC	2
ALK4;ACVRLK4;ACVR1B	P36896	335	D	N	Active Site	UniProtKB|Proton acceptor (By similarity).		5/5	none	20111033|IntOGen;22810696|COSMIC	2
PCPH;CD39L4;ENTPD5	O75356	172	E	K	Active Site	UniProtKB|Proton acceptor (By similarity).		5/5	none	20393554|ICGC;22810696|COSMIC	2
SKK4;PRKMK7;MKK7;MEK7;JNKK2;MAP2K7	O14733	243	D	N	Active Site	UniProtKB|Proton acceptor (By similarity).		5/5	none	20393554|ICGC;23204322|COSMIC	2
CPGL2;CN1;CNDP1	Q96KN2	199	E	G	Active Site	UniProtKB|Proton acceptor (By similarity).		5/5	none	20111033|IntOGen;20393554|ICGC	2
RR1;RRM1	P23921	431	E	D	Active Site	UniProtKB|Proton acceptor (By similarity).		5/5	none	20111033|IntOGen;20393554|ICGC	2
MISR2;AMHR;AMHR2	Q16671	333	D	N	Active Site	UniProtKB|Proton acceptor (By similarity).		5/5	none	20111033|IntOGen;22722201|COSMIC;20393554|ICGC	3
FPS;FES	P07332	683	D	E	Active Site	UniProtKB|Proton acceptor (By similarity).		5/5	none	20111033|IntOGen;20393554|ICGC	2
AMPD1	P23109	627	H	D	Active Site	UniProtKB|Proton acceptor (By similarity).		5/5	none	20111033|IntOGen;20393554|ICGC	2
PSK1;PSK;MAP3K17;KIAA0881;TAOK2	Q9UL54	151	D	Y	Active Site	UniProtKB|Proton acceptor (By similarity).		5/5	none	20111033|IntOGen;20393554|ICGC	2
PFKF;PFKP	Q01813	175	D	N	Active Site	UniProtKB|Proton acceptor (By similarity).		5/5	none	20111033|IntOGen;22941188|COSMIC	2
SMS	P52788	276	D	Y	Active Site	UniProtKB|Proton acceptor (By similarity).		5/5	none	20111033|IntOGen;20393554|ICGC	2
CHK1;CHEK1	O14757	130	D	Y	Active Site	UniProtKB|Proton acceptor.		5/5	none	20111033|IntOGen;20393554|ICGC	2
AMDHD2	Q9Y303	294	D	N	Active Site	UniProtKB|Proton donor/acceptor (By similarity).		5/5	none	20111033|IntOGen;16959974|COSMIC	2
YA22;SCP3;NIFL;NIF1;C3orf8;CTDSPL	O15194	114	D	H	Active Site	UniProtKB|Proton donor (By similarity).		5/5	none	20111033|IntOGen;20393554|ICGC	2
GANC	Q8TET4	587	D	N	Active Site	UniProtKB|Proton donor (By similarity).		5/5	none	20111033|IntOGen;20393554|ICGC	2
TU12B1-TY;GNN;NT5DC3	Q86UY8	104	D	V	Active Site	UniProtKB|Proton donor (By similarity).		5/5	none	20111033|IntOGen;20393554|ICGC	2
LUCA1;HYAL1	Q12794	131	E	K	Active Site	UniProtKB|Proton donor (Probable).		5/5	none	20111033|IntOGen;18948947|COSMIC	2
MAN1B1	Q9UKM7	330	E	Q	Active Site	UniProtKB|Proton donor (Probable).		5/5	none	20111033|IntOGen;20393554|ICGC	2
EPN;MME	P08473	585	E	K	Active Site	RefSeq CDD|active site/		5/5	none	20111033|IntOGen;22610119|COSMIC	2
CDK8	P49336	155	A	V	Active Site	RefSeq CDD|active site/		5/5	none	20111033|IntOGen;20393554|ICGC	2
RPD3L1;HDAC1	Q13547	140	H	Y	Active Site	RefSeq CDD|active site/		5/5	none	20111033|IntOGen;22495314|COSMIC	2
DUS4L	O95620	218	D	N	Active Site	RefSeq CDD|active site/		5/5	none	20111033|IntOGen;22495314|COSMIC	2
SAH;ACSM3	Q53FZ2	557	R	K	Active Site	RefSeq CDD|active site/		5/5	none	20111033|IntOGen;20393554|ICGC	2
CYPC;PPIC	P45877	156	L	V	Active Site	RefSeq CDD|active site/		5/5	none	20111033|IntOGen;20393554|ICGC;21720365|COSMIC	3
KIAA0688;ADAMTS4	O75173	371	H	Q	Active Site	RefSeq CDD|active site/		5/5	none	20111033|IntOGen;20393554|ICGC	2
QPRS;QARS;PARS;GLNS;EPRS	P07814	1239	G	A	Active Site	RefSeq CDD|active site/		1/5	none	20111033|IntOGen;20393554|ICGC	2
ZAK;MLTK	Q9NYL2	170	F	L	Active Site	RefSeq CDD|active site/		5/5	NA	20111033|IntOGen;18948947|COSMIC	2
ZAK;MLTK	Q9NYL2	170	F	L	Active Site	RefSeq CDD|active site/		5/5	none	20111033|IntOGen;18948947|COSMIC	2
NOS1	P29475	601	R	C	Active Site	RefSeq CDD|active site/		5/5	none	20111033|IntOGen;20393554|ICGC	2
DCP1;DCP;ACE	P12821	527	Y	N	Active Site	RefSeq CDD|active site/		5/5	none	20111033|IntOGen;21720365|COSMIC	2
SI	P14410	506	M	V	Active Site	RefSeq CDD|active site/		5/5	none	20111033|IntOGen;20393554|ICGC	2
KIAA0934;DIP2C	Q9Y2E4	1235	V	M	Active Site	RefSeq CDD|active site/		5/5	none	20111033|IntOGen;20393554|ICGC	2
OIAS;OAS1	P00973	131	A	P	Active Site	RefSeq CDD|active site/		4/5	none	20111033|IntOGen;20393554|ICGC	2
RDP;MDP;DPEP1	P16444	246	R	H	Active Site	RefSeq CDD|active site/		5/5	none	20111033|IntOGen;16959974|COSMIC	2
PINK1	Q9BXM7	409	G	R	Active Site	RefSeq CDD|active site/		4/4	none	20111033|IntOGen;20393554|ICGC	2
POLD;POLD1	P28340	606	L	V	Active Site	RefSeq CDD|active site/		5/5	none	20111033|IntOGen;20393554|ICGC	2
CDKN3;CDK3	Q00526	80	F	I	Active Site	RefSeq CDD|active site/		5/5	none	20111033|IntOGen;20393554|ICGC	2
OIAS;OAS1	P00973	124	P	T	Active Site	RefSeq CDD|active site/		0/5	none	20111033|IntOGen;20393554|ICGC	2
PTER	Q96BW5	230	H	Y	Active Site	RefSeq CDD|active site/		5/5	none	20111033|IntOGen;20393554|ICGC	2
KIAA1463;DIP2B	Q9P265	821	R	Q	Active Site	RefSeq CDD|active site/		5/5	none	20111033|IntOGen;20393554|ICGC	2
KIAA0928;HERNA;DICER;DICER1	Q9UPY3	1705	E	Q	Active Site	RefSeq CDD|active site/		5/5	none	20111033|IntOGen;20393554|ICGC	2
KIAA0928;HERNA;DICER;DICER1	Q9UPY3	1705	E	K	Active Site	RefSeq CDD|active site/		5/5	none	20393554|ICGC;23415222|COSMIC	2
CAMKV	Q8NCB2	182	G	R	Active Site	RefSeq CDD|active site/		5/5	none	20111033|IntOGen;18948947|COSMIC	2
CAMKV	Q8NCB2	182	G	R	Active Site	RefSeq CDD|active site/		5/5	NA	20111033|IntOGen;18948947|COSMIC	2
CAMKV	Q8NCB2	182	G	V	Active Site	RefSeq CDD|active site/		5/5	none	20111033|IntOGen;18948947|COSMIC	2
CAMKV	Q8NCB2	182	G	V	Active Site	RefSeq CDD|active site/		5/5	NA	20111033|IntOGen;18948947|COSMIC	2
ODCP;KIAA1945;ADC	Q96A70	390	Y	N	Active Site	RefSeq CDD|active site/		5/5	none	20111033|IntOGen;20393554|ICGC	2
JTK8;LYN	P07948	256	G	R	Active Site	RefSeq CDD|active site/		5/5	none	20111033|IntOGen;20393554|ICGC	2
KIAA0604;ECE2	O60344	680	A	T	Active Site	RefSeq CDD|active site/		5/5	NA	20111033|IntOGen;20393554|ICGC	2
KIAA0604;ECE2	O60344	680	A	T	Active Site	RefSeq CDD|active site/		5/5	none	20111033|IntOGen;20393554|ICGC	2
PSC8;HC8;PSMA3	P25788	66	R	I	Active Site	RefSeq CDD|active site/		5/5	none	20111033|IntOGen;20393554|ICGC	2
CLN2;TPP1	O14773	357	A	T	Active Site	RefSeq CDD|active site/		5/5	none	20111033|IntOGen;20393554|ICGC	2
KIAA0928;HERNA;DICER;DICER1	Q9UPY3	1810	D	A	Active Site	RefSeq CDD|active site/		5/5	none	20111033|IntOGen;20393554|ICGC	2
EPN;MME	P08473	584	H	R	Active Site	RefSeq CDD|active site/		5/5	none	20111033|IntOGen;20393554|ICGC	2
LCK	P06239	255	Q	E	Active Site	RefSeq CDD|active site/		5/5	none	20111033|IntOGen;20393554|ICGC	2
BRK;PTK6	Q13882	317	N	S	Active Site	RefSeq CDD|active site/		5/5	none	20111033|IntOGen;21720365|COSMIC	2
PKM2;PK3;PK2;OIP3;PKM	P14618	73	R	H	Active Site	RefSeq CDD|active site/		5/5	none	20111033|IntOGen;20393554|ICGC	2
PLAC3;PAPPA2	Q9BXP8	733	H	R	Active Site	RefSeq CDD|active site/		5/5	none	20111033|IntOGen;20393554|ICGC	2
CDK8	P49336	103	D	N	Active Site	RefSeq CDD|active site/		5/5	none	20111033|IntOGen;20393554|ICGC	2
UGPP;NUDT14	O95848	177	E	K	Active Site	RefSeq CDD|active site/		5/5	none	20111033|IntOGen;20393554|ICGC	2
OAS2	P29728	466	S	R	Active Site	RefSeq CDD|active site/		5/5	none	20111033|IntOGen;20393554|ICGC;21720365|COSMIC	3
PRCOX;BRCOX;ACOX3	O15254	157	A	S	Active Site	RefSeq CDD|active site/		5/5	none	20111033|IntOGen;20393554|ICGC	2
KIAA0094;METAP1	P53582	231	D	Y	Active Site	RefSeq CDD|active site/		4/4	none	20111033|IntOGen;20393554|ICGC	2
TUT7;KIAA1711;HS2;ZCCHC6	Q5VYS8	1130	N	S	Active Site	RefSeq CDD|active site/		5/5	none	20111033|IntOGen;20393554|ICGC	2
ADAM29	Q9UKF5	333	H	N	Active Site	RefSeq CDD|active site/		3/5	none	20111033|IntOGen;20393554|ICGC	2
MANA1;MANA;MAN2C1	Q9NTJ4	265	W	R	Active Site	RefSeq CDD|active site/		5/5	none	20111033|IntOGen;20393554|ICGC	2
CYPD;CYP40;PPID	Q08752	133	F	L	Active Site	RefSeq CDD|active site/		5/5	none	20111033|IntOGen;20393554|ICGC	2
ACSM4	P0C7M7	510	R	C	Active Site	RefSeq CDD|active site/		5/5	none	20111033|IntOGen;20393554|ICGC	2
KIAA0928;HERNA;DICER;DICER1	Q9UPY3	1709	D	N	Active Site	RefSeq CDD|active site/		5/5	none	20111033|IntOGen;20393554|ICGC	2
UGT1;GNT1;UGT1A8	Q9HAW9	35	G	R	Active Site	RefSeq CDD|active site/		5/5	none	20111033|IntOGen;20393554|ICGC	2
APOBEC3F	Q8IUX4	249	H	N	Active Site	RefSeq CDD|active site/		5/5	none	20111033|IntOGen;20393554|ICGC	2
STAR;GUC2C;GUCY2C	P25092	618	T	A	Active Site	RefSeq CDD|active site/		5/5	none	20111033|IntOGen;20393554|ICGC;21720365|COSMIC	3
PPP2CA	P67775	268	R	H	Active Site	RefSeq CDD|active site/		5/5	none	20111033|IntOGen;20393554|ICGC	2
ECK;EPHA2	P29317	743	R	G	Active Site	RefSeq CDD|active site/		5/5	none	20111033|IntOGen;22495314|COSMIC	2
MACS3;ACSM5	Q6NUN0	371	G	C	Active Site	RefSeq CDD|active site/		5/5	none	20111033|IntOGen;22941188|COSMIC	2
TDG	Q13569	252	F	I	Active Site	RefSeq CDD|active site/		5/5	none	20111033|IntOGen;20393554|ICGC	2
PTE2;PTE1;ACTEIII;ACOT8	O14734	64	L	V	Active Site	RefSeq CDD|active site/		5/5	none	20111033|IntOGen;20393554|ICGC	2
PRG4;LPPR2	Q96GM1	155	T	M	Active Site	RefSeq CDD|active site/		5/5	none	20111033|IntOGen;16959974|COSMIC	2
NME3	Q13232	122	R	H	Active Site	RefSeq CDD|active site/		5/5	none	20111033|IntOGen;20393554|ICGC	2
OGP;MUC9;OVGP1	Q12889	293	Q	E	Active Site	RefSeq CDD|active site/		4/5	none	20111033|IntOGen;20393554|ICGC	2
CPA;CPA1	P15085	179	H	R	Active Site	RefSeq CDD|active site/		5/5	none	20111033|IntOGen;20393554|ICGC	2
FH	P07954	179	D	N	Active Site	RefSeq CDD|active site/		5/5	none	22895193|COSMIC;20393554|ICGC	2
CHKL;CHETK;CHKB	Q9Y259	283	E	A	Active Site	RefSeq CDD|active site/		5/5	none	20111033|IntOGen;20393554|ICGC	2
LIG1	P18858	636	Q	K	Active Site	RefSeq CDD|active site/		5/5	none	20111033|IntOGen;20393554|ICGC	2
AKT2	P31751	351	Y	C	Active Site	RefSeq CDD|active site/		5/5	none	20111033|IntOGen;23619167|COSMIC	2
PPEF2	O14830	212	R	L	Active Site	RefSeq CDD|active site/		3/3	none	20111033|IntOGen;20393554|ICGC	2
RETGC1;RETGC;GUC2D;GUC1A4;CORD6;GUCY2D	Q02846	670	R	Q	Active Site	RefSeq CDD|active site/		5/5	none	20111033|IntOGen;22810696|COSMIC	2
APOBEC2	Q9Y235	128	C	R	Active Site	RefSeq CDD|active site/		5/5	none	20111033|IntOGen;20393554|ICGC	2
UGT1;GNT1;UGT1A10	Q9HAW8	37	H	Q	Active Site	RefSeq CDD|active site/		5/5	none	20111033|IntOGen;20393554|ICGC;21720365|COSMIC	3
PSC9;HC9;PSMA4	P25789	50	R	S	Active Site	RefSeq CDD|active site/		4/5	none	20111033|IntOGen;20393554|ICGC	2
TDG	Q13569	273	S	R	Active Site	RefSeq CDD|active site/		5/5	none	20111033|IntOGen;20393554|ICGC	2
OAS3	Q9Y6K5	464	R	Q	Active Site	RefSeq CDD|active site/		5/5	none	20111033|IntOGen;20393554|ICGC	2
FAS;FASN	P49327	2038	N	H	Active Site	RefSeq CDD|active site/		5/5	none	20111033|IntOGen;20393554|ICGC	2
NAALAD2	Q9Y3Q0	367	H	N	Active Site	RefSeq CDD|active site/		5/5	none	20111033|IntOGen;20393554|ICGC	2
APOBEC1	P41238	93	C	Y	Active Site	RefSeq CDD|active site/		5/5	none	20111033|IntOGen;22941189|COSMIC	2
TRIP14;OASL	Q15646	81	E	A	Active Site	RefSeq CDD|active site/		3/5	none	20111033|IntOGen;20393554|ICGC	2
IMPA3;IMPAD1	Q9NX62	269	A	G	Active Site	RefSeq CDD|active site/		5/5	none	20111033|IntOGen;20393554|ICGC;21720365|COSMIC	3
LIG1	P18858	557	R	H	Active Site	RefSeq CDD|active site/		5/5	none	20111033|IntOGen;20393554|ICGC	2
FARS1;FARS2	O95363	287	E	Q	Active Site	RefSeq CDD|active site/		5/5	none	20111033|IntOGen;20393554|ICGC	2
KIAA1297;APEG1;SPEG	Q15772	3023	M	I	Active Site	RefSeq CDD|active site/		4/4	none	20111033|IntOGen;20393554|ICGC	2
CPGL2;CN1;CNDP1	Q96KN2	376	R	H	Active Site	RefSeq CDD|active site/		5/5	none	20111033|IntOGen;20393554|ICGC	2
P34CDC2;CDKN1;CDC28A;CDC2;CDK1	P06493	18	V	L	Active Site	RefSeq CDD|active site/		5/5	none	20111033|IntOGen;20393554|ICGC	2
PGMRP;PGM5	Q15124	520	R	I	Active Site	RefSeq CDD|active site/		5/5	none	20111033|IntOGen;22941189|COSMIC	2
FARSLA;FARSL;FARS;FARSA	Q9Y285	435	S	L	Active Site	RefSeq CDD|active site/		5/5	none	20111033|IntOGen;20393554|ICGC	2
RAC;PKB;AKT1	P31749	211	T	I	Active Site	RefSeq CDD|active site/		5/5	none	20111033|IntOGen;20393554|ICGC	2
NAALAD2	Q9Y3Q0	446	I	V	Active Site	RefSeq CDD|active site/		5/5	10	20393554|ICGC;24467687|CSR-TCGA	2
EPHX2	P34913	124	N	Y	Active Site	RefSeq CDD|active site/		5/5	none	20111033|IntOGen;20393554|ICGC	2
KIAA1963;GLCATS;B3GAT2	Q9NPZ5	243	D	N	Active Site	RefSeq CDD|active site/		5/5	none	20111033|IntOGen;20393554|ICGC	2
C10orf129;ACSM6	Q6P461	267	G	S	Active Site	RefSeq CDD|active site/		0/5	none	20111033|IntOGen;20393554|ICGC	2
CDKN2;CDK2	P24941	164	V	L	Active Site	RefSeq CDD|active site/		5/5	none	20111033|IntOGen;22941189|COSMIC	2
FATP1;ACSVL5;SLC27A1	Q6PCB7	365	G	R	Active Site	RefSeq CDD|active site/		5/5	none	20111033|IntOGen;20393554|ICGC	2
PPP6;PPP6C	O00743	264	R	C	Active Site	RefSeq CDD|active site/		5/5	none	20393554|ICGC;24265154|COSMIC	2
KIAA1791;CHED;CDC2L5;CDC2L;CDK13	Q14004	876	T	A	Active Site	RefSeq CDD|active site/		5/5	none	20111033|IntOGen;22158541|COSMIC	2
RAFTK;PYK2;FAK2;PTK2B	Q14289	431	L	I	Active Site	RefSeq CDD|active site/		5/5	none	20111033|IntOGen;20393554|ICGC	2
PKBG;AKT3	Q9Y243	310	P	A	Active Site	RefSeq CDD|active site/		5/5	none	20111033|IntOGen;20393554|ICGC	2
TRF4;POLS;PAPD7	Q5XG87	49	D	G	Active Site	RefSeq CDD|active site/		5/5	none	20111033|IntOGen;20393554|ICGC	2
PEPCK1;PCK1	P35558	289	G	W	Active Site	RefSeq CDD|active site/		5/5	none	20111033|IntOGen;20393554|ICGC	2
PGMRP;PGM5	Q15124	124	C	F	Active Site	RefSeq CDD|active site/		4/4	none	20111033|IntOGen;20393554|ICGC	2
MEP1A	Q16819	165	H	Q	Active Site	RefSeq CDD|active site/		5/5	none	20111033|IntOGen;20393554|ICGC	2
KIAA0584;GLT25D2;C1orf17;COLGALT2	Q8IYK4	167	D	E	Active Site	RefSeq CDD|active site/		5/5	none	20111033|IntOGen;22810696|COSMIC	2
HER4;ERBB4	Q15303	799	M	L	Active Site	RefSeq CDD|active site/		5/5	none	20111033|IntOGen;20393554|ICGC	2
MACS3;ACSM5	Q6NUN0	368	E	G	Active Site	RefSeq CDD|active site/		5/5	none	20111033|IntOGen;20393554|ICGC	2
CDKN5;CDK5	Q00535	162	V	L	Active Site	RefSeq CDD|active site/		5/5	none	20111033|IntOGen;20393554|ICGC	2
STK9;CDKL5	O76039	98	E	K	Active Site	RefSeq CDD|active site/		5/5	none	20111033|IntOGen;20393554|ICGC	2
CPXM;CPX1;CPXM1	Q96SM3	363	E	K	Active Site	RefSeq CDD|active site/		5/5	none	20111033|IntOGen;20393554|ICGC	2
BDH;BDH1	Q02338	212	K	E	Active Site	RefSeq CDD|active site/		5/5	none	20111033|IntOGen;20393554|ICGC	2
PGM1	P36871	503	R	Q	Active Site	RefSeq CDD|active site/		5/5	none	20111033|IntOGen;20393554|ICGC	2
CDKN5;CDK5	Q00535	50	R	W	Active Site	RefSeq CDD|active site/		5/5	none	20111033|IntOGen;20393554|ICGC	2
PEPCK1;PCK1	P35558	333	F	L	Active Site	RefSeq CDD|active site/		5/5	none	20111033|IntOGen;20393554|ICGC	2
SAH;ACSM3	Q53FZ2	485	G	V	Active Site	RefSeq CDD|active site/		5/5	none	20393554|ICGC;23525077|COSMIC	2
KIAA0934;DIP2C	Q9Y2E4	1453	R	Q	Active Site	RefSeq CDD|active site/		5/5	none	20111033|IntOGen;20393554|ICGC	2
ALK7;ACVR1C	Q8NER5	366	K	T	Active Site	RefSeq CDD|active site/		5/5	none	20111033|IntOGen;20393554|ICGC	2
ALPI	P09923	185	R	C	Active Site	RefSeq CDD|active site/		5/5	none	20111033|IntOGen;22941188|COSMIC	2
CPPI;CTSC	P53634	252	Q	E	Active Site	RefSeq CDD|active site/		5/5	none	20111033|IntOGen;20393554|ICGC	2
PGMRP;PGM5	Q15124	508	R	Q	Active Site	RefSeq CDD|active site/		5/5	none	20111033|IntOGen;20393554|ICGC	2
APOBEC3F	Q8IUX4	217	W	C	Active Site	RefSeq CDD|active site/		0/5	NA	20111033|IntOGen;22495314|COSMIC	2
APOBEC3F	Q8IUX4	217	W	C	Active Site	RefSeq CDD|active site/		0/5	none	20111033|IntOGen;22495314|COSMIC	2
JTK7;ABL;ABL1	P00519	381	D	Y	Active Site	RefSeq CDD|active site/		5/5	none	20111033|IntOGen;20393554|ICGC	2
NGL;NEU;MLN19;HER2;ERBB2	P04626	896	R	H	Active Site	RefSeq CDD|active site/		5/5	none	20111033|IntOGen;21720365|COSMIC	2
CA6	P23280	113	H	Q	Active Site	RefSeq CDD|active site/		5/5	none	20111033|IntOGen;20393554|ICGC	2
MGAML;MGA;MGAM	O43451	1510	R	H	Active Site	RefSeq CDD|active site/		5/5	none	20111033|IntOGen;20393554|ICGC	2
AFAR2;AKR7A3	O95154	201	A	T	Active Site	RefSeq CDD|active site/		5/5	none	20111033|IntOGen;20393554|ICGC	2
UGT3A2	Q3SY77	371	G	R	Active Site	RefSeq CDD|active site/		5/5	none	20111033|IntOGen;20393554|ICGC	2
SAH;ACSM3	Q53FZ2	326	A	G	Active Site	RefSeq CDD|active site/		5/5	none	20111033|IntOGen;22941188|COSMIC	2
KIAA1791;CHED;CDC2L5;CDC2L;CDK13	Q14004	714	G	S	Active Site	RefSeq CDD|active site/		5/5	none	20111033|IntOGen;20393554|ICGC	2
MTR1;KIAA0082;FTSJD2;CMTR1	Q8N1G2	640	E	G	Active Site	RefSeq CDD|active site/		5/5	none	20111033|IntOGen;20393554|ICGC	2
KIAA0928;HERNA;DICER;DICER1	Q9UPY3	1813	E	G	Active Site	RefSeq CDD|active site/		5/5	none	20111033|IntOGen;20393554|ICGC	2
KIAA0928;HERNA;DICER;DICER1	Q9UPY3	1813	E	A	Active Site	RefSeq CDD|active site/		5/5	none	20111033|IntOGen;20393554|ICGC	2
GCH;DYT5;GCH1	P30793	100	S	L	Active Site	RefSeq CDD|active site/		0/4	none	20111033|IntOGen;20393554|ICGC	2
GLCATP;B3GAT1	Q9P2W7	93	Y	F	Active Site	RefSeq CDD|active site/		5/5	none	20111033|IntOGen;22941189|COSMIC	2
KIAA0604;ECE2	O60344	851	R	C	Active Site	RefSeq CDD|active site/		5/5	none	20111033|IntOGen;20393554|ICGC	2
QPRS;QARS;PARS;GLNS;EPRS	P07814	1278	R	L	Active Site	RefSeq CDD|active site/		5/5	none	20111033|IntOGen;20393554|ICGC	2
CS	O75390	400	N	S	Active Site	RefSeq CDD|active site/		5/5	none	20111033|IntOGen;21720365|COSMIC	2
TARS	P26639	444	E	A	Active Site	RefSeq CDD|active site/		5/5	none	20111033|IntOGen;20393554|ICGC	2
IDI2	Q9BXS1	146	E	Q	Active Site	RefSeq CDD|active site/		5/5	none	20111033|IntOGen;20393554|ICGC	2
PPP5;PPP5C	P53041	400	R	Q	Active Site	RefSeq CDD|active site/		5/5	none	20111033|IntOGen;20393554|ICGC	2
PPIL4	Q8WUA2	43	H	Y	Active Site	RefSeq CDD|active site/		5/5	none	22842228|COSMIC;20393554|ICGC	2
FATP1;ACSVL5;SLC27A1	Q6PCB7	492	D	E	Active Site	RefSeq CDD|active site/		5/5	none	20111033|IntOGen;20393554|ICGC	2
PPP2CB	P62714	268	R	H	Active Site	RefSeq CDD|active site/		5/5	none	20111033|IntOGen;20393554|ICGC	2
CYPA;PPIA	P62937	54	H	D	Active Site	RefSeq CDD|active site/		5/5	none	20111033|IntOGen;22941189|COSMIC	2
PPX;PPP4;PPP4C	P60510	119	Q	H	Active Site	RefSeq CDD|active site/		5/5	none	20111033|IntOGen;20393554|ICGC	2
TYRO4;HEK;ETK1;ETK;EPHA3	P29320	750	R	Q	Active Site	RefSeq CDD|active site/		5/5	none	20111033|IntOGen;20393554|ICGC	2
PSMA;PSM;NAALAD1;FOLH;FOLH1	Q04609	425	E	V	Active Site	RefSeq CDD|active site/		5/5	none	20111033|IntOGen;20393554|ICGC	2
MAK	P20794	33	K	R	Active Site	RefSeq CDD|active site/		5/5	none	20111033|IntOGen;20393554|ICGC	2
CPD	O75976	567	E	Q	Active Site	RefSeq CDD|active site/		5/5	none	20111033|IntOGen;20393554|ICGC	2
TXNDC3;SPTRX2;NME8	Q8N427	240	T	S	Active Site	RefSeq CDD|active site/		3/5	none	20111033|IntOGen;22158541|COSMIC	2
ALDC;ALDOC	P09972	304	R	C	Active Site	RefSeq CDD|active site/		5/5	none	20111033|IntOGen;21720365|COSMIC	2
CA3	P07451	106	E	Q	Active Site	RefSeq CDD|active site/		5/5	none	20111033|IntOGen;20393554|ICGC	2
SAH;ACSM3	Q53FZ2	375	G	V	Active Site	RefSeq CDD|active site/		5/5	none	20111033|IntOGen;20393554|ICGC	2
NGL;NEU;MLN19;HER2;ERBB2	P04626	897	R	Q	Active Site	RefSeq CDD|active site/		5/5	none	23700467|COSMIC;20393554|ICGC	2
OAS2	P29728	76	T	I	Active Site	RefSeq CDD|active site/		3/5	none	20111033|IntOGen;20393554|ICGC	2
ACSM2;ACSM2B	Q68CK6	311	A	D	Active Site	RefSeq CDD|active site/		5/5	none	20111033|IntOGen;20393554|ICGC	2
ADAMTS12	P58397	402	H	N	Active Site	RefSeq CDD|active site/		5/5	none	20111033|IntOGen;20393554|ICGC	2
SAH;ACSM3	Q53FZ2	487	R	Q	Active Site	RefSeq CDD|active site/		5/5	none	23104009|COSMIC;20393554|ICGC	2
CLG1;MMP8	P22894	221	H	N	Active Site	RefSeq CDD|active site/		5/5	none	20111033|IntOGen;20393554|ICGC	2
CPA2	P48052	179	H	N	Active Site	RefSeq CDD|active site/		5/5	none	20111033|IntOGen;20393554|ICGC	2
VHR;DUSP3	P51452	130	R	C	Active Site	RefSeq CDD|active site /		5/5	none	20111033|IntOGen;20393554|ICGC;23033341|COSMIC	3
PTPB;PTPRB	P23467	1911	T	N	Active Site	RefSeq CDD|active site /		5/5	none	20111033|IntOGen;20393554|ICGC	2
MKSTYX;DUSP24;STYXL1	Q9Y6J8	245	F	Y	Active Site	RefSeq CDD|active site /		5/5	none	20111033|IntOGen;20393554|ICGC	2
KIAA0387;PTPRN2	Q92932	948	G	S	Active Site	RefSeq CDD|active site /		4/5	none	20111033|IntOGen;22941189|COSMIC	2
SSH1L;KIAA1298;SSH1	Q8WYL5	399	R	H	Active Site	RefSeq CDD|active site /		5/5	none	20111033|IntOGen;20393554|ICGC	2
KIAA0387;PTPRN2	Q92932	951	R	Q	Active Site	RefSeq CDD|active site /		5/5	none	20111033|IntOGen;20393554|ICGC	2
PTP1C;HCP;PTPN6	P29350	459	R	H	Active Site	RefSeq CDD|active site /		5/5	none	20111033|IntOGen;20393554|ICGC	2
DUSP27;DUPD1	Q68J44	153	R	W	Active Site	RefSeq CDD|active site /		5/5	none	20111033|IntOGen;20393554|ICGC	2
PTPH1;PTPN3	P26045	811	D	E	Active Site	RefSeq CDD|active site /		5/5	none	20111033|IntOGen;21720365|COSMIC	2
FNTB	P49356	250	G	D	Active Site	RefSeq CDD|active site cavity/		5/5	none	20111033|IntOGen;22495314|COSMIC	2
PNLIPRP3	Q17RR3	253	E	K	Active Site	RefSeq CDD|active site flap/lid /		2/5	none	20111033|IntOGen;20393554|ICGC	2
PYGM	P11217	650	R	G	Active Site	RefSeq CDD|active site pocket/		5/5	none	20111033|IntOGen;22980975|COSMIC;20393554|ICGC	3
TSGA14;CEP41	Q9BYV8	226	D	N	Active Site	RefSeq CDD|active site residue/		5/5	none	20111033|IntOGen;20393554|ICGC	2
PGRPIA;PGLYRP3	Q96LB9	207	I	T	Active Site	RefSeq CDD|amidase catalytic site/		4/5	none	20111033|IntOGen;20393554|ICGC	2
WWP2	O00308	867	F	S	Active Site	RefSeq CDD|catalytic cleft/		5/5	none	20111033|IntOGen;20393554|ICGC	2
ACPP	P15309	43	R	W	Active Site	RefSeq CDD|catalytic core/		5/5	none	20111033|IntOGen;22842228|COSMIC;20393554|ICGC	3
PLA2G5	P39877	49	G	S	Active Site	RefSeq CDD|catalytic network/		5/5	none	20111033|IntOGen;20393554|ICGC	2
PARG1;ARHGAP29	Q52LW3	707	R	C	Active Site	RefSeq CDD|catalytic residue/		5/5	none	20111033|IntOGen;20393554|ICGC	2
TLP46;TXNDC5	Q8NBS9	89	C	R	Active Site	RefSeq CDD|catalytic residues/		2/2	none	20111033|IntOGen;20393554|ICGC	2
TLP19;TXNDC12	O95881	66	C	Y	Active Site	RefSeq CDD|catalytic residues/		5/5	none	20111033|IntOGen;20393554|ICGC	2
SSH3L;SSH3	Q8TE77	382	D	N	Active Site	RefSeq CDD|catalytic residues/RefSeq CDD|active site /		5/5	none	20111033|IntOGen;20393554|ICGC	2
HMGCL	P35914	41	R	Q	Active Site	RefSeq CDD|catalytic residues/RefSeq CDD|active site/		5/5	none	20111033|IntOGen;22810696|COSMIC	2
DUS1L	Q6P1R4	149	R	H	Active Site	RefSeq CDD|catalytic residues/RefSeq CDD|active site/		5/5	none	20111033|IntOGen;20393554|ICGC	2
KIAA1293;FPS;FDPS	P14324	178	R	C	Active Site	RefSeq CDD|catalytic residues/		5/5	none	20111033|IntOGen;20393554|ICGC	2
FMT1;FMT;MTFMT	Q96DP5	183	D	N	Active Site	RefSeq CDD|catalytic site/		5/5	none	20111033|IntOGen;21720365|COSMIC	2
DLG3;MPP3	Q13368	422	R	T	Active Site	RefSeq CDD|catalytic site/		5/5	none	20111033|IntOGen;20393554|ICGC	2
RNASE12	Q5GAN4	63	K	E	Active Site	RefSeq CDD|catalytic site/		1/5	none	20111033|IntOGen;20393554|ICGC	2
DLG3;MPP3	Q13368	425	K	N	Active Site	RefSeq CDD|catalytic site/		5/5	none	20111033|IntOGen;20393554|ICGC	2
EMP55;DXS552E;MPP1	Q00013	289	G	R	Active Site	RefSeq CDD|catalytic site/		5/5	none	20111033|IntOGen;20393554|ICGC	2
EMP55;DXS552E;MPP1	Q00013	354	Y	C	Active Site	RefSeq CDD|catalytic site/		4/5	none	20111033|IntOGen;20393554|ICGC	2
TG	P01266	2386	R	H	Active Site	RefSeq CDD|catalytic triad/		5/5	none	20111033|IntOGen;20393554|ICGC	2
GFPT2	O94808	146	T	I	Active Site	RefSeq CDD|glutaminase active site/		5/5	none	20111033|IntOGen;20393554|ICGC	2
AM;ADM	P35318	41	R	L	Amidation	UniProtKB|Arginine amide/		5/5	none	20111033|IntOGen;22941189|COSMIC	2
RPML28;MRPL28;MRPL30	Q8TCC3	92	E	Q	Binding Site	RefSeq CDD|23S rRNA binding site/		2/5	none	20111033|IntOGen;20393554|ICGC	2
QM;DXS648E;RPL10	P27635	157	F	S	Binding Site	RefSeq CDD|23S rRNA interface/		5/5	none	20111033|IntOGen;20393554|ICGC	2
QM;DXS648E;RPL10	P27635	92	H	P	Binding Site	RefSeq CDD|23S rRNA interface/		5/5	none	20111033|IntOGen;20393554|ICGC	2
TRID;TRAILR3;LIT;DCR1;TNFRSF10C	O14798	78	A	T	Binding Site	RefSeq CDD|50's loop TNF binding site/		0/4	none	21798893|COSMIC;20111033|IntOGen	2
ILA;CD137;TNFRSF9	Q07011	56	A	V	Binding Site	RefSeq CDD|50's loop TNF binding site/		0/4	none	20111033|IntOGen;23103869|COSMIC	2
XEDAR;TNFRSF27;EDA2R	Q9HAV5	58	C	F	Binding Site	RefSeq CDD|50's loop TNF binding site/		5/5	none	20111033|IntOGen;20393554|ICGC	2
ZTNFR9;TRICK2;TRAILR2;KILLER;DR5;TNFRSF10B	O14763	157	R	H	Binding Site	RefSeq CDD|90's loop TNF binding site/		1/4	none	20111033|IntOGen;20393554|ICGC	2
PGPEP1L	A6NFU8	95	V	M	Binding Site	RefSeq CDD|AB domain interface/		5/5	none	20111033|IntOGen;22158541|COSMIC	2
PGPEP1L	A6NFU8	115	D	N	Binding Site	RefSeq CDD|AC domain interface/		0/5	none	20393554|ICGC;22810696|COSMIC	2
PGPEP1L	A6NFU8	116	V	M	Binding Site	RefSeq CDD|AC domain interface/		5/5	none	20111033|IntOGen;20393554|ICGC	2
POLR1D	Q9Y2S0	67	F	L	Binding Site	RefSeq CDD|AC19 - A190(C160) interaction site/		5/5	none	20111033|IntOGen;20393554|ICGC	2
POLR1E;POLR1C	O15160	337	L	V	Binding Site	RefSeq CDD|AC40 - AC19 heterodimer interface/		5/5	none	20111033|IntOGen;20393554|ICGC	2
CDC42	P60953	30	S	L	Binding Site	RefSeq CDD|ACK tyrosine kinase interaction site/		5/5	NA	20111033|IntOGen;20393554|ICGC;19657110|COSMIC	3
CDC42	P60953	30	S	L	Binding Site	RefSeq CDD|ACK tyrosine kinase interaction site/		5/5	none	20111033|IntOGen;20393554|ICGC;19657110|COSMIC	3
C9orf98;AK8	Q96MA6	203	R	H	Binding Site	UniProtKB|AMP 1 (By similarity).		5/5	none	20111033|IntOGen;20393554|ICGC	2
PRKAG1	P54619	299	R	Q	Binding Site	UniProtKB|AMP 1 (By similarity).		5/5	none	20111033|IntOGen;20393554|ICGC;22810696|COSMIC	3
MACS3;ACSM5	Q6NUN0	371	G	C	Binding Site	RefSeq CDD|AMP binding site/		5/5	none	20111033|IntOGen;22941188|COSMIC	2
KIAA0934;DIP2C	Q9Y2E4	1453	R	Q	Binding Site	RefSeq CDD|AMP binding site/		5/5	none	20111033|IntOGen;20393554|ICGC	2
SAH;ACSM3	Q53FZ2	487	R	Q	Binding Site	RefSeq CDD|AMP binding site/		5/5	none	23104009|COSMIC;20393554|ICGC	2
MACS3;ACSM5	Q6NUN0	368	E	G	Binding Site	RefSeq CDD|AMP binding site/		5/5	none	20111033|IntOGen;20393554|ICGC	2
SAH;ACSM3	Q53FZ2	375	G	V	Binding Site	RefSeq CDD|AMP binding site/		5/5	none	20111033|IntOGen;20393554|ICGC	2
FATP1;ACSVL5;SLC27A1	Q6PCB7	492	D	E	Binding Site	RefSeq CDD|AMP binding site/		5/5	none	20111033|IntOGen;20393554|ICGC	2
FATP1;ACSVL5;SLC27A1	Q6PCB7	365	G	R	Binding Site	RefSeq CDD|AMP binding site/		5/5	none	20111033|IntOGen;20393554|ICGC	2
AK3L1;AK3;AK4	P27144	88	D	N	Binding Site	RefSeq CDD|AMP-binding site/RefSeq CDD|ATP-AMP (Ap5A)-binding site/		5/5	none	20111033|IntOGen;20393554|ICGC	2
AK5	Q9Y6K8	193	A	S	Binding Site	RefSeq CDD|AMP-binding site/		5/5	none	20111033|IntOGen;20393554|ICGC	2
C6orf224;C6orf199;AKD2;AKD1;AK9	Q5TCS8	1128	R	Q	Binding Site	RefSeq CDD|AMP-binding site/RefSeq CDD|ATP-AMP (Ap5A)-binding site/		3/3	none	20111033|IntOGen;20393554|ICGC	2
AXIN2	Q9Y2T1	119	Q	H	Binding Site	RefSeq CDD|APC binding site/		5/5	none	20111033|IntOGen;20393554|ICGC	2
AXIN2	Q9Y2T1	129	R	L	Binding Site	RefSeq CDD|APC binding site/		4/5	none	20111033|IntOGen;20393554|ICGC	2
AXIN;AXIN1	O15169	146	R	Q	Binding Site	RefSeq CDD|APC binding site/		5/5	none	20111033|IntOGen;20393554|ICGC	2
AXIN2	Q9Y2T1	92	A	T	Binding Site	RefSeq CDD|APC binding site/		4/5	none	20111033|IntOGen;20393554|ICGC	2
PRKM6;ERK3;MAPK6	Q16659	49	K	N	Binding Site	UniProtKB|ATP (By similarity).		5/5	none	20111033|IntOGen;20393554|ICGC	2
TGFBR2	P37173	277	K	E	Binding Site	UniProtKB|ATP (By similarity).		5/5	none	20111033|IntOGen;20393554|ICGC	2
KIAA0413;APAF1	O14727	265	R	G	Binding Site	UniProtKB|ATP (By similarity).		5/5	none	20111033|IntOGen;22941189|COSMIC	2
SGK085;MYLK4	Q86YV6	135	K	N	Binding Site	UniProtKB|ATP (By similarity).		5/5	none	20111033|IntOGen;20393554|ICGC	2
HSP75;TRAP1	Q12931	402	R	W	Binding Site	UniProtKB|ATP (By similarity).		5/5	none	20111033|IntOGen;20393554|ICGC	2
STK2;KIAA0204;SLK	Q9H2G2	63	K	E	Binding Site	UniProtKB|ATP (By similarity).		5/5	none	20111033|IntOGen;20393554|ICGC	2
PAST3;EHD2;EHD3	Q9NZN3	220	K	T	Binding Site	UniProtKB|ATP (By similarity).		5/5	none	20111033|IntOGen;20393554|ICGC	2
GKTA;GKP2;GK2	Q14410	24	R	H	Binding Site	UniProtKB|ATP (By similarity).		5/5	none	22895193|COSMIC;20393554|ICGC	2
SGK2	Q9HBY8	124	K	N	Binding Site	UniProtKB|ATP (By similarity).		5/5	none	20111033|IntOGen;20393554|ICGC	2
MAK	P20794	33	K	R	Binding Site	UniProtKB|ATP (By similarity).		5/5	none	20111033|IntOGen;20393554|ICGC	2
QPRS;QARS;PARS;GLNS;EPRS	P07814	211	H	N	Binding Site	UniProtKB|ATP (By similarity).		5/5	none	20111033|IntOGen;20393554|ICGC	2
NME3	Q13232	122	R	H	Binding Site	UniProtKB|ATP (By similarity).		5/5	none	20111033|IntOGen;20393554|ICGC	2
PJS;LKB1;STK11	Q15831	78	K	E	Binding Site	UniProtKB|ATP (Probable).		4/4	none	20111033|IntOGen;18948947|COSMIC	2
HK2	P52789	30	R	C	Binding Site	UniProtKB|ATP 1 (By similarity).		5/5	none	20111033|IntOGen;20393554|ICGC	2
AK5	Q9Y6K8	257	R	H	Binding Site	UniProtKB|ATP 1 (By similarity).		5/5	none	20111033|IntOGen;22158541|COSMIC	2
RAC;PKB;AKT1	P31749	211	T	I	Binding Site	RefSeq CDD|ATP binding site/		5/5	none	20111033|IntOGen;20393554|ICGC	2
FRP1;ATR	Q13535	2378	E	V	Binding Site	RefSeq CDD|ATP binding site/		5/5	none	20111033|IntOGen;20393554|ICGC;21720365|COSMIC	3
P34CDC2;CDKN1;CDC28A;CDC2;CDK1	P06493	18	V	L	Binding Site	RefSeq CDD|ATP binding site/		5/5	none	20111033|IntOGen;20393554|ICGC	2
NDR2;KIAA0965;STK38L	Q9Y2H1	104	V	L	Binding Site	RefSeq CDD|ATP binding site/		5/5	NA	20111033|IntOGen;21720365|COSMIC	2
NDR2;KIAA0965;STK38L	Q9Y2H1	104	V	L	Binding Site	RefSeq CDD|ATP binding site/		5/5	none	20111033|IntOGen;21720365|COSMIC	2
CDKN3;CDK3	Q00526	80	F	I	Binding Site	RefSeq CDD|ATP binding site/		5/5	none	20111033|IntOGen;20393554|ICGC	2
KIF2B	Q8N4N8	308	G	V	Binding Site	RefSeq CDD|ATP binding site/		5/5	none	20111033|IntOGen;20393554|ICGC	2
KIAA1297;APEG1;SPEG	Q15772	3023	M	I	Binding Site	RefSeq CDD|ATP binding site/		4/4	none	20111033|IntOGen;20393554|ICGC	2
ATM	Q13315	2875	N	S	Binding Site	RefSeq CDD|ATP binding site/		5/5	none	22895193|COSMIC;20111033|IntOGen;20393554|ICGC	3
NEK6	Q9HC98	195	R	H	Binding Site	RefSeq CDD|ATP binding site/		5/5	none	20111033|IntOGen;20393554|ICGC	2
RON;PTK8;MST1R	Q04912	1231	R	C	Binding Site	RefSeq CDD|ATP binding site/		5/5	none	20111033|IntOGen;20393554|ICGC	2
TAK1;MAP3K7	O43318	45	G	V	Binding Site	RefSeq CDD|ATP binding site/		5/5	none	20111033|IntOGen;21720365|COSMIC	2
PRKACA;PKCA;PRKCA	P17252	468	N	K	Binding Site	RefSeq CDD|ATP binding site/		5/5	none	20111033|IntOGen;20393554|ICGC	2
VPS34;PIK3C3	Q8NEB9	616	L	R	Binding Site	RefSeq CDD|ATP binding site/		5/5	none	20111033|IntOGen;20393554|ICGC	2
KIAA1791;CHED;CDC2L5;CDC2L;CDK13	Q14004	714	G	S	Binding Site	RefSeq CDD|ATP binding site/		5/5	none	20111033|IntOGen;20393554|ICGC	2
NEK5	Q6P3R8	13	G	V	Binding Site	RefSeq CDD|ATP binding site/		5/5	none	20111033|IntOGen;20393554|ICGC	2
KIAA0042;KIF14	Q15058	450	G	V	Binding Site	RefSeq CDD|ATP binding site/		5/5	none	20111033|IntOGen;20393554|ICGC	2
TYRO10;TKT;NTRKR3;DDR2	Q16832	655	E	K	Binding Site	RefSeq CDD|ATP binding site/		5/5	none	20111033|IntOGen;20393554|ICGC	2
ALK4;ACVRLK4;ACVR1B	P36896	335	D	N	Binding Site	RefSeq CDD|ATP binding site/RefSeq CDD|substrate binding site/		5/5	none	20111033|IntOGen;22810696|COSMIC	2
PRKCB1;PKCB;PRKCB	P05771	353	F	L	Binding Site	RefSeq CDD|ATP binding site/		5/5	none	20111033|IntOGen;22722201|COSMIC;20393554|ICGC	3
PRKCB1;PKCB;PRKCB	P05771	353	F	L	Binding Site	RefSeq CDD|ATP binding site/		5/5	NA	20111033|IntOGen;22722201|COSMIC;20393554|ICGC	3
TYRO6;HEK2;ETK2;EPHB3	P54753	718	A	S	Binding Site	RefSeq CDD|ATP binding site/		5/5	none	20111033|IntOGen;20393554|ICGC	2
HER4;ERBB4	Q15303	799	M	L	Binding Site	RefSeq CDD|ATP binding site/		5/5	none	20111033|IntOGen;20393554|ICGC	2
WARTS;LATS1	O95835	719	V	I	Binding Site	RefSeq CDD|ATP binding site/		5/5	none	20111033|IntOGen;18772396|COSMIC	2
KIF4B	Q2VIQ3	17	R	H	Binding Site	RefSeq CDD|ATP binding site/		5/5	none	20111033|IntOGen;23441165|COSMIC	2
KIF2;KIAA1708;KIF21A	Q7Z4S6	274	D	H	Binding Site	RefSeq CDD|ATP binding site/		5/5	none	20111033|IntOGen;20393554|ICGC	2
ACK1;TNK2	Q07912	270	D	E	Binding Site	RefSeq CDD|ATP binding site/		5/5	none	20111033|IntOGen;20393554|ICGC	2
STK9;CDKL5	O76039	98	E	K	Binding Site	RefSeq CDD|ATP binding site/		5/5	none	20111033|IntOGen;20393554|ICGC	2
MER;MERTK	Q12866	672	P	S	Binding Site	RefSeq CDD|ATP binding site/		5/5	none	20111033|IntOGen;18948947|COSMIC	2
JAK2	O60674	931	Y	C	Binding Site	RefSeq CDD|ATP binding site/		5/5	none	20111033|IntOGen;18948947|COSMIC	2
MST;MLK2;MAP3K10	Q02779	107	G	V	Binding Site	RefSeq CDD|ATP binding site/		4/4	none	20111033|IntOGen;20393554|ICGC	2
CDK8	P49336	103	D	N	Binding Site	RefSeq CDD|ATP binding site/		5/5	none	20111033|IntOGen;20393554|ICGC	2
RAFTK;PYK2;FAK2;PTK2B	Q14289	431	L	I	Binding Site	RefSeq CDD|ATP binding site/		5/5	none	20111033|IntOGen;20393554|ICGC	2
MISR2;AMHR;AMHR2	Q16671	333	D	N	Binding Site	RefSeq CDD|ATP binding site/RefSeq CDD|substrate binding site/		5/5	none	20111033|IntOGen;22722201|COSMIC;20393554|ICGC	3
MER;MERTK	Q12866	594	G	R	Binding Site	RefSeq CDD|ATP binding site/		5/5	none	20111033|IntOGen;22722201|COSMIC;20393554|ICGC	3
BRK;PTK6	Q13882	317	N	S	Binding Site	RefSeq CDD|ATP binding site/		5/5	none	20111033|IntOGen;21720365|COSMIC	2
LYK;EMT;ITK	Q08881	499	S	F	Binding Site	RefSeq CDD|ATP binding site/		5/5	none	20111033|IntOGen;20393554|ICGC	2
CDK8	P49336	155	A	V	Binding Site	RefSeq CDD|ATP binding site/		5/5	none	20111033|IntOGen;20393554|ICGC	2
ARG;ABLL;ABL2	P42684	299	Y	C	Binding Site	RefSeq CDD|ATP binding site/		5/5	none	20111033|IntOGen;20393554|ICGC	2
JTK7;ABL;ABL1	P00519	381	D	Y	Binding Site	RefSeq CDD|ATP binding site/		5/5	none	20111033|IntOGen;20393554|ICGC	2
ATM	Q13315	2888	I	T	Binding Site	RefSeq CDD|ATP binding site/		5/5	none	20111033|IntOGen;20393554|ICGC;23091097|COSMIC	3
HER1;ERBB1;ERBB;EGFR	P00533	790	T	M	Binding Site	RefSeq CDD|ATP binding site/		5/5	none	20111033|IntOGen;16983123|COSMIC	2
NEK7	Q8TDX7	114	A	V	Binding Site	RefSeq CDD|ATP binding site/		5/5	none	20111033|IntOGen;20393554|ICGC	2
KIFC2	Q96AC6	487	G	D	Binding Site	RefSeq CDD|ATP-binding site/		5/5	none	20111033|IntOGen;20393554|ICGC	2
DDX24	Q9GZR7	652	D	H	Binding Site	RefSeq CDD|ATP-binding site/		5/5	none	20111033|IntOGen;20393554|ICGC	2
KIAA1564;HELSNF1;CHD8	Q9HCK8	1242	R	Q	Binding Site	RefSeq CDD|ATP-binding site/		5/5	NA	20111033|IntOGen;22832583|COSMIC	2
KIAA1564;HELSNF1;CHD8	Q9HCK8	1242	R	Q	Binding Site	RefSeq CDD|ATP-binding site/		5/5	none	20111033|IntOGen;22832583|COSMIC	2
ZNHIT5;DDX59	Q5T1V6	531	H	Y	Binding Site	RefSeq CDD|ATP-binding site/		5/5	none	20111033|IntOGen;20393554|ICGC	2
ABS;DDX41	Q9UJV9	525	R	H	Binding Site	RefSeq CDD|ATP-binding site/		5/5	none	20111033|IntOGen;20393554|ICGC	2
ABS;DDX41	Q9UJV9	525	R	H	Binding Site	RefSeq CDD|ATP-binding site/		5/5	NA	20111033|IntOGen;20393554|ICGC	2
DDX31	Q9H8H2	621	R	W	Binding Site	RefSeq CDD|ATP-binding site/		5/5	none	20111033|IntOGen;20393554|ICGC	2
CHD4	Q14839	1162	R	Q	Binding Site	RefSeq CDD|ATP-binding site/		5/5	none	20111033|IntOGen;20393554|ICGC;22923510|COSMIC	3
CHD4	Q14839	1162	R	W	Binding Site	RefSeq CDD|ATP-binding site/		5/5	1	20111033|IntOGen;20393554|ICGC	2
ABS;DDX41	Q9UJV9	522	R	P	Binding Site	RefSeq CDD|ATP-binding site/		5/5	none	20111033|IntOGen;22941189|COSMIC	2
SNF2L4;SNF2B;BRG1;BAF190A;SMARCA4	P51532	1189	R	Q	Binding Site	RefSeq CDD|ATP-binding site/		5/5	none	21798893|COSMIC;20111033|IntOGen	2
KIAA0309;SRCAP	Q6ZRS2	2147	Q	K	Binding Site	RefSeq CDD|ATP-binding site/		3/3	none	20111033|IntOGen;20393554|ICGC	2
KIAA0801;DDX46	Q7L014	709	R	W	Binding Site	RefSeq CDD|ATP-binding site/		5/5	none	20111033|IntOGen;20393554|ICGC	2
TTF2	Q9UNY4	1101	R	Q	Binding Site	RefSeq CDD|ATP-binding site/		5/5	none	20111033|IntOGen;20393554|ICGC	2
CHD4	Q14839	1159	R	G	Binding Site	RefSeq CDD|ATP-binding site/		5/5	none	20111033|IntOGen;20393554|ICGC	2
KIAA0111;DDX48;EIF4A3	P38919	370	R	Q	Binding Site	RefSeq CDD|ATP-binding site/		5/5	none	21798893|COSMIC;20111033|IntOGen	2
GSS	P48637	375	Y	C	Binding Site	UniProtKB|ATP.		5/5	none	20111033|IntOGen;20393554|ICGC	2
MTHFS	P49914	189	D	N	Binding Site	UniProtKB|ATP.		5/5	none	20111033|IntOGen;20393554|ICGC	2
PRKCM;PKD1;PKD;PRKD1	Q15139	612	K	E	Binding Site	UniProtKB|ATP.		5/5	none	20111033|IntOGen;20393554|ICGC	2
B2AR;ADRB2R;ADRB2	P07550	118	T	M	Binding Site	UniProtKB|Agonist or antagonist.		5/5	none	20111033|IntOGen;20393554|ICGC	2
AQP2	P41181	184	N	I	Binding Site	RefSeq CDD|Asn-Pro-Ala signature motifs/		5/5	none	20111033|IntOGen;20393554|ICGC;21720365|COSMIC	3
AQP2L;AQP6	Q13520	82	N	T	Binding Site	RefSeq CDD|Asn-Pro-Ala signature motifs/		5/5	none	20393554|ICGC;21750719|COSMIC	2
AQP2	P41181	68	N	T	Binding Site	RefSeq CDD|Asn-Pro-Ala signature motifs/		5/5	none	20393554|ICGC;23334666|COSMIC	2
NEU2	Q9Y3R4	204	R	C	Binding Site	RefSeq CDD|Asp-box motif/		1/5	none	20111033|IntOGen;22941188|COSMIC	2
GOT1	P17174	387	R	Q	Binding Site	UniProtKB|Aspartate.		4/5	none	20393554|ICGC;22810696|COSMIC	2
RNF53;BRCA1	P38398	1722	S	F	Binding Site	RefSeq CDD|BRCT sequence motif/		5/5	none	20301424|ClinVar;15604628|ClinVar;17392385|ClinVar	3
RNF53;BRCA1	P38398	1841	S	N	Binding Site	RefSeq CDD|BRCT sequence motif/		5/5	NA	20301424|ClinVar;15604628|ClinVar;17392385|ClinVar	3
RNF53;BRCA1	P38398	1841	S	R	Binding Site	RefSeq CDD|BRCT sequence motif/		5/5	NA	20301424|ClinVar;15604628|ClinVar;17392385|ClinVar	3
RNF53;BRCA1	P38398	1718	W	C	Binding Site	RefSeq CDD|BRCT sequence motif/		5/5	NA	20301424|ClinVar;15604628|ClinVar;17392385|ClinVar	3
RNF53;BRCA1	P38398	1837	W	R	Binding Site	RefSeq CDD|BRCT sequence motif/		5/5	NA	20301424|ClinVar;15604628|ClinVar;17392385|ClinVar	3
RNF53;BRCA1	P38398	1837	W	G	Binding Site	RefSeq CDD|BRCT sequence motif/		5/5	NA	20301424|ClinVar;15604628|ClinVar;17392385|ClinVar	3
RNF53;BRCA1	P38398	1837	W	C	Binding Site	RefSeq CDD|BRCT sequence motif/		5/5	NA	20301424|ClinVar;15604628|ClinVar;17392385|ClinVar	3
GSTM4	Q03013	10	I	S	Binding Site	RefSeq CDD|C-terminal domain interface/		5/5	none	20111033|IntOGen;20393554|ICGC	2
FECH	P22830	75	N	S	Binding Site	RefSeq CDD|C-terminal domain interface/		5/5	none	20111033|IntOGen;20393554|ICGC	2
GSTM5	P46439	11	R	C	Binding Site	RefSeq CDD|C-terminal domain interface/		5/5	none	20111033|IntOGen;22810696|COSMIC	2
CLIC4	Q9Y696	43	M	V	Binding Site	RefSeq CDD|C-terminal domain interface/		5/5	none	20111033|IntOGen;20393554|ICGC	2
GSTA5	Q7RTV2	72	L	P	Binding Site	RefSeq CDD|C-terminal domain interface/		4/5	none	20111033|IntOGen;20393554|ICGC	2
GST5;GSTM3	P21266	82	R	H	Binding Site	RefSeq CDD|C-terminal domain interface/RefSeq CDD|dimer interface/		5/5	none	20111033|IntOGen;20393554|ICGC	2
FECH	P22830	135	W	C	Binding Site	RefSeq CDD|C-terminal domain interface/		5/5	none	20111033|IntOGen;20393554|ICGC	2
DAG1	Q14118	228	V	L	Binding Site	RefSeq CDD|CA-like domain interface/		5/5	none	20111033|IntOGen;21720365|COSMIC	2
KIAA1028;CDK11;CDC2L6;CDK19	Q9BWU1	58	G	A	Binding Site	RefSeq CDD|CDK/cyclin interface/		3/3	none	20111033|IntOGen;20393554|ICGC	2
CDKN2;CDK2	P24941	122	R	G	Binding Site	RefSeq CDD|CDK/cyclin interface/		5/5	none	20111033|IntOGen;22810696|COSMIC	2
PCTK2;PCTAIRE2;CDK17	Q00537	229	E	G	Binding Site	RefSeq CDD|CDK/cyclin interface/		5/5	none	20111033|IntOGen;22810696|COSMIC	2
PFTK2;ALS2CR7;CDK15	Q96Q40	252	P	L	Binding Site	RefSeq CDD|CDK/cyclin interface/		5/5	none	20111033|IntOGen;20393554|ICGC	2
CDKN5;CDK5	Q00535	50	R	W	Binding Site	RefSeq CDD|CDK/p25 interface/RefSeq CDD|substrate binding site/		5/5	none	20111033|IntOGen;20393554|ICGC	2
CDK10	Q15131	157	N	S	Binding Site	RefSeq CDD|CDK/cyclin interface/		4/5	none	20111033|IntOGen;20393554|ICGC;21720365|COSMIC	3
MPO	P05164	340	S	T	Binding Site	RefSeq CDD|Ca binding site/		5/5	none	20111033|IntOGen;20393554|ICGC	2
PCDHGA11	Q9Y5H2	235	D	H	Binding Site	RefSeq CDD|Ca2+ binding site/		5/5	none	20111033|IntOGen;20393554|ICGC	2
AGRNL;AGRINL;EGFLAM	Q63HQ2	563	E	D	Binding Site	RefSeq CDD|Ca2+ binding site/		5/5	none	22608084|COSMIC;20393554|ICGC	2
AGRNL;AGRINL;EGFLAM	Q63HQ2	563	E	D	Binding Site	RefSeq CDD|Ca2+ binding site/		5/5	NA	22608084|COSMIC;20393554|ICGC	2
MEGF1;KIAA0811;CDHF8;FAT2	Q9NYQ8	140	D	Y	Binding Site	RefSeq CDD|Ca2+ binding site/		4/4	none	20111033|IntOGen;20393554|ICGC	2
CDH14;CDH18	Q13634	225	D	E	Binding Site	RefSeq CDD|Ca2+ binding site/		5/5	none	20111033|IntOGen;20393554|ICGC	2
SPTA;SPTA1	P02549	2331	K	R	Binding Site	RefSeq CDD|Ca2+ binding site/		4/5	none	20111033|IntOGen;20393554|ICGC	2
PCDHGB3	Q9Y5G1	342	D	E	Binding Site	RefSeq CDD|Ca2+ binding site/		5/5	none	20111033|IntOGen;20393554|ICGC	2
CDH4	P55283	570	D	E	Binding Site	RefSeq CDD|Ca2+ binding site/		5/5	none	20111033|IntOGen;20393554|ICGC	2
PCDHGA1	Q9Y5H4	91	D	N	Binding Site	RefSeq CDD|Ca2+ binding site/		5/5	none	20111033|IntOGen;20393554|ICGC	2
MYL1	P05976	140	D	E	Binding Site	RefSeq CDD|Ca2+ binding site/		5/5	none	20111033|IntOGen;20393554|ICGC	2
FBN;FBN1	P35555	1811	E	D	Binding Site	RefSeq CDD|Ca2+ binding site/		5/5	none	20111033|IntOGen;20393554|ICGC	2
KIAA1672;DJBP;EFCAB6	Q5THR3	232	V	A	Binding Site	RefSeq CDD|Ca2+ binding site/		2/5	none	20111033|IntOGen;20393554|ICGC	2
PCDHGA11	Q9Y5H2	637	D	H	Binding Site	RefSeq CDD|Ca2+ binding site/		5/5	none	20111033|IntOGen;20393554|ICGC	2
MLC1SA;MYL6B	P14649	81	D	H	Binding Site	RefSeq CDD|Ca2+ binding site/		5/5	none	20111033|IntOGen;20393554|ICGC	2
PCDHB10	Q9UN67	463	N	K	Binding Site	RefSeq CDD|Ca2+ binding site/		5/5	none	20111033|IntOGen;21720365|COSMIC	2
CDH7L1;CDH7	Q9ULB5	164	E	K	Binding Site	RefSeq CDD|Ca2+ binding site/		5/5	none	20393554|ICGC;22622578|COSMIC	2
CAMIII;CAMC;CAM3;CALML2;CALM3;CAMB;CAM2;CALM2;CAM1;CAM;CALM;CALM1	P62158	105	E	Q	Binding Site	RefSeq CDD|Ca2+ binding site/		5/5	none	20111033|IntOGen;22495314|COSMIC	2
KIAA1989;CDHF15;FAT3	Q8TDW7	1761	D	E	Binding Site	RefSeq CDD|Ca2+ binding site/		5/5	none	20111033|IntOGen;20393554|ICGC;21720365|COSMIC	3
KCHIP3;DREAM;CSEN;KCNIP3	Q9Y2W7	139	D	H	Binding Site	RefSeq CDD|Ca2+ binding site/		5/5	none	21798893|COSMIC;20111033|IntOGen	2
CDH9	Q9ULB4	227	E	K	Binding Site	RefSeq CDD|Ca2+ binding site/		5/5	none	20111033|IntOGen;20393554|ICGC	2
DSC4;CDHF3;DSC3	Q14574	536	E	D	Binding Site	RefSeq CDD|Ca2+ binding site/		5/5	none	20111033|IntOGen;22941189|COSMIC	2
EFCAB1	Q9HAE3	160	D	Y	Binding Site	RefSeq CDD|Ca2+ binding site/		5/5	none	20111033|IntOGen;22810696|COSMIC	2
PCDHGB7	Q9Y5F8	254	D	H	Binding Site	RefSeq CDD|Ca2+ binding site/		1/5	none	20111033|IntOGen;20393554|ICGC	2
PKD2	Q13563	740	E	K	Binding Site	RefSeq CDD|Ca2+ binding site/		5/5	none	21984974|COSMIC;20393554|ICGC	2
INT3;NOTCH4	Q99466	1009	E	K	Binding Site	RefSeq CDD|Ca2+ binding site/		5/5	none	20111033|IntOGen;20393554|ICGC	2
NID2	Q14112	801	D	Y	Binding Site	RefSeq CDD|Ca2+ binding site/		5/5	none	20111033|IntOGen;20393554|ICGC	2
FBN;FBN1	P35555	1826	N	D	Binding Site	RefSeq CDD|Ca2+ binding site/		5/5	none	20111033|IntOGen;20393554|ICGC	2
USH1F;PCDH15	Q96QU1	1211	H	N	Binding Site	RefSeq CDD|Ca2+ binding site/		4/5	none	20111033|IntOGen;20393554|ICGC	2
PCDH9	Q9HC56	353	D	N	Binding Site	RefSeq CDD|Ca2+ binding site/		5/5	NA	20111033|IntOGen;20393554|ICGC	2
PCDH9	Q9HC56	353	D	N	Binding Site	RefSeq CDD|Ca2+ binding site/		5/5	none	20111033|IntOGen;20393554|ICGC	2
BDR2;HPCA	P84074	120	E	Q	Binding Site	RefSeq CDD|Ca2+ binding site/		5/5	none	20111033|IntOGen;21720365|COSMIC	2
PCDHB6	Q9Y5E3	126	N	K	Binding Site	RefSeq CDD|Ca2+ binding site/		5/5	none	20111033|IntOGen;20393554|ICGC	2
PCDH3I;PCDHB8	Q9UN66	359	E	Q	Binding Site	RefSeq CDD|Ca2+ binding site/		5/5	none	20111033|IntOGen;20393554|ICGC	2
CDH8	P55286	387	E	Q	Binding Site	RefSeq CDD|Ca2+ binding site/		5/5	none	20111033|IntOGen;22810696|COSMIC	2
ACTN4	O43707	823	S	C	Binding Site	RefSeq CDD|Ca2+ binding site/		4/5	none	20111033|IntOGen;22980975|COSMIC	2
CDH7L1;CDH7	Q9ULB5	372	D	Y	Binding Site	RefSeq CDD|Ca2+ binding site/		5/5	none	20111033|IntOGen;20393554|ICGC	2
PCDHGA6	Q9Y5G7	145	N	S	Binding Site	RefSeq CDD|Ca2+ binding site/		3/5	none	20111033|IntOGen;20393554|ICGC	2
NOTCH3	Q9UM47	431	D	N	Binding Site	RefSeq CDD|Ca2+ binding site/		5/5	none	20111033|IntOGen;20393554|ICGC	2
CS2;CLSTN2	Q9H4D0	113	D	N	Binding Site	RefSeq CDD|Ca2+ binding site/		5/5	none	20111033|IntOGen;20393554|ICGC	2
KIAA1263;FSTL5	Q8N475	236	E	K	Binding Site	RefSeq CDD|Ca2+ binding site/		2/3	none	20111033|IntOGen;20393554|ICGC	2
CDH7L1;CDH7	Q9ULB5	389	A	V	Binding Site	RefSeq CDD|Ca2+ binding site/		5/5	none	20111033|IntOGen;20393554|ICGC	2
KCHIP3;DREAM;CSEN;KCNIP3	Q9Y2W7	179	D	Y	Binding Site	RefSeq CDD|Ca2+ binding site/		5/5	none	20111033|IntOGen;16959974|COSMIC	2
FREQ;FLUP;NCS1	P62166	111	D	N	Binding Site	RefSeq CDD|Ca2+ binding site/		5/5	none	20111033|IntOGen;20393554|ICGC	2
PCH68;PCDH68;PCDH17	O14917	600	N	I	Binding Site	RefSeq CDD|Ca2+ binding site/		5/5	none	20111033|IntOGen;23415222|COSMIC	2
FAT;CDHF7;FAT1	Q14517	3506	K	N	Binding Site	RefSeq CDD|Ca2+ binding site/		4/5	NA	20111033|IntOGen;20393554|ICGC;21720365|COSMIC	3
FAT;CDHF7;FAT1	Q14517	3506	K	N	Binding Site	RefSeq CDD|Ca2+ binding site/		4/5	none	20111033|IntOGen;20393554|ICGC;21720365|COSMIC	3
PCDHX;PCDH11;KIAA1326;PCDH11X	Q9BZA7	582	N	K	Binding Site	RefSeq CDD|Ca2+ binding site/		4/5	none	20111033|IntOGen;20393554|ICGC	2
CAB29;CALB2	P22676	76	D	N	Binding Site	RefSeq CDD|Ca2+ binding site/		5/5	none	22608084|COSMIC;20393554|ICGC	2
DOC2A	Q14183	120	D	H	Binding Site	RefSeq CDD|Ca2+ binding site/		5/5	none	20111033|IntOGen;20393554|ICGC;21720365|COSMIC	3
CDH12	P55289	172	M	I	Binding Site	RefSeq CDD|Ca2+ binding site/		4/4	none	20111033|IntOGen;20393554|ICGC	2
KIAA1313;PCDH19	Q8TAB3	522	N	I	Binding Site	RefSeq CDD|Ca2+ binding site/		5/5	none	20111033|IntOGen;20393554|ICGC	2
SEP53;PDRC1;DRC1;C1orf10;CRNN	Q9UBG3	32	E	Q	Binding Site	RefSeq CDD|Ca2+ binding site/		5/5	NA	20111033|IntOGen;22722201|COSMIC;20393554|ICGC	3
SEP53;PDRC1;DRC1;C1orf10;CRNN	Q9UBG3	32	E	Q	Binding Site	RefSeq CDD|Ca2+ binding site/		5/5	none	20111033|IntOGen;22722201|COSMIC;20393554|ICGC	3
CNRS4;PCDHA7	Q9UN72	583	R	W	Binding Site	RefSeq CDD|Ca2+ binding site/		5/5	none	20111033|IntOGen;20393554|ICGC;23525077|COSMIC	3
NRP2;NELL2	Q99435	602	D	N	Binding Site	RefSeq CDD|Ca2+ binding site/		5/5	none	20111033|IntOGen;18772890|COSMIC	2
BHPCDH;PCDH7	O60245	410	D	H	Binding Site	RefSeq CDD|Ca2+ binding site/		5/5	none	20111033|IntOGen;20393554|ICGC	2
CDH12	P55289	483	N	H	Binding Site	RefSeq CDD|Ca2+ binding site/		5/5	none	22608084|COSMIC;20393554|ICGC	2
PCDHGA1	Q9Y5H4	463	E	K	Binding Site	RefSeq CDD|Ca2+ binding site/		5/5	none	22895193|COSMIC;20111033|IntOGen	2
CDH7L1;CDH7	Q9ULB5	148	D	E	Binding Site	RefSeq CDD|Ca2+ binding site/		5/5	none	20111033|IntOGen;20393554|ICGC	2
SCUBE1	Q8IWY4	365	E	K	Binding Site	RefSeq CDD|Ca2+ binding site/		5/5	none	20111033|IntOGen;20393554|ICGC	2
CDH28;CDHR3	Q6ZTQ4	455	N	D	Binding Site	RefSeq CDD|Ca2+ binding site/		4/5	none	20111033|IntOGen;20393554|ICGC	2
KIAA1672;DJBP;EFCAB6	Q5THR3	420	D	N	Binding Site	RefSeq CDD|Ca2+ binding site/		3/5	none	20111033|IntOGen;20393554|ICGC	2
CDH3;CDH14;CDH15	P55291	368	D	A	Binding Site	RefSeq CDD|Ca2+ binding site/		5/5	none	20111033|IntOGen;20393554|ICGC	2
PCDHB6	Q9Y5E3	662	D	Y	Binding Site	RefSeq CDD|Ca2+ binding site/		5/5	none	20111033|IntOGen;22980975|COSMIC;20393554|ICGC	3
FIB2;CDH20;PCDHGB4	Q9UN71	555	D	N	Binding Site	RefSeq CDD|Ca2+ binding site/		5/5	none	20111033|IntOGen;20393554|ICGC	2
MRP8;CFAG;CAGA;S100A8	P05109	20	S	F	Binding Site	RefSeq CDD|Ca2+ binding site/		5/5	none	20111033|IntOGen;20393554|ICGC	2
KIAA1989;CDHF15;FAT3	Q8TDW7	1974	E	K	Binding Site	RefSeq CDD|Ca2+ binding site/		5/5	none	20111033|IntOGen;20393554|ICGC	2
USH1F;PCDH15	Q96QU1	830	E	D	Binding Site	RefSeq CDD|Ca2+ binding site/		5/5	none	20111033|IntOGen;20393554|ICGC	2
MEGF2;KIAA0812;FMI1;EGFL1;CDHF11;CELSR3	Q9NYQ7	1059	D	G	Binding Site	RefSeq CDD|Ca2+ binding site/		5/5	none	20111033|IntOGen;20393554|ICGC	2
PCDHAC2	Q9Y5I4	596	R	Q	Binding Site	RefSeq CDD|Ca2+ binding site/		5/5	none	20393554|ICGC;22810696|COSMIC	2
PCDHGC5	Q9Y5F6	145	S	L	Binding Site	RefSeq CDD|Ca2+ binding site/		4/5	none	20111033|IntOGen;22722201|COSMIC;20393554|ICGC	3
KIAA1989;CDHF15;FAT3	Q8TDW7	2826	G	W	Binding Site	RefSeq CDD|Ca2+ binding site/		5/5	none	20111033|IntOGen;20393554|ICGC	2
PCDHJ;PCDH23;CDHJ;CDH27;DCHS2	Q6V1P9	1175	E	D	Binding Site	RefSeq CDD|Ca2+ binding site/		4/4	none	20111033|IntOGen;20393554|ICGC	2
MYL2	P10916	48	D	Y	Binding Site	RefSeq CDD|Ca2+ binding site/		5/5	none	20111033|IntOGen;21720365|COSMIC	2
CDH5	P33151	368	E	V	Binding Site	RefSeq CDD|Ca2+ binding site/		5/5	none	20111033|IntOGen;22941188|COSMIC	2
KIAA0985;RPH3A	Q9Y2J0	492	E	K	Binding Site	RefSeq CDD|Ca2+ binding site/		5/5	none	20111033|IntOGen;20393554|ICGC	2
CDH8	P55286	455	D	H	Binding Site	RefSeq CDD|Ca2+ binding site/		5/5	none	20111033|IntOGen;20393554|ICGC	2
PCDHGC5	Q9Y5F6	91	D	N	Binding Site	RefSeq CDD|Ca2+ binding site/		5/5	none	20111033|IntOGen;20393554|ICGC	2
PCDHGB7	Q9Y5F8	203	E	K	Binding Site	RefSeq CDD|Ca2+ binding site/		5/5	none	20111033|IntOGen;20393554|ICGC	2
KIAA1989;CDHF15;FAT3	Q8TDW7	928	D	N	Binding Site	RefSeq CDD|Ca2+ binding site/		5/5	none	20111033|IntOGen;20393554|ICGC	2
PCH68;PCDH68;PCDH17	O14917	345	N	K	Binding Site	RefSeq CDD|Ca2+ binding site/		5/5	none	20111033|IntOGen;20393554|ICGC	2
FATJ;CDHF14;FAT4	Q6V0I7	1699	E	V	Binding Site	RefSeq CDD|Ca2+ binding site/		5/5	none	20111033|IntOGen;20393554|ICGC	2
CALML3	P27482	130	D	N	Binding Site	RefSeq CDD|Ca2+ binding site/		5/5	none	20111033|IntOGen;20393554|ICGC	2
PCDHGA1	Q9Y5H4	310	E	K	Binding Site	RefSeq CDD|Ca2+ binding site/		5/5	none	20111033|IntOGen;20393554|ICGC	2
PCDHJ;PCDH23;CDHJ;CDH27;DCHS2	Q6V1P9	1782	D	V	Binding Site	RefSeq CDD|Ca2+ binding site/		5/5	none	20111033|IntOGen;20393554|ICGC	2
S100A13	Q99584	37	E	K	Binding Site	RefSeq CDD|Ca2+ binding site/		5/5	none	20393554|ICGC;23525077|COSMIC	2
UVO;CDHE;CDH1	P12830	445	E	Q	Binding Site	RefSeq CDD|Ca2+ binding site/		5/5	none	20111033|IntOGen;20393554|ICGC	2
CDH10	Q9Y6N8	261	D	N	Binding Site	RefSeq CDD|Ca2+ binding site/		5/5	none	20111033|IntOGen;22842228|COSMIC	2
KIAA0911;CS1;CLSTN1	O94985	156	D	N	Binding Site	RefSeq CDD|Ca2+ binding site/		5/5	none	22722839|COSMIC;20393554|ICGC	2
PCDHGA10	Q9Y5H3	314	E	K	Binding Site	RefSeq CDD|Ca2+ binding site/		5/5	none	20111033|IntOGen;20393554|ICGC	2
PCDH3I;PCDHB8	Q9UN66	579	R	Q	Binding Site	RefSeq CDD|Ca2+ binding site/		5/5	none	20111033|IntOGen;20393554|ICGC	2
BDR2;HPCA	P84074	77	D	N	Binding Site	RefSeq CDD|Ca2+ binding site/		5/5	none	20111033|IntOGen;20393554|ICGC	2
BHPCDH;PCDH7	O60245	434	E	K	Binding Site	RefSeq CDD|Ca2+ binding site/		5/5	none	20111033|IntOGen;20393554|ICGC	2
FATJ;CDHF14;FAT4	Q6V0I7	3186	D	Y	Binding Site	RefSeq CDD|Ca2+ binding site/		5/5	none	20111033|IntOGen;22941189|COSMIC	2
NOTCH3	Q9UM47	548	D	N	Binding Site	RefSeq CDD|Ca2+ binding site/		5/5	none	20111033|IntOGen;20393554|ICGC	2
TM14;FBLN7	Q53RD9	227	E	K	Binding Site	RefSeq CDD|Ca2+ binding site/		5/5	none	21798893|COSMIC;20111033|IntOGen	2
TM14;FBLN7	Q53RD9	227	E	K	Binding Site	RefSeq CDD|Ca2+ binding site/		5/5	NA	21798893|COSMIC;20111033|IntOGen	2
CSPG2;VCAN	P13611	3092	R	S	Binding Site	RefSeq CDD|Ca2+ binding site/		3/5	none	20111033|IntOGen;20393554|ICGC	2
FBN2	P35556	1532	D	Y	Binding Site	RefSeq CDD|Ca2+ binding site/		5/5	none	20111033|IntOGen;20393554|ICGC	2
CDH9	Q9ULB4	376	D	V	Binding Site	RefSeq CDD|Ca2+ binding site/		5/5	none	20111033|IntOGen;20393554|ICGC	2
KIAA1313;PCDH19	Q8TAB3	338	D	V	Binding Site	RefSeq CDD|Ca2+ binding site/		5/5	NA	20111033|IntOGen;20393554|ICGC	2
KIAA1313;PCDH19	Q8TAB3	338	D	V	Binding Site	RefSeq CDD|Ca2+ binding site/		5/5	none	20111033|IntOGen;20393554|ICGC	2
SYT9	Q86SS6	445	D	E	Binding Site	RefSeq CDD|Ca2+ binding site/		5/5	none	20111033|IntOGen;22941189|COSMIC	2
SYT9	Q86SS6	445	D	N	Binding Site	RefSeq CDD|Ca2+ binding site/		5/5	none	20111033|IntOGen;16959974|COSMIC	2
FGG	P02679	346	D	H	Binding Site	RefSeq CDD|Ca2+ binding site/		5/5	none	20111033|IntOGen;20393554|ICGC	2
PCDHGA3	Q9Y5H0	234	D	E	Binding Site	RefSeq CDD|Ca2+ binding site/		5/5	none	20111033|IntOGen;20393554|ICGC	2
CDHF1;DSC1	Q08554	366	N	K	Binding Site	RefSeq CDD|Ca2+ binding site/		5/5	none	21798893|COSMIC;20111033|IntOGen	2
KIAA1562;PCDH18	Q9HCL0	95	E	Q	Binding Site	RefSeq CDD|Ca2+ binding site/		5/5	none	20111033|IntOGen;20393554|ICGC	2
CDH8	P55286	287	E	A	Binding Site	RefSeq CDD|Ca2+ binding site/		5/5	none	20111033|IntOGen;20393554|ICGC	2
PCDH3I;PCDHB8	Q9UN66	580	A	V	Binding Site	RefSeq CDD|Ca2+ binding site/		4/5	none	20111033|IntOGen;20393554|ICGC	2
NCL4;CAPN9	O14815	606	D	V	Binding Site	RefSeq CDD|Ca2+ binding site/		5/5	NA	20111033|IntOGen;20393554|ICGC	2
NCL4;CAPN9	O14815	606	D	V	Binding Site	RefSeq CDD|Ca2+ binding site/		5/5	none	20111033|IntOGen;20393554|ICGC	2
CDHF13;DSG4	Q86SJ6	63	D	E	Binding Site	RefSeq CDD|Ca2+ binding site/		5/5	none	20111033|IntOGen;22722201|COSMIC;20393554|ICGC	3
KIAA1989;CDHF15;FAT3	Q8TDW7	1266	R	H	Binding Site	RefSeq CDD|Ca2+ binding site/		5/5	none	20111033|IntOGen;22980975|COSMIC	2
FATJ;CDHF14;FAT4	Q6V0I7	1835	N	H	Binding Site	RefSeq CDD|Ca2+ binding site/		5/5	none	20111033|IntOGen;20393554|ICGC	2
CLSP;CALML5	Q9NZT1	25	N	S	Binding Site	RefSeq CDD|Ca2+ binding site/		0/5	none	20111033|IntOGen;21720365|COSMIC	2
CAB27;CALB1	P05937	24	D	G	Binding Site	RefSeq CDD|Ca2+ binding site/		5/5	none	20111033|IntOGen;20393554|ICGC	2
KIAA1989;CDHF15;FAT3	Q8TDW7	1142	N	S	Binding Site	RefSeq CDD|Ca2+ binding site/		5/5	none	20111033|IntOGen;20393554|ICGC	2
CDH6	P55285	263	D	V	Binding Site	RefSeq CDD|Ca2+ binding site/		5/5	none	20111033|IntOGen;20393554|ICGC	2
SCAMC2;MCSC3;KIAA1896;APC3;SLC25A25	Q6KCM7	37	S	R	Binding Site	RefSeq CDD|Ca2+ binding site/		4/4	none	20111033|IntOGen;20393554|ICGC	2
KIAA1562;PCDH18	Q9HCL0	129	D	H	Binding Site	RefSeq CDD|Ca2+ binding site/		5/5	none	21798893|COSMIC;20111033|IntOGen	2
KIAA1400;PCDH10	Q9P2E7	82	E	K	Binding Site	RefSeq CDD|Ca2+ binding site/		4/4	1	22895193|COSMIC;20111033|IntOGen;20393554|ICGC	3
PLRLC;MYLC2PL;MYL10	Q9BUA6	203	P	S	Binding Site	RefSeq CDD|Ca2+ binding site/		5/5	none	20111033|IntOGen;20393554|ICGC	2
PCDHA3	Q9Y5H8	253	E	K	Binding Site	RefSeq CDD|Ca2+ binding site/		5/5	1	20111033|IntOGen;23856246|COSMIC;20393554|ICGC	3
CDH28;CDHR3	Q6ZTQ4	558	E	Q	Binding Site	RefSeq CDD|Ca2+ binding site/		3/5	none	20111033|IntOGen;20393554|ICGC	2
MYL1	P05976	112	Q	K	Binding Site	RefSeq CDD|Ca2+ binding site/		5/5	none	20111033|IntOGen;20393554|ICGC	2
PCDHGB6	Q9Y5F9	556	N	S	Binding Site	RefSeq CDD|Ca2+ binding site/		5/5	none	20111033|IntOGen;22810696|COSMIC	2
CDH6	P55285	376	D	Y	Binding Site	RefSeq CDD|Ca2+ binding site/		4/5	none	20111033|IntOGen;20393554|ICGC	2
NOTCH2	Q04721	418	E	K	Binding Site	RefSeq CDD|Ca2+ binding site/		5/5	none	20111033|IntOGen;20393554|ICGC	2
CAB29;CALB2	P22676	131	E	K	Binding Site	RefSeq CDD|Ca2+ binding site/		5/5	none	20111033|IntOGen;20393554|ICGC	2
NOTCH3	Q9UM47	434	E	K	Binding Site	RefSeq CDD|Ca2+ binding site/		5/5	none	21798893|COSMIC;20111033|IntOGen	2
CDHF6;DSG3	P32926	116	D	N	Binding Site	RefSeq CDD|Ca2+ binding site/		5/5	none	20111033|IntOGen;20393554|ICGC	2
CDHF6;DSG3	P32926	116	D	N	Binding Site	RefSeq CDD|Ca2+ binding site/		5/5	NA	20111033|IntOGen;20393554|ICGC	2
CDH9	Q9ULB4	559	N	Y	Binding Site	RefSeq CDD|Ca2+ binding site/		4/5	none	20111033|IntOGen;20393554|ICGC	2
KIAA1812;KIAA1774;CDH23	Q9H251	2135	E	D	Binding Site	RefSeq CDD|Ca2+ binding site/		5/5	none	20111033|IntOGen;20393554|ICGC	2
PKCG;PRKCG	P05129	254	D	N	Binding Site	RefSeq CDD|Ca2+ binding site/		5/5	none	20111033|IntOGen;20393554|ICGC;21720365|COSMIC	3
PKCG;PRKCG	P05129	193	D	N	Binding Site	RefSeq CDD|Ca2+ binding site/		5/5	none	20111033|IntOGen;20393554|ICGC;21720365|COSMIC	3
RLC;MRLC3;MLCB;MYL12A	P19105	110	D	H	Binding Site	RefSeq CDD|Ca2+ binding site/		5/5	none	20111033|IntOGen;20393554|ICGC	2
CDHF1;DSC1	Q08554	571	N	K	Binding Site	RefSeq CDD|Ca2+ binding site/		5/5	none	20111033|IntOGen;20393554|ICGC;21720365|COSMIC	3
CDHF1;DSC1	Q08554	571	N	K	Binding Site	RefSeq CDD|Ca2+ binding site/		5/5	NA	20111033|IntOGen;20393554|ICGC;21720365|COSMIC	3
ALG2;PDCD6	O75340	47	E	K	Binding Site	RefSeq CDD|Ca2+ binding site/		5/5	none	20111033|IntOGen;20393554|ICGC	2
CDH26	Q8IXH8	346	E	D	Binding Site	RefSeq CDD|Ca2+ binding site/		5/5	none	20111033|IntOGen;20393554|ICGC	2
PCDHA3	Q9Y5H8	144	E	K	Binding Site	RefSeq CDD|Ca2+ binding site/		5/5	none	20111033|IntOGen;22941189|COSMIC	2
MEGF1;KIAA0811;CDHF8;FAT2	Q9NYQ8	1361	T	M	Binding Site	RefSeq CDD|Ca2+ binding site/		5/5	none	22895193|COSMIC;20111033|IntOGen;20393554|ICGC	3
CEN2;CALT;CETN2	P41208	41	D	E	Binding Site	RefSeq CDD|Ca2+ binding site/		5/5	none	20111033|IntOGen;20393554|ICGC	2
PCDHJ;PCDH23;CDHJ;CDH27;DCHS2	Q6V1P9	907	S	L	Binding Site	RefSeq CDD|Ca2+ binding site/		3/4	none	22197931|COSMIC;20393554|ICGC	2
PCDHGB2	Q9Y5G2	342	D	A	Binding Site	RefSeq CDD|Ca2+ binding site/		5/5	none	20111033|IntOGen;20393554|ICGC	2
CDH14;CDH18	Q13634	499	N	I	Binding Site	RefSeq CDD|Ca2+ binding site/		5/5	none	20111033|IntOGen;20393554|ICGC	2
SYT9	Q86SS6	443	D	E	Binding Site	RefSeq CDD|Ca2+ binding site/		5/5	none	20111033|IntOGen;20393554|ICGC	2
DSC4;CDHF3;DSC3	Q14574	569	D	Y	Binding Site	RefSeq CDD|Ca2+ binding site/		5/5	none	20111033|IntOGen;20393554|ICGC	2
KIAA0588;FIB3;CDH21;PCDHGA12	O60330	128	D	G	Binding Site	RefSeq CDD|Ca2+ binding site/		5/5	none	20111033|IntOGen;20393554|ICGC;21720365|COSMIC	3
USH1F;PCDH15	Q96QU1	1136	D	Y	Binding Site	RefSeq CDD|Ca2+ binding site/		5/5	none	20111033|IntOGen;20393554|ICGC	2
FATJ;CDHF14;FAT4	Q6V0I7	904	E	D	Binding Site	RefSeq CDD|Ca2+ binding site/		5/5	none	20393554|ICGC;22810696|COSMIC	2
PCDH8	O95206	147	G	C	Binding Site	RefSeq CDD|Ca2+ binding site/		3/5	none	20111033|IntOGen;20393554|ICGC	2
PCDHJ;PCDH23;CDHJ;CDH27;DCHS2	Q6V1P9	1595	E	K	Binding Site	RefSeq CDD|Ca2+ binding site/		0/4	16	20393554|ICGC;24467687|CSR-TCGA	2
KIAA1400;PCDH10	Q9P2E7	532	D	N	Binding Site	RefSeq CDD|Ca2+ binding site/		4/5	1	23856246|COSMIC;20393554|ICGC	2
OTC	P00480	141	R	P	Binding Site	UniProtKB|Carbamoyl phosphate.		5/5	none	20111033|IntOGen;20393554|ICGC	2
KIAA0152;MLEC	Q14165	201	D	G	Binding Site	UniProtKB|Carbohydrate (By similarity).		5/5	none	20111033|IntOGen;20393554|ICGC	2
STARD11;CERT;COL4A3BP	Q9Y5P4	579	Y	N	Binding Site	UniProtKB|Ceramide.		5/5	none	20111033|IntOGen;20393554|ICGC	2
CBFA2;AML1;RUNX1	Q01196	112	N	S	Binding Site	UniProtKB|Chloride 1.		5/5	none	20111033|IntOGen;20393554|ICGC	2
ARA24;RAN	P62826	32	T	I	Binding Site	RefSeq CDD|Co-activator interaction site/		4/4	none	20111033|IntOGen;22810696|COSMIC	2
C10orf129;ACSM6	Q6P461	267	G	S	Binding Site	RefSeq CDD|CoA binding site/		0/5	none	20111033|IntOGen;20393554|ICGC	2
KIAA1463;DIP2B	Q9P265	821	R	Q	Binding Site	RefSeq CDD|CoA binding site/		5/5	none	20111033|IntOGen;20393554|ICGC	2
KIAA0934;DIP2C	Q9Y2E4	1235	V	M	Binding Site	RefSeq CDD|CoA binding site/		5/5	none	20111033|IntOGen;20393554|ICGC	2
ACCA;ACC1;ACAC;ACACA	Q13085	2129	R	H	Binding Site	UniProtKB|Coenzyme A (By similarity).		5/5	none	20111033|IntOGen;20393554|ICGC	2
MACS2;ACSM2;ACSM2A	Q08AH3	139	Q	K	Binding Site	UniProtKB|Coenzyme A.		4/5	none	20111033|IntOGen;20393554|ICGC	2
TTN	Q8WZ42	22960	I	V	Binding Site	RefSeq CDD|Cytokine receptor motif/		4/4	none	20111033|IntOGen;20393554|ICGC	2
KIAA0970;HUGO;FNDC3;FNDC3A	Q9Y2H6	1031	E	D	Binding Site	RefSeq CDD|Cytokine receptor motif/		5/5	none	20111033|IntOGen;20393554|ICGC	2
CALL;CHL1	O00533	796	D	G	Binding Site	RefSeq CDD|Cytokine receptor motif/		1/5	none	20111033|IntOGen;20393554|ICGC	2
KIAA1568;ROBO2	Q9HCK4	723	D	E	Binding Site	RefSeq CDD|Cytokine receptor motif/		5/5	none	20111033|IntOGen;20393554|ICGC	2
KIAA1568;ROBO2	Q9HCK4	607	S	R	Binding Site	RefSeq CDD|Cytokine receptor motif/		5/5	none	20111033|IntOGen;20393554|ICGC	2
CNTN4	Q8IWV2	685	P	H	Binding Site	RefSeq CDD|Cytokine receptor motif/		5/5	none	20111033|IntOGen;20393554|ICGC	2
CNTN4	Q8IWV2	685	P	H	Binding Site	RefSeq CDD|Cytokine receptor motif/		5/5	NA	20111033|IntOGen;20393554|ICGC	2
KIAA0273;DYRK1AP3;PHYHIP	Q92561	104	W	L	Binding Site	RefSeq CDD|Cytokine receptor motif/		5/5	none	20111033|IntOGen;20393554|ICGC	2
OSMRB;OSMR	Q99650	415	W	R	Binding Site	RefSeq CDD|Cytokine receptor motif/		5/5	none	20111033|IntOGen;20393554|ICGC	2
TNN	Q9UQP3	1050	S	R	Binding Site	RefSeq CDD|Cytokine receptor motif/		4/4	none	20111033|IntOGen;20393554|ICGC	2
PTPRD	P23468	811	R	H	Binding Site	RefSeq CDD|Cytokine receptor motif/		5/5	none	20111033|IntOGen;20393554|ICGC	2
TTN	Q8WZ42	29165	A	V	Binding Site	RefSeq CDD|Cytokine receptor motif/		2/4	none	20111033|IntOGen;20393554|ICGC	2
PTPRD	P23468	402	G	W	Binding Site	RefSeq CDD|Cytokine receptor motif/		5/5	NA	20111033|IntOGen;18948947|COSMIC	2
PTPRD	P23468	402	G	W	Binding Site	RefSeq CDD|Cytokine receptor motif/		5/5	none	20111033|IntOGen;18948947|COSMIC	2
KIAA0970;HUGO;FNDC3;FNDC3A	Q9Y2H6	841	S	N	Binding Site	RefSeq CDD|Cytokine receptor motif/		5/5	none	20111033|IntOGen;18948947|COSMIC	2
FN;FN1	P02751	1259	I	V	Binding Site	RefSeq CDD|Cytokine receptor motif/		5/5	none	20111033|IntOGen;20393554|ICGC	2
CNTN5	O94779	962	S	G	Binding Site	RefSeq CDD|Cytokine receptor motif/		5/5	none	20111033|IntOGen;20393554|ICGC	2
TTN	Q8WZ42	16512	C	Y	Binding Site	RefSeq CDD|Cytokine receptor motif/		4/4	none	20111033|IntOGen;20393554|ICGC	2
PTPRD	P23468	1003	G	R	Binding Site	RefSeq CDD|Cytokine receptor motif/		5/5	NA	20393554|ICGC;19074898|COSMIC	2
PTPRD	P23468	1003	G	R	Binding Site	RefSeq CDD|Cytokine receptor motif/		5/5	none	20393554|ICGC;19074898|COSMIC	2
TTN	Q8WZ42	22370	P	Q	Binding Site	RefSeq CDD|Cytokine receptor motif/		4/4	none	20111033|IntOGen;20393554|ICGC	2
VMCM1;VMCM;TIE2;TEK	Q02763	723	P	T	Binding Site	RefSeq CDD|Cytokine receptor motif/		5/5	none	20111033|IntOGen;18948947|COSMIC	2
TTN	Q8WZ42	15193	V	G	Binding Site	RefSeq CDD|Cytokine receptor motif/		4/4	none	20111033|IntOGen;20393554|ICGC	2
TTN	Q8WZ42	15193	V	G	Binding Site	RefSeq CDD|Cytokine receptor motif/		4/4	NA	20111033|IntOGen;20393554|ICGC	2
COL12A1L;COL12A1	Q99715	709	F	S	Binding Site	RefSeq CDD|Cytokine receptor motif/		5/5	none	20111033|IntOGen;20393554|ICGC	2
TTN	Q8WZ42	19811	P	S	Binding Site	RefSeq CDD|Cytokine receptor motif/		4/4	none	20111033|IntOGen;20393554|ICGC	2
TTN	Q8WZ42	19811	P	Q	Binding Site	RefSeq CDD|Cytokine receptor motif/		4/4	none	20111033|IntOGen;20393554|ICGC	2
TTN	Q8WZ42	26895	P	H	Binding Site	RefSeq CDD|Cytokine receptor motif/		3/4	none	20111033|IntOGen;20393554|ICGC	2
TNR	Q92752	492	R	H	Binding Site	RefSeq CDD|Cytokine receptor motif/		5/5	none	20111033|IntOGen;22810696|COSMIC	2
CNTN1	Q12860	889	C	S	Binding Site	RefSeq CDD|Cytokine receptor motif/		5/5	none	20111033|IntOGen;20393554|ICGC	2
TTN	Q8WZ42	30149	P	T	Binding Site	RefSeq CDD|Cytokine receptor motif/		3/4	none	20111033|IntOGen;20393554|ICGC	2
USH2A	O75445	2912	P	R	Binding Site	RefSeq CDD|Cytokine receptor motif/		4/4	none	20111033|IntOGen;20393554|ICGC	2
TTN	Q8WZ42	17330	V	M	Binding Site	RefSeq CDD|Cytokine receptor motif/		4/4	none	20111033|IntOGen;20393554|ICGC	2
NOPE;KIAA1628;DDM36;IGDCC4	Q8TDY8	612	P	L	Binding Site	RefSeq CDD|Cytokine receptor motif/		4/5	none	20111033|IntOGen;22941189|COSMIC	2
CNTN1	Q12860	892	P	Q	Binding Site	RefSeq CDD|Cytokine receptor motif/		3/5	none	20111033|IntOGen;20393554|ICGC;21720365|COSMIC	3
TTN	Q8WZ42	21284	I	V	Binding Site	RefSeq CDD|Cytokine receptor motif/		4/4	none	20111033|IntOGen;20393554|ICGC	2
TTN	Q8WZ42	21284	I	V	Binding Site	RefSeq CDD|Cytokine receptor motif/		4/4	NA	20111033|IntOGen;20393554|ICGC	2
EPHT1;EPHT;EPH;EPHA1	P21709	527	F	L	Binding Site	RefSeq CDD|Cytokine receptor motif/		5/5	none	20111033|IntOGen;20393554|ICGC	2
TYRO4;HEK;ETK1;ETK;EPHA3	P29320	419	S	T	Binding Site	RefSeq CDD|Cytokine receptor motif/		5/5	none	20111033|IntOGen;20393554|ICGC	2
SDK1	Q7Z5N4	1787	G	V	Binding Site	RefSeq CDD|Cytokine receptor motif/		5/5	none	20111033|IntOGen;20393554|ICGC	2
LIFR	P42702	616	S	L	Binding Site	RefSeq CDD|Cytokine receptor motif/		5/5	none	22842228|COSMIC;20393554|ICGC	2
TTN	Q8WZ42	21583	P	L	Binding Site	RefSeq CDD|Cytokine receptor motif/		4/4	none	20111033|IntOGen;20393554|ICGC	2
TNN	Q9UQP3	964	K	N	Binding Site	RefSeq CDD|Cytokine receptor motif/		5/5	none	20111033|IntOGen;20393554|ICGC	2
COL12A1L;COL12A1	Q99715	1646	V	L	Binding Site	RefSeq CDD|Cytokine receptor motif/		2/5	none	20111033|IntOGen;22941189|COSMIC	2
IGF1R	P08069	595	R	H	Binding Site	RefSeq CDD|Cytokine receptor motif/		5/5	none	20111033|IntOGen;20393554|ICGC;18186519|COSMIC;24467687|CSR-TCGA	4
HCFC2	Q9Y5Z7	662	G	R	Binding Site	RefSeq CDD|Cytokine receptor motif/		5/5	none	20111033|IntOGen;20393554|ICGC	2
TTN	Q8WZ42	23251	S	R	Binding Site	RefSeq CDD|Cytokine receptor motif/		4/4	none	20111033|IntOGen;20393554|ICGC	2
THRA2;THRA1;NR1A1;ERBA1;EAR7;THRA	P10827	79	R	H	Binding Site	RefSeq CDD|DNA binding site/		5/5	none	20111033|IntOGen;20393554|ICGC	2
CAR;NR1I3	Q14994	61	R	H	Binding Site	RefSeq CDD|DNA binding site/		5/5	none	20111033|IntOGen;20393554|ICGC	2
NR1D2	Q14995	128	R	G	Binding Site	RefSeq CDD|DNA binding site/		5/5	none	20111033|IntOGen;20393554|ICGC	2
NR1B1;RARA	P10276	157	S	P	Binding Site	RefSeq CDD|DNA binding site/		5/5	none	20111033|IntOGen;20393554|ICGC	2
SOX28;SOX14	O95416	12	M	V	Binding Site	RefSeq CDD|DNA binding site/		5/5	none	20111033|IntOGen;20393554|ICGC	2
H2AFR;HIST1H2AA	Q96QV6	36	R	H	Binding Site	RefSeq CDD|DNA binding site/		5/5	none	22976956|COSMIC;20393554|ICGC	2
TINUR;NURR1;NOT;NR4A2	P43354	312	R	Q	Binding Site	RefSeq CDD|DNA binding site/		5/5	none	20111033|IntOGen;20393554|ICGC	2
P53;TP53	P04637	248	R	L	Binding Site	RefSeq CDD|DNA binding site/		5/5	1	20111033|IntOGen;20393554|ICGC	2
P53;TP53	P04637	248	R	Q	Binding Site	RefSeq CDD|DNA binding site/		5/5	3	20111033|IntOGen;20393554|ICGC	2
P53;TP53	P04637	248	R	W	Binding Site	RefSeq CDD|DNA binding site/		5/5	none	20111033|IntOGen;20393554|ICGC	2
NR3B3;KIAA0832;ERRG2;ERR3;ESRRG	P62508	146	E	K	Binding Site	RefSeq CDD|DNA binding site/		5/5	none	20111033|IntOGen;20393554|ICGC	2
FOXN5;FOXR1	Q6PIV2	247	R	Q	Binding Site	RefSeq CDD|DNA binding site/		5/5	1	20111033|IntOGen;20393554|ICGC	2
NR1I1;VDR	P11473	74	R	H	Binding Site	RefSeq CDD|DNA binding site/		5/5	none	20111033|IntOGen;20393554|ICGC	2
UBF1;UBF;UBTF	P17480	310	A	T	Binding Site	RefSeq CDD|DNA binding site/		4/5	none	20111033|IntOGen;20393554|ICGC	2
LEUTX	A8MZ59	30	R	C	Binding Site	RefSeq CDD|DNA binding site/		3/3	none	20111033|IntOGen;20393554|ICGC	2
SOX2	P48431	45	M	L	Binding Site	RefSeq CDD|DNA binding site/		5/5	none	20111033|IntOGen;20393554|ICGC	2
NR1B3;RARG	P13631	115	R	C	Binding Site	RefSeq CDD|DNA binding site/		5/5	none	20111033|IntOGen;20393554|ICGC	2
H2AFN;HIST1H2AM;H2AFI;HIST1H2AL;H2AFD;HIST1H2AK;H2AFC;HIST1H2AI;H2AFP;HIST1H2AG	P0C0S8	78	R	L	Binding Site	RefSeq CDD|DNA binding site/		5/5	none	20111033|IntOGen;20393554|ICGC	2
SOX10	P56693	123	A	V	Binding Site	RefSeq CDD|DNA binding site/		5/5	none	20111033|IntOGen;22810696|COSMIC	2
ILF1;ILF;FOXK2	Q01167	294	Y	H	Binding Site	RefSeq CDD|DNA binding site/		5/5	none	20111033|IntOGen;20393554|ICGC	2
HMG2;HMGB2	P26583	13	M	I	Binding Site	RefSeq CDD|DNA binding site/		5/5	none	20111033|IntOGen;20393554|ICGC	2
MYB	P10242	135	H	Y	Binding Site	RefSeq CDD|DNA binding site/		5/5	none	20111033|IntOGen;20393554|ICGC	2
PCM1;CXXC3;MBD1	Q9UIS9	22	R	C	Binding Site	RefSeq CDD|DNA binding site/		5/5	none	23797736|COSMIC;20393554|ICGC	2
PCM1;CXXC3;MBD1	Q9UIS9	22	R	H	Binding Site	RefSeq CDD|DNA binding site/		5/5	none	20111033|IntOGen;20393554|ICGC	2
P53;TP53	P04637	241	S	P	Binding Site	RefSeq CDD|DNA binding site/		5/5	none	20111033|IntOGen;20393554|ICGC;9354678|COSMIC	3
P53;TP53	P04637	241	S	F	Binding Site	RefSeq CDD|DNA binding site/		5/5	1	20111033|IntOGen;20393554|ICGC	2
P53;TP53	P04637	241	S	C	Binding Site	RefSeq CDD|DNA binding site/		5/5	none	20111033|IntOGen;20393554|ICGC	2
P53;TP53	P04637	241	S	Y	Binding Site	RefSeq CDD|DNA binding site/		5/5	none	20111033|IntOGen;21901162|COSMIC	2
PAX9	P55771	26	R	W	Binding Site	RefSeq CDD|DNA binding site/		5/5	none	20111033|IntOGen;18772396|COSMIC	2
TINUR;NURR1;NOT;NR4A2	P43354	289	R	C	Binding Site	RefSeq CDD|DNA binding site/		5/5	none	20111033|IntOGen;22722201|COSMIC;20393554|ICGC	3
AN2;PAX6	P26367	19	R	L	Binding Site	RefSeq CDD|DNA binding site/		5/5	none	20111033|IntOGen;20393554|ICGC	2
ZHX1	Q9UKY1	468	R	W	Binding Site	RefSeq CDD|DNA binding site/		5/5	none	20111033|IntOGen;20393554|ICGC;22810696|COSMIC	3
LIG1	P18858	557	R	H	Binding Site	RefSeq CDD|DNA binding site/		5/5	none	20111033|IntOGen;20393554|ICGC	2
NR2B3;RXRG	P48443	157	E	K	Binding Site	RefSeq CDD|DNA binding site/		5/5	none	20111033|IntOGen;22941189|COSMIC	2
CXorf43;HDX	Q7Z353	491	R	K	Binding Site	RefSeq CDD|DNA binding site/RefSeq CDD|specific DNA base contacts/		4/4	none	20111033|IntOGen;20393554|ICGC	2
DNMT3A	Q9Y6K1	721	K	R	Binding Site	RefSeq CDD|DNA binding site/		5/5	none	21798893|COSMIC;20111033|IntOGen	2
TCF4;TCF7L2	Q9NQB0	355	N	D	Binding Site	RefSeq CDD|DNA binding site/		5/5	NA	20111033|IntOGen;20393554|ICGC	2
TCF4;TCF7L2	Q9NQB0	355	N	D	Binding Site	RefSeq CDD|DNA binding site/		5/5	none	20111033|IntOGen;20393554|ICGC	2
SIX2	Q9NPC8	129	Y	C	Binding Site	RefSeq CDD|DNA binding site/		5/5	none	20111033|IntOGen;20393554|ICGC	2
NR2B3;RXRG	P48443	176	R	W	Binding Site	RefSeq CDD|DNA binding site/		5/5	none	21984974|COSMIC;20393554|ICGC	2
NR2B3;RXRG	P48443	176	R	W	Binding Site	RefSeq CDD|DNA binding site/		5/5	NA	21984974|COSMIC;20393554|ICGC	2
HMGB4	Q8WW32	24	R	G	Binding Site	RefSeq CDD|DNA binding site/		5/5	none	20111033|IntOGen;20393554|ICGC	2
HTJ1;DNAJC1	Q96KC8	362	R	L	Binding Site	RefSeq CDD|DNA binding site/		5/5	none	20111033|IntOGen;20393554|ICGC	2
P53;TP53	P04637	276	A	P	Binding Site	RefSeq CDD|DNA binding site/		5/5	none	20111033|IntOGen;20393554|ICGC;22561520|COSMIC	3
NR2B3;RXRG	P48443	168	R	G	Binding Site	RefSeq CDD|DNA binding site/		5/5	none	20111033|IntOGen;20393554|ICGC	2
FOXP1	Q9H334	514	R	C	Binding Site	RefSeq CDD|DNA binding site/		5/5	NA	20111033|IntOGen;20393554|ICGC	2
FOXP1	Q9H334	514	R	H	Binding Site	RefSeq CDD|DNA binding site/		5/5	none	20111033|IntOGen;22810696|COSMIC	2
FOXP1	Q9H334	514	R	C	Binding Site	RefSeq CDD|DNA binding site/		5/5	none	20111033|IntOGen;20393554|ICGC	2
P53;TP53	P04637	277	C	F	Binding Site	RefSeq CDD|DNA binding site/		5/5	none	20111033|IntOGen;20393554|ICGC;11223675|COSMIC	3
TDP43;TARDBP	Q13148	197	R	C	Binding Site	RefSeq CDD|DNA binding site/		5/5	none	20111033|IntOGen;20393554|ICGC	2
H2AV;H2AFV	Q71UI9	81	R	C	Binding Site	RefSeq CDD|DNA binding site/		5/5	none	20111033|IntOGen;20393554|ICGC	2
SIX2	Q9NPC8	180	R	L	Binding Site	RefSeq CDD|DNA binding site/		5/5	none	20111033|IntOGen;20393554|ICGC	2
H2AZ;H2AFZ	P0C0S5	81	R	C	Binding Site	RefSeq CDD|DNA binding site/		5/5	none	20111033|IntOGen;20393554|ICGC	2
NR3A1;ESR;ESR1	P03372	196	H	R	Binding Site	RefSeq CDD|DNA binding site/		5/5	none	20111033|IntOGen;20393554|ICGC	2
H2AFN;HIST1H2AM;H2AFI;HIST1H2AL;H2AFD;HIST1H2AK;H2AFC;HIST1H2AI;H2AFP;HIST1H2AG	P0C0S8	36	R	L	Binding Site	RefSeq CDD|DNA binding site/		5/5	none	20111033|IntOGen;22941189|COSMIC	2
DNMT3A	Q9Y6K1	714	S	C	Binding Site	RefSeq CDD|DNA binding site/RefSeq CDD|substrate interaction site/		5/5	none	20111033|IntOGen;20393554|ICGC;21415852|COSMIC	3
RAF;KIAA0854;AFR1;ZHX2	Q9Y6X8	635	K	R	Binding Site	RefSeq CDD|DNA binding site/		3/5	none	20111033|IntOGen;20393554|ICGC	2
HIST2H2AB	Q8IUE6	33	R	G	Binding Site	RefSeq CDD|DNA binding site/		5/5	none	20111033|IntOGen;20393554|ICGC	2
P53;TP53	P04637	273	R	H	Binding Site	RefSeq CDD|DNA binding site/		5/5	5	20111033|IntOGen;20393554|ICGC	2
P53;TP53	P04637	273	R	L	Binding Site	RefSeq CDD|DNA binding site/		5/5	none	20111033|IntOGen;20393554|ICGC	2
P53;TP53	P04637	273	R	P	Binding Site	RefSeq CDD|DNA binding site/		5/5	none	20111033|IntOGen;20393554|ICGC	2
P53;TP53	P04637	273	R	C	Binding Site	RefSeq CDD|DNA binding site/		5/5	none	17498554|COSMIC;20111033|IntOGen;20393554|ICGC	3
P53;TP53	P04637	273	R	S	Binding Site	RefSeq CDD|DNA binding site/		5/5	none	20111033|IntOGen;20393554|ICGC;22891273|COSMIC	3
DNMT3A	Q9Y6K1	792	R	H	Binding Site	RefSeq CDD|DNA binding site/RefSeq CDD|substrate interaction site/		5/5	1	20111033|IntOGen;23305405|COSMIC;20393554|ICGC	3
IRXB3;IRX7;IRX6	P78412	203	R	H	Binding Site	RefSeq CDD|DNA binding site/		5/5	none	20111033|IntOGen;22722201|COSMIC;20393554|ICGC	3
DNMT;CXXC9;AIM;DNMT1	P26358	1366	T	M	Binding Site	RefSeq CDD|DNA binding site/		5/5	none	20111033|IntOGen;22810696|COSMIC	2
H2AFN;HIST1H2AM;H2AFI;HIST1H2AL;H2AFD;HIST1H2AK;H2AFC;HIST1H2AI;H2AFP;HIST1H2AG	P0C0S8	30	R	P	Binding Site	RefSeq CDD|DNA binding site/		5/5	none	20111033|IntOGen;20393554|ICGC	2
P53;TP53	P04637	240	S	G	Binding Site	RefSeq CDD|DNA binding site/		5/5	none	20111033|IntOGen;20393554|ICGC	2
TP73L;P73L;P73H;P63;KET;TP63	Q9H3D4	343	R	Q	Binding Site	RefSeq CDD|DNA binding site/		5/5	none	20111033|IntOGen;22810696|COSMIC	2
TRF1;TRF;TRBF1;PIN2;TERF1	P54274	425	R	G	Binding Site	RefSeq CDD|DNA binding site/		5/5	none	20111033|IntOGen;20393554|ICGC	2
TCF4;TCF7L2	Q9NQB0	382	Q	H	Binding Site	RefSeq CDD|DNA binding site/		5/5	none	20111033|IntOGen;20393554|ICGC	2
NR3C3;PGR	P06401	623	R	H	Binding Site	RefSeq CDD|DNA binding site/		5/5	none	20111033|IntOGen;20393554|ICGC;23103869|COSMIC	3
MACROH2A1;H2AFY	O75367	27	R	L	Binding Site	RefSeq CDD|DNA binding site/		5/5	none	20111033|IntOGen;20393554|ICGC	2
HOX1F;HOXA1	P49639	233	R	C	Binding Site	RefSeq CDD|DNA binding site/		5/5	none	20111033|IntOGen;20393554|ICGC	2
SIX4	Q9UIU6	277	R	C	Binding Site	RefSeq CDD|DNA binding site/		4/4	none	20111033|IntOGen;20393554|ICGC	2
NR1B3;RARG	P13631	159	A	T	Binding Site	RefSeq CDD|DNA binding site/		5/5	none	20111033|IntOGen;20393554|ICGC	2
SOX1	O00570	53	R	W	Binding Site	RefSeq CDD|DNA binding site/		5/5	none	20111033|IntOGen;20393554|ICGC	2
P53;TP53	P04637	275	C	Y	Binding Site	RefSeq CDD|DNA binding site/		5/5	none	20111033|IntOGen;20393554|ICGC	2
HUP1;PAX7	P23759	155	S	L	Binding Site	RefSeq CDD|DNA binding site/		4/5	1	22895193|COSMIC;20393554|ICGC	2
MEIS1	O00470	276	R	C	Binding Site	RefSeq CDD|DNA binding site/		5/5	none	20111033|IntOGen;20393554|ICGC	2
HMGB4	Q8WW32	43	R	T	Binding Site	RefSeq CDD|DNA binding site/		5/5	none	20111033|IntOGen;22495314|COSMIC	2
LIG1	P18858	636	Q	K	Binding Site	RefSeq CDD|DNA binding site/		5/5	none	20111033|IntOGen;20393554|ICGC	2
MNF;FOXK1	P85037	354	R	W	Binding Site	RefSeq CDD|DNA binding site/		5/5	none	20111033|IntOGen;20393554|ICGC;22810696|COSMIC	3
HMGB4	Q8WW32	104	C	F	Binding Site	RefSeq CDD|DNA binding site/		3/5	none	21798893|COSMIC;20111033|IntOGen	2
TEC;NOR1;MINOR;CSMF;CHN;NR4A3	Q92570	311	G	S	Binding Site	RefSeq CDD|DNA binding site/		4/5	none	20111033|IntOGen;20393554|ICGC	2
SOX11	P35716	53	M	K	Binding Site	RefSeq CDD|DNA binding site/		3/3	none	20111033|IntOGen;20393554|ICGC	2
SOX3	P41225	141	R	Q	Binding Site	RefSeq CDD|DNA binding site/		5/5	none	20111033|IntOGen;20393554|ICGC	2
P53;TP53	P04637	239	N	S	Binding Site	RefSeq CDD|DNA binding site/		5/5	none	20111033|IntOGen;20393554|ICGC;2040694|COSMIC	3
P53;TP53	P04637	239	N	D	Binding Site	RefSeq CDD|DNA binding site/		5/5	none	20111033|IntOGen;20393554|ICGC;21288114|COSMIC	3
THR1;NR1A2;ERBA2;THRB	P10828	125	E	K	Binding Site	RefSeq CDD|DNA binding site/		5/5	NA	20111033|IntOGen;20393554|ICGC	2
THR1;NR1A2;ERBA2;THRB	P10828	125	E	K	Binding Site	RefSeq CDD|DNA binding site/		5/5	none	20111033|IntOGen;20393554|ICGC	2
HUP48;PAX1	P15863	166	G	R	Binding Site	RefSeq CDD|DNA binding site/		4/4	none	22895193|COSMIC;20111033|IntOGen	2
MYB	P10242	43	W	L	Binding Site	RefSeq CDD|DNA binding site/		5/5	none	20111033|IntOGen;20393554|ICGC	2
MRG1;MEIS2	O14770	283	F	S	Binding Site	RefSeq CDD|DNA binding site/		5/5	none	20111033|IntOGen;23103869|COSMIC	2
P53;TP53	P04637	280	R	T	Binding Site	RefSeq CDD|DNA binding site/		5/5	none	20111033|IntOGen;20393554|ICGC	2
P53;TP53	P04637	280	R	I	Binding Site	RefSeq CDD|DNA binding site/		5/5	none	20111033|IntOGen;20393554|ICGC	2
REL	Q04864	22	R	C	Binding Site	RefSeq CDD|DNA binding site/		5/5	none	20111033|IntOGen;20393554|ICGC	2
HIST4H4;H4FO;H4/O;HIST2H4B;HIST2H4;H4FN;H4F2;H4/N;HIST2H4A;H4FK;H4/K;HIST1H4L;H4FD;H4/D;HIST1H4K;H4FE;H4/E;HIST1H4J;H4FM;H4/M;HIST1H4I;H4FH;H4/H;HIST1H4H;H4FC;H4/C;HIST1H4F;H4FJ;H4/J;HIST1H4E;H4FB;H4/B;HIST1H4D;H4FG;H4/G;HIST1H4C;H4FI;H4/I;HIST1H4B;H4FA;H4/A;HIST1H4A	P62805	81	T	I	Binding Site	RefSeq CDD|DNA-binding site/		5/5	none	20111033|IntOGen;20393554|ICGC	2
H1F5;HIST1H1B	P16401	86	G	D	Binding Site	RefSeq CDD|DNA-binding site/		4/5	none	20111033|IntOGen;16959974|COSMIC	2
HIST4H4;H4FO;H4/O;HIST2H4B;HIST2H4;H4FN;H4F2;H4/N;HIST2H4A;H4FK;H4/K;HIST1H4L;H4FD;H4/D;HIST1H4K;H4FE;H4/E;HIST1H4J;H4FM;H4/M;HIST1H4I;H4FH;H4/H;HIST1H4H;H4FC;H4/C;HIST1H4F;H4FJ;H4/J;HIST1H4E;H4FB;H4/B;HIST1H4D;H4FG;H4/G;HIST1H4C;H4FI;H4/I;HIST1H4B;H4FA;H4/A;HIST1H4A	P62805	78	K	I	Binding Site	RefSeq CDD|DNA-binding site/RefSeq CDD|H2B interaction site/		5/5	none	20111033|IntOGen;20393554|ICGC	2
MYST4;MOZ2;MORF;KIAA0383;KAT6B	Q8WYB5	151	R	Q	Binding Site	RefSeq CDD|DNA-binding site/		3/3	none	20111033|IntOGen;20393554|ICGC	2
HIST4H4;H4FO;H4/O;HIST2H4B;HIST2H4;H4FN;H4F2;H4/N;HIST2H4A;H4FK;H4/K;HIST1H4L;H4FD;H4/D;HIST1H4K;H4FE;H4/E;HIST1H4J;H4FM;H4/M;HIST1H4I;H4FH;H4/H;HIST1H4H;H4FC;H4/C;HIST1H4F;H4FJ;H4/J;HIST1H4E;H4FB;H4/B;HIST1H4D;H4FG;H4/G;HIST1H4C;H4FI;H4/I;HIST1H4B;H4FA;H4/A;HIST1H4A	P62805	46	R	Q	Binding Site	RefSeq CDD|DNA-binding site/		5/5	none	20393554|ICGC;23525077|COSMIC	2
HIST4H4;H4FO;H4/O;HIST2H4B;HIST2H4;H4FN;H4F2;H4/N;HIST2H4A;H4FK;H4/K;HIST1H4L;H4FD;H4/D;HIST1H4K;H4FE;H4/E;HIST1H4J;H4FM;H4/M;HIST1H4I;H4FH;H4/H;HIST1H4H;H4FC;H4/C;HIST1H4F;H4FJ;H4/J;HIST1H4E;H4FB;H4/B;HIST1H4D;H4FG;H4/G;HIST1H4C;H4FI;H4/I;HIST1H4B;H4FA;H4/A;HIST1H4A	P62805	79	R	H	Binding Site	RefSeq CDD|DNA-binding site/RefSeq CDD|H2B interaction site/		5/5	none	20111033|IntOGen;21720365|COSMIC	2
HIST4H4;H4FO;H4/O;HIST2H4B;HIST2H4;H4FN;H4F2;H4/N;HIST2H4A;H4FK;H4/K;HIST1H4L;H4FD;H4/D;HIST1H4K;H4FE;H4/E;HIST1H4J;H4FM;H4/M;HIST1H4I;H4FH;H4/H;HIST1H4H;H4FC;H4/C;HIST1H4F;H4FJ;H4/J;HIST1H4E;H4FB;H4/B;HIST1H4D;H4FG;H4/G;HIST1H4C;H4FI;H4/I;HIST1H4B;H4FA;H4/A;HIST1H4A	P62805	74	T	A	Binding Site	RefSeq CDD|DNA-binding site/		5/5	none	20111033|IntOGen;22941188|COSMIC	2
RNF53;BRCA1	P38398	1663	M	L	Binding Site	RefSeq CDD|Dimer interface/		5/5	NA	20301424|ClinVar;15604628|ClinVar;17392385|ClinVar	3
RNF53;BRCA1	P38398	1663	M	K	Binding Site	RefSeq CDD|Dimer interface/		5/5	NA	20301424|ClinVar;15604628|ClinVar;17392385|ClinVar	3
TDT;DNTT	P04053	62	R	S	Binding Site	RefSeq CDD|Dimer interface/		5/5	none	20111033|IntOGen;20393554|ICGC	2
LPNB;LIPHB;SCGB1D2	O95969	27	L	H	Binding Site	RefSeq CDD|Dimer interface/RefSeq CDD|Hydrophobic pocket - steroid binding site/		1/4	none	20111033|IntOGen;22722201|COSMIC;20393554|ICGC	3
LPNA;LIPHA;SCGB1D1	O95968	75	V	L	Binding Site	RefSeq CDD|Dimer interface/		1/4	none	20111033|IntOGen;20393554|ICGC	2
RNF53;BRCA1	P38398	1778	D	N	Binding Site	RefSeq CDD|Dimer interface/		5/5	NA	20301424|ClinVar;15604628|ClinVar;17392385|ClinVar	3
RNF53;BRCA1	P38398	1778	D	G	Binding Site	RefSeq CDD|Dimer interface/		5/5	NA	20301424|ClinVar;15604628|ClinVar;17392385|ClinVar	3
RNF53;BRCA1	P38398	1788	G	D	Binding Site	RefSeq CDD|Dimer interface/		5/5	NA	20301424|ClinVar;15604628|ClinVar;17392385|ClinVar	3
RNF53;BRCA1	P38398	1788	G	V	Binding Site	RefSeq CDD|Dimer interface/		5/5	none	17392385|ClinVar;20111033|IntOGen;15604628|ClinVar;20393554|ICGC;20301424|ClinVar	5
KIAA1293;FPS;FDPS	P14324	323	K	T	Binding Site	UniProtKB|Dimethylallyl diphosphate.		4/5	none	20111033|IntOGen;20393554|ICGC	2
KIAA1293;FPS;FDPS	P14324	178	R	C	Binding Site	UniProtKB|Dimethylallyl diphosphate.		5/5	none	20111033|IntOGen;20393554|ICGC	2
HEPHL1	Q6MZM0	266	N	K	Binding Site	RefSeq CDD|Domain 1 interface/		5/5	none	20111033|IntOGen;20393554|ICGC	2
HEPHL1	Q6MZM0	225	E	G	Binding Site	RefSeq CDD|Domain 1 interface/		5/5	none	20111033|IntOGen;20393554|ICGC	2
HEPHL1	Q6MZM0	67	P	L	Binding Site	RefSeq CDD|Domain 2 interface/		5/5	none	20111033|IntOGen;20393554|ICGC	2
CP	P00450	479	G	W	Binding Site	RefSeq CDD|Domain 2 interface/		5/5	none	20111033|IntOGen;22941189|COSMIC	2
F8C;F8	P00451	87	W	R	Binding Site	RefSeq CDD|Domain 2 interface/		5/5	none	20111033|IntOGen;20393554|ICGC	2
CP	P00450	68	K	N	Binding Site	RefSeq CDD|Domain 2 interface/		5/5	none	20111033|IntOGen;20393554|ICGC	2
F8C;F8	P00451	605	Y	F	Binding Site	RefSeq CDD|Domain 3 interface/		5/5	none	20111033|IntOGen;20393554|ICGC	2
CP	P00450	303	A	T	Binding Site	RefSeq CDD|Domain 3 interface/		2/5	none	20111033|IntOGen;22495314|COSMIC	2
HEPHL1	Q6MZM0	354	Q	K	Binding Site	RefSeq CDD|Domain 4 interface/RefSeq CDD|Domain 3 interface/RefSeq CDD|Domain 1 interface/		5/5	none	20111033|IntOGen;20393554|ICGC	2
F8C;F8	P00451	464	E	K	Binding Site	RefSeq CDD|Domain 4 interface/		5/5	none	20111033|IntOGen;20393554|ICGC	2
HEPHL1	Q6MZM0	421	D	Y	Binding Site	RefSeq CDD|Domain 4 interface/		3/5	none	20111033|IntOGen;20393554|ICGC	2
F8C;F8	P00451	467	I	M	Binding Site	RefSeq CDD|Domain 4 interface/		3/5	none	20111033|IntOGen;20393554|ICGC	2
CP	P00450	970	Q	H	Binding Site	RefSeq CDD|Domain 5 interface/		4/5	none	20111033|IntOGen;20393554|ICGC	2
F5	P12259	1597	V	E	Binding Site	RefSeq CDD|Domain 6 interface/		1/5	none	20111033|IntOGen;22832583|COSMIC	2
HEPHL1	Q6MZM0	326	F	Y	Binding Site	RefSeq CDD|Domain 6 interface/RefSeq CDD|Domain 4 interface/		5/5	none	20111033|IntOGen;20393554|ICGC	2
F8C;F8	P00451	1802	Y	D	Binding Site	RefSeq CDD|Domain 6 interface/		5/5	none	20111033|IntOGen;20393554|ICGC	2
F8C;F8	P00451	1850	D	E	Binding Site	RefSeq CDD|Domain 6 interface/		5/5	none	20111033|IntOGen;20393554|ICGC	2
F5	P12259	1738	K	N	Binding Site	RefSeq CDD|Domain 6 interface/		3/5	none	20111033|IntOGen;20393554|ICGC	2
SMURF2	Q9HAU4	529	L	V	Binding Site	RefSeq CDD|E2 interaction site/		5/5	none	20111033|IntOGen;20393554|ICGC	2
HECTD3	Q5T447	645	L	M	Binding Site	RefSeq CDD|E2 interaction site/		4/4	none	20111033|IntOGen;20393554|ICGC	2
KIAA1320;HACE1	Q8IYU2	690	N	I	Binding Site	RefSeq CDD|E2 interaction site/		5/5	none	20111033|IntOGen;20393554|ICGC	2
UBE3B	Q7Z3V4	833	I	F	Binding Site	RefSeq CDD|E2 interaction site/		5/5	none	20111033|IntOGen;20393554|ICGC;21720365|COSMIC	3
UBE3B	Q7Z3V4	833	I	F	Binding Site	RefSeq CDD|E2 interaction site/		5/5	NA	20111033|IntOGen;20393554|ICGC;21720365|COSMIC	3
KIAA1131;HECTD1	Q9ULT8	2356	R	K	Binding Site	RefSeq CDD|E2 interaction site/		5/5	none	20111033|IntOGen;20393554|ICGC	2
UBE2Q;NICE5;UBE2Q1	Q7Z7E8	363	A	T	Binding Site	RefSeq CDD|E3 interaction residues/		5/5	none	20111033|IntOGen;20393554|ICGC	2
UBCH5B;UBCH4;UBC5B;UBC4;PUBC1;UBE2D2	P62837	61	P	S	Binding Site	RefSeq CDD|E3 interaction residues/		5/5	none	20111033|IntOGen;20393554|ICGC	2
LENG7;EF1A;EEF1A;EEF1A1	P68104	70	G	A	Binding Site	RefSeq CDD|EF1Balpha binding site/		5/5	NA	20111033|IntOGen;22158541|COSMIC	2
LENG7;EF1A;EEF1A;EEF1A1	P68104	70	G	A	Binding Site	RefSeq CDD|EF1Balpha binding site/		5/5	none	20111033|IntOGen;22158541|COSMIC	2
LENG7;EF1A;EEF1A;EEF1A1	P68104	75	I	T	Binding Site	RefSeq CDD|EF1Balpha binding site/		5/5	none	20111033|IntOGen;22810696|COSMIC	2
RELN	P78509	1727	R	W	Binding Site	RefSeq CDD|EGF domain interface/		5/5	none	20111033|IntOGen;20393554|ICGC;22810696|COSMIC	3
LAMNA;LAMA3	Q16787	601	C	F	Binding Site	RefSeq CDD|EGF-like motif/		3/3	none	20111033|IntOGen;22941189|COSMIC	2
LAMNB1;LAMB3	Q13751	401	C	W	Binding Site	RefSeq CDD|EGF-like motif/		5/5	none	20111033|IntOGen;20393554|ICGC	2
KIAA0534;ATRNL1	Q5VV63	1031	C	R	Binding Site	RefSeq CDD|EGF-like motif/		5/5	none	20111033|IntOGen;20393554|ICGC	2
LAMC3	Q9Y6N6	448	C	Y	Binding Site	RefSeq CDD|EGF-like motif/		5/5	none	20111033|IntOGen;20393554|ICGC	2
KIAA0818;EGFL5;MEGF9	Q9H1U4	254	C	R	Binding Site	RefSeq CDD|EGF-like motif/		5/5	none	20111033|IntOGen;20393554|ICGC	2
AGRIN;AGRN	O00468	849	C	G	Binding Site	RefSeq CDD|EGF-like motif/		4/4	none	20111033|IntOGen;20393554|ICGC	2
LAMNB1;LAMB3	Q13751	534	C	Y	Binding Site	RefSeq CDD|EGF-like motif/		4/4	none	21798893|COSMIC;20111033|IntOGen	2
LAMM;LAMA2	P24043	1448	C	S	Binding Site	RefSeq CDD|EGF-like motif/		5/5	none	20111033|IntOGen;20393554|ICGC	2
CXCL8;IL8	P10145	32	L	H	Binding Site	RefSeq CDD|ELR motif/RefSeq CDD|receptor binding site/RefSeq CDD|dimer interface/RefSeq CDD|tetramer interface/		5/5	none	20111033|IntOGen;20393554|ICGC;21720365|COSMIC	3
PEA15	Q15121	72	R	H	Binding Site	RefSeq CDD|ERK2 interaction site/		5/5	none	20111033|IntOGen;20393554|ICGC	2
ERO1LB	Q86YB8	286	R	H	Binding Site	UniProtKB|FAD (By similarity).		5/5	none	22895193|COSMIC;20393554|ICGC	2
ERO1LB	Q86YB8	286	R	S	Binding Site	UniProtKB|FAD (By similarity).		5/5	none	20111033|IntOGen;20393554|ICGC	2
AIFL;AIFM3	Q96NN9	467	D	V	Binding Site	UniProtKB|FAD (Potential).		5/5	none	20111033|IntOGen;20393554|ICGC	2
CYB5RL	Q6IPT4	129	T	M	Binding Site	RefSeq CDD|FAD binding motif/		5/5	none	20111033|IntOGen;20393554|ICGC	2
VLCAD;ACADVL	P49748	466	D	N	Binding Site	RefSeq CDD|FAD binding site/		5/5	none	20111033|IntOGen;21720365|COSMIC	2
MTHFR	P42898	226	I	F	Binding Site	RefSeq CDD|FAD binding site/		5/5	none	20111033|IntOGen;22941189|COSMIC	2
VLCAD;ACADVL	P49748	222	G	R	Binding Site	RefSeq CDD|FAD binding site/		5/5	none	20111033|IntOGen;20393554|ICGC	2
NMOR1;DIA4;NQO1	P15559	201	R	Q	Binding Site	UniProtKB|FAD.		5/5	none	22610119|COSMIC;20393554|ICGC	2
TNFRSF6;FAS1;APT1;FAS	P25445	228	D	N	Binding Site	RefSeq CDD|FAS-FADD heterodimer interface/		3/5	none	20111033|IntOGen;20393554|ICGC	2
DUS4L	O95620	218	D	N	Binding Site	RefSeq CDD|FMN binding site/RefSeq CDD|substrate binding site/		5/5	none	20111033|IntOGen;22495314|COSMIC	2
SMOC1	Q9H4F8	382	R	Q	Binding Site	RefSeq CDD|FS-domain interface/		5/5	none	20111033|IntOGen;21798897|COSMIC	2
SMOC1	Q9H4F8	382	R	Q	Binding Site	RefSeq CDD|FS-domain interface/		5/5	NA	20111033|IntOGen;21798897|COSMIC	2
IGFR2;FCGR2A1;FCG2;CD32;FCGR2A	P12318	167	H	R	Binding Site	RefSeq CDD|Fc binding site/		2/5	none	20393554|ICGC;24467687|CSR-TCGA	2
CDKAL1	Q5VV42	293	T	I	Binding Site	RefSeq CDD|FeS/SAM binding site/		4/4	none	20111033|IntOGen;20393554|ICGC	2
CDKAL1	Q5VV42	221	C	S	Binding Site	RefSeq CDD|FeS/SAM binding site/		4/4	NA	20111033|IntOGen;20393554|ICGC;21720365|COSMIC	3
CDKAL1	Q5VV42	221	C	S	Binding Site	RefSeq CDD|FeS/SAM binding site/		4/4	none	20111033|IntOGen;20393554|ICGC;21720365|COSMIC	3
CDKAL1	Q5VV42	256	T	S	Binding Site	RefSeq CDD|FeS/SAM binding site/		4/4	none	20111033|IntOGen;20393554|ICGC	2
PFKFB2	O60825	351	R	Q	Binding Site	UniProtKB|Fructose 2,6-bisphosphate (By similarity).		5/5	none	20111033|IntOGen;20393554|ICGC	2
PFKFB4	Q16877	351	R	Q	Binding Site	UniProtKB|Fructose 2,6-bisphosphate (By similarity).		5/5	none	20111033|IntOGen;20393554|ICGC	2
COCA2;MLH1	P40692	67	G	W	Binding Site	RefSeq CDD|G-X-G motif/RefSeq CDD|ATP binding site/		5/5	none	20111033|IntOGen;20393554|ICGC	2
VGL;HBP;HDLBP	Q00341	744	G	S	Binding Site	RefSeq CDD|G-X-X-G motif/		5/5	none	20111033|IntOGen;20393554|ICGC	2
RNF194;RKHD2;MEX3C	Q5U5Q3	345	K	N	Binding Site	RefSeq CDD|G-X-X-G motif/		5/5	NA	20111033|IntOGen;20393554|ICGC	2
RNF194;RKHD2;MEX3C	Q5U5Q3	345	K	N	Binding Site	RefSeq CDD|G-X-X-G motif/		5/5	none	20111033|IntOGen;20393554|ICGC	2
VGL;HBP;HDLBP	Q00341	671	T	A	Binding Site	RefSeq CDD|G-X-X-G motif/		4/5	none	20111033|IntOGen;20393554|ICGC	2
PCBP2	Q15366	117	G	V	Binding Site	RefSeq CDD|G-X-X-G motif/		5/5	none	20111033|IntOGen;20393554|ICGC	2
RGS4	P49798	86	E	K	Binding Site	RefSeq CDD|G-alpha-i1 interaction site/		5/5	none	20111033|IntOGen;20393554|ICGC	2
GRK3;BARK2;ADRBK2	P35626	662	P	A	Binding Site	RefSeq CDD|G-beta gamma binding site/		5/5	none	20111033|IntOGen;20393554|ICGC	2
GRK2;BARK1;BARK;ADRBK1	P25098	668	P	S	Binding Site	RefSeq CDD|G-beta gamma binding site/		5/5	none	20111033|IntOGen;20393554|ICGC	2
RALB	P11234	106	E	K	Binding Site	RefSeq CDD|GDI interaction site/		5/5	none	20111033|IntOGen;20393554|ICGC	2
KIAA0180;FUT12;POFUT1	Q9H488	311	D	A	Binding Site	RefSeq CDD|GDP-Fucose binding site/		5/5	none	20111033|IntOGen;20393554|ICGC	2
RHO12;ARHA;ARH12;RHOA	P61586	5	R	W	Binding Site	RefSeq CDD|GEF (guanine nucleotide exchange factor) interaction site/		5/5	none	20111033|IntOGen;20393554|ICGC;23525077|COSMIC	3
ARHB;ARH6;RHOB	P62745	34	Y	C	Binding Site	RefSeq CDD|GEF (guanine nucleotide exchange factor) interaction site/RefSeq CDD|GAP (GTPase-activating protein) interaction site/		5/5	none	20111033|IntOGen;20393554|ICGC	2
ARHC;ARH9;RHOC	P08134	59	D	E	Binding Site	RefSeq CDD|GEF (guanine nucleotide exchange factor) interaction site/		5/5	none	20111033|IntOGen;21720365|COSMIC	2
ARHC;ARH9;RHOC	P08134	59	D	E	Binding Site	RefSeq CDD|GEF (guanine nucleotide exchange factor) interaction site/		5/5	NA	20111033|IntOGen;21720365|COSMIC	2
HRAS1;HRAS	P01112	61	Q	R	Binding Site	RefSeq CDD|GEF interaction site/		5/5	none	20111033|IntOGen;20393554|ICGC	2
HRAS1;HRAS	P01112	61	Q	K	Binding Site	RefSeq CDD|GEF interaction site/		5/5	none	20111033|IntOGen;20393554|ICGC;17786355|COSMIC	3
RASK2;KRAS2;KRAS	P01116	61	Q	H	Binding Site	RefSeq CDD|GEF interaction site/		5/5	1	20111033|IntOGen;20393554|ICGC	2
RASK2;KRAS2;KRAS	P01116	61	Q	R	Binding Site	RefSeq CDD|GEF interaction site/		5/5	none	20111033|IntOGen;20393554|ICGC	2
RASK2;KRAS2;KRAS	P01116	61	Q	K	Binding Site	RefSeq CDD|GEF interaction site/		5/5	none	20111033|IntOGen;20393554|ICGC	2
RASK2;KRAS2;KRAS	P01116	61	Q	L	Binding Site	RefSeq CDD|GEF interaction site/		5/5	none	20111033|IntOGen;20393554|ICGC	2
HRAS1;NRAS	P01111	61	Q	L	Binding Site	RefSeq CDD|GEF interaction site/		5/5	1	20111033|IntOGen;20393554|ICGC;20668451|COSMIC	3
HRAS1;NRAS	P01111	61	Q	R	Binding Site	RefSeq CDD|GEF interaction site/		5/5	1	20111033|IntOGen;20393554|ICGC	2
HRAS1;NRAS	P01111	61	Q	P	Binding Site	RefSeq CDD|GEF interaction site/		5/5	none	20111033|IntOGen;20393554|ICGC	2
HRAS1;NRAS	P01111	61	Q	K	Binding Site	RefSeq CDD|GEF interaction site/		5/5	none	20111033|IntOGen;20393554|ICGC	2
HRAS1;NRAS	P01111	61	Q	H	Binding Site	RefSeq CDD|GEF interaction site/		5/5	none	17535228|COSMIC;20111033|IntOGen;20393554|ICGC	3
HRAS1;HRAS	P01112	59	A	T	Binding Site	RefSeq CDD|GEF interaction site/		5/5	none	20393554|ICGC;9772288|COSMIC	2
RASK2;KRAS2;KRAS	P01116	59	A	G	Binding Site	RefSeq CDD|GEF interaction site/		5/5	none	18669174|COSMIC;20393554|ICGC	2
RASK2;KRAS2;KRAS	P01116	147	K	N	Binding Site	RefSeq CDD|GEF interaction site/		5/5	none	21798893|COSMIC;20111033|IntOGen	2
RAB10	P61026	39	I	F	Binding Site	RefSeq CDD|GEF interaction site/		5/5	none	20111033|IntOGen;20393554|ICGC	2
SCYB6;GCP2;CXCL6	P80162	74	Q	K	Binding Site	RefSeq CDD|GPH motif/RefSeq CDD|receptor binding site/		4/5	none	20111033|IntOGen;20393554|ICGC	2
KDRF;GRIM12;TXNRD1	Q16881	78	R	C	Binding Site	RefSeq CDD|GSH binding site/		1/1	none	20111033|IntOGen;22810696|COSMIC	2
PTGDS2;PGDS;GSTS;HPGDS	O60760	64	S	I	Binding Site	RefSeq CDD|GSH binding site (G-site)/		5/5	none	20111033|IntOGen;20393554|ICGC	2
GNA14	O95837	270	N	I	Binding Site	RefSeq CDD|GTP/Mg2+ binding site/		5/5	none	20111033|IntOGen;20393554|ICGC	2
RHOGAP5;ARHGAP5	Q13017	890	D	V	Binding Site	RefSeq CDD|GTP/Mg2+ binding site/		3/3	none	20111033|IntOGen;22810696|COSMIC	2
GTPBP7;MTG1	Q9BT17	84	K	N	Binding Site	RefSeq CDD|GTP/Mg2+ binding site/		4/4	none	20111033|IntOGen;20393554|ICGC	2
RRAGA	Q7L523	130	D	E	Binding Site	RefSeq CDD|GTP/Mg2+ binding site/		5/5	none	20111033|IntOGen;20393554|ICGC	2
PAST2;EHD2	Q9NZN4	222	D	E	Binding Site	RefSeq CDD|GTP/Mg2+ binding site/		5/5	none	20111033|IntOGen;20393554|ICGC	2
RRAGA	Q7L523	165	W	R	Binding Site	RefSeq CDD|GTP/Mg2+ binding site/		5/5	none	20111033|IntOGen;20393554|ICGC	2
RRAGD	Q9NQL2	220	S	T	Binding Site	RefSeq CDD|GTP/Mg2+ binding site/		5/5	none	20111033|IntOGen;22941189|COSMIC	2
DRG2	P55039	72	S	C	Binding Site	RefSeq CDD|GTP/Mg2+ binding site/		5/5	none	20111033|IntOGen;20393554|ICGC	2
GNAT3	A8MTJ3	181	T	M	Binding Site	RefSeq CDD|GTP/Mg2+ binding site/		5/5	none	20111033|IntOGen;20393554|ICGC	2
SEPT12	Q8IYM1	266	R	W	Binding Site	UniProtKB|GTP (By similarity).		5/5	none	20111033|IntOGen;20393554|ICGC	2
SEPT12	Q8IYM1	266	R	Q	Binding Site	UniProtKB|GTP (By similarity).		5/5	none	20111033|IntOGen;20393554|ICGC	2
MOCS1	Q9NZB8	215	K	M	Binding Site	UniProtKB|GTP (By similarity).		5/5	none	20111033|IntOGen;20393554|ICGC	2
IMAP3;IAN5;IAN4L1;GIMAP5	Q96F15	55	S	Y	Binding Site	UniProtKB|GTP (By similarity).		5/5	none	20111033|IntOGen;18772396|COSMIC	2
SEPT14	Q6ZU15	264	R	H	Binding Site	UniProtKB|GTP (By similarity).		5/5	none	20111033|IntOGen;20393554|ICGC	2
PEPCK1;PCK1	P35558	289	G	W	Binding Site	RefSeq CDD|GTP binding site/		5/5	none	20111033|IntOGen;20393554|ICGC	2
ZFYVE5;FGD3	Q5JSP0	297	V	M	Binding Site	RefSeq CDD|GTPase interaction site/		5/5	none	20111033|IntOGen;20393554|ICGC;23204322|COSMIC	3
KIAA1209;PLEKHG1	Q9ULL1	124	T	N	Binding Site	RefSeq CDD|GTPase interaction site/		5/5	none	20111033|IntOGen;21720365|COSMIC	2
PLEKHG7	Q6ZR37	131	R	Q	Binding Site	RefSeq CDD|GTPase interaction site/		2/5	none	20111033|IntOGen;20393554|ICGC;21720365|COSMIC	3
PLEKHG7	Q6ZR37	119	P	R	Binding Site	RefSeq CDD|GTPase interaction site/		2/5	none	20111033|IntOGen;20393554|ICGC	2
KIAA1415;PREX1	Q8TCU6	234	C	F	Binding Site	RefSeq CDD|GTPase interaction site/		5/5	NA	20111033|IntOGen;20393554|ICGC;21720365|COSMIC	3
KIAA1415;PREX1	Q8TCU6	234	C	F	Binding Site	RefSeq CDD|GTPase interaction site/		5/5	none	20111033|IntOGen;20393554|ICGC;21720365|COSMIC	3
LFDH;C6orf91;ECT2L	Q008S8	675	E	D	Binding Site	RefSeq CDD|GTPase interaction site/		4/4	none	20111033|IntOGen;20393554|ICGC	2
KIAA1563;ALS2CR6;ALS2	Q96Q42	697	E	V	Binding Site	RefSeq CDD|GTPase interaction site/		5/5	none	20111033|IntOGen;20393554|ICGC	2
EPAC2;CGEF2;RAPGEF4	Q8WZA2	575	R	K	Binding Site	RefSeq CDD|GTPase interaction site/		5/5	none	20111033|IntOGen;20393554|ICGC	2
SGEF;ARHGEF26	Q96DR7	591	T	P	Binding Site	RefSeq CDD|GTPase interaction site/		5/5	none	20111033|IntOGen;20393554|ICGC	2
RASGEF1C	Q8N431	104	R	W	Binding Site	RefSeq CDD|GTPase interaction site/		4/5	none	20111033|IntOGen;20393554|ICGC	2
SPEC1;CDC42SE1	Q9NRR8	63	M	I	Binding Site	RefSeq CDD|GTPase interaction site/		5/5	none	20111033|IntOGen;20393554|ICGC	2
PIXA;KIAA0006;COOL2;ARHGEF6	Q15052	377	F	L	Binding Site	RefSeq CDD|GTPase interaction site/		5/5	none	20111033|IntOGen;20393554|ICGC	2
GRF2;RASGRF2	O14827	389	P	S	Binding Site	RefSeq CDD|GTPase interaction site/		5/5	none	20111033|IntOGen;20393554|ICGC	2
SOS1	Q07889	616	H	Y	Binding Site	RefSeq CDD|GTPase interaction site/		5/5	none	20111033|IntOGen;20393554|ICGC	2
ZFYVE24;KIAA1362;FGD6	Q6ZV73	1013	L	I	Binding Site	RefSeq CDD|GTPase interaction site/		5/5	none	21798893|COSMIC;20111033|IntOGen	2
RHOGAP4;RGC1;KIAA0131;ARHGAP4	P98171	658	V	M	Binding Site	RefSeq CDD|GTPase interaction site /		5/5	none	20111033|IntOGen;20393554|ICGC	2
GLUR4;GRIA4	P48058	507	R	L	Binding Site	UniProtKB|Glutamate (By similarity).		5/5	none	20111033|IntOGen;20393554|ICGC	2
CD1D	P15813	172	T	K	Binding Site	UniProtKB|Glycolipid.		5/5	none	20111033|IntOGen;20393554|ICGC	2
GNAT3	A8MTJ3	85	V	M	Binding Site	RefSeq CDD|GoLoco binding site/		5/5	none	20111033|IntOGen;20393554|ICGC	2
GNA16;GNA15	P30679	186	R	H	Binding Site	RefSeq CDD|GoLoco binding site/		5/5	none	20111033|IntOGen;20393554|ICGC	2
GSP;GNAS1;GNAS	P63092	201	R	H	Binding Site	RefSeq CDD|GoLoco binding site/		5/5	1	20111033|IntOGen;20393554|ICGC	2
GSP;GNAS1;GNAS	P63092	201	R	C	Binding Site	RefSeq CDD|GoLoco binding site/		5/5	none	20111033|IntOGen;20393554|ICGC	2
GNATR;GNAT1	P11488	75	Q	R	Binding Site	RefSeq CDD|GoLoco binding site/		5/5	none	20111033|IntOGen;22810696|COSMIC	2
HIST4H4;H4FO;H4/O;HIST2H4B;HIST2H4;H4FN;H4F2;H4/N;HIST2H4A;H4FK;H4/K;HIST1H4L;H4FD;H4/D;HIST1H4K;H4FE;H4/E;HIST1H4J;H4FM;H4/M;HIST1H4I;H4FH;H4/H;HIST1H4H;H4FC;H4/C;HIST1H4F;H4FJ;H4/J;HIST1H4E;H4FB;H4/B;HIST1H4D;H4FG;H4/G;HIST1H4C;H4FI;H4/I;HIST1H4B;H4FA;H4/A;HIST1H4A	P62805	43	G	V	Binding Site	RefSeq CDD|H2A interaction site/		5/5	none	20111033|IntOGen;20393554|ICGC	2
HIST4H4;H4FO;H4/O;HIST2H4B;HIST2H4;H4FN;H4F2;H4/N;HIST2H4A;H4FK;H4/K;HIST1H4L;H4FD;H4/D;HIST1H4K;H4FE;H4/E;HIST1H4J;H4FM;H4/M;HIST1H4I;H4FH;H4/H;HIST1H4H;H4FC;H4/C;HIST1H4F;H4FJ;H4/J;HIST1H4E;H4FB;H4/B;HIST1H4D;H4FG;H4/G;HIST1H4C;H4FI;H4/I;HIST1H4B;H4FA;H4/A;HIST1H4A	P62805	43	G	D	Binding Site	RefSeq CDD|H2A interaction site/		5/5	none	20111033|IntOGen;20393554|ICGC	2
H2AFN;HIST1H2AM;H2AFI;HIST1H2AL;H2AFD;HIST1H2AK;H2AFC;HIST1H2AI;H2AFP;HIST1H2AG	P0C0S8	59	L	Q	Binding Site	RefSeq CDD|H2A-H2B dimerization interface/		5/5	none	20111033|IntOGen;20393554|ICGC	2
H2AFR;HIST1H2AA	Q96QV6	64	L	P	Binding Site	RefSeq CDD|H2A-H2B dimerization interface/		5/5	none	20111033|IntOGen;22941189|COSMIC	2
H2AFR;HIST1H2AA	Q96QV6	60	T	A	Binding Site	RefSeq CDD|H2A-H2B dimerization interface/		5/5	none	20111033|IntOGen;20393554|ICGC	2
H2AFN;HIST1H2AM;H2AFI;HIST1H2AL;H2AFD;HIST1H2AK;H2AFC;HIST1H2AI;H2AFP;HIST1H2AG	P0C0S8	52	L	V	Binding Site	RefSeq CDD|H2A-H2B dimerization interface/		4/5	none	20111033|IntOGen;20393554|ICGC	2
HIST4H4;H4FO;H4/O;HIST2H4B;HIST2H4;H4FN;H4F2;H4/N;HIST2H4A;H4FK;H4/K;HIST1H4L;H4FD;H4/D;HIST1H4K;H4FE;H4/E;HIST1H4J;H4FM;H4/M;HIST1H4I;H4FH;H4/H;HIST1H4H;H4FC;H4/C;HIST1H4F;H4FJ;H4/J;HIST1H4E;H4FB;H4/B;HIST1H4D;H4FG;H4/G;HIST1H4C;H4FI;H4/I;HIST1H4B;H4FA;H4/A;HIST1H4A	P62805	69	D	N	Binding Site	RefSeq CDD|H2B interaction site/		5/5	none	20111033|IntOGen;20393554|ICGC	2
HIST4H4;H4FO;H4/O;HIST2H4B;HIST2H4;H4FN;H4F2;H4/N;HIST2H4A;H4FK;H4/K;HIST1H4L;H4FD;H4/D;HIST1H4K;H4FE;H4/E;HIST1H4J;H4FM;H4/M;HIST1H4I;H4FH;H4/H;HIST1H4H;H4FC;H4/C;HIST1H4F;H4FJ;H4/J;HIST1H4E;H4FB;H4/B;HIST1H4D;H4FG;H4/G;HIST1H4C;H4FI;H4/I;HIST1H4B;H4FA;H4/A;HIST1H4A	P62805	93	R	Q	Binding Site	RefSeq CDD|H2B interaction site/		5/5	none	20111033|IntOGen;20393554|ICGC	2
HIST4H4;H4FO;H4/O;HIST2H4B;HIST2H4;H4FN;H4F2;H4/N;HIST2H4A;H4FK;H4/K;HIST1H4L;H4FD;H4/D;HIST1H4K;H4FE;H4/E;HIST1H4J;H4FM;H4/M;HIST1H4I;H4FH;H4/H;HIST1H4H;H4FC;H4/C;HIST1H4F;H4FJ;H4/J;HIST1H4E;H4FB;H4/B;HIST1H4D;H4FG;H4/G;HIST1H4C;H4FI;H4/I;HIST1H4B;H4FA;H4/A;HIST1H4A	P62805	93	R	C	Binding Site	RefSeq CDD|H2B interaction site/		5/5	none	20111033|IntOGen;20393554|ICGC	2
HIST4H4;H4FO;H4/O;HIST2H4B;HIST2H4;H4FN;H4F2;H4/N;HIST2H4A;H4FK;H4/K;HIST1H4L;H4FD;H4/D;HIST1H4K;H4FE;H4/E;HIST1H4J;H4FM;H4/M;HIST1H4I;H4FH;H4/H;HIST1H4H;H4FC;H4/C;HIST1H4F;H4FJ;H4/J;HIST1H4E;H4FB;H4/B;HIST1H4D;H4FG;H4/G;HIST1H4C;H4FI;H4/I;HIST1H4B;H4FA;H4/A;HIST1H4A	P62805	93	R	T	Binding Site	RefSeq CDD|H2B interaction site/		5/5	none	20111033|IntOGen;20393554|ICGC	2
HIST4H4;H4FO;H4/O;HIST2H4B;HIST2H4;H4FN;H4F2;H4/N;HIST2H4A;H4FK;H4/K;HIST1H4L;H4FD;H4/D;HIST1H4K;H4FE;H4/E;HIST1H4J;H4FM;H4/M;HIST1H4I;H4FH;H4/H;HIST1H4H;H4FC;H4/C;HIST1H4F;H4FJ;H4/J;HIST1H4E;H4FB;H4/B;HIST1H4D;H4FG;H4/G;HIST1H4C;H4FI;H4/I;HIST1H4B;H4FA;H4/A;HIST1H4A	P62805	92	K	N	Binding Site	RefSeq CDD|H2B interaction site/		5/5	none	20111033|IntOGen;22810696|COSMIC	2
HIST4H4;H4FO;H4/O;HIST2H4B;HIST2H4;H4FN;H4F2;H4/N;HIST2H4A;H4FK;H4/K;HIST1H4L;H4FD;H4/D;HIST1H4K;H4FE;H4/E;HIST1H4J;H4FM;H4/M;HIST1H4I;H4FH;H4/H;HIST1H4H;H4FC;H4/C;HIST1H4F;H4FJ;H4/J;HIST1H4E;H4FB;H4/B;HIST1H4D;H4FG;H4/G;HIST1H4C;H4FI;H4/I;HIST1H4B;H4FA;H4/A;HIST1H4A	P62805	85	M	I	Binding Site	RefSeq CDD|H2B interaction site/		5/5	none	20111033|IntOGen;20393554|ICGC	2
HIST4H4;H4FO;H4/O;HIST2H4B;HIST2H4;H4FN;H4F2;H4/N;HIST2H4A;H4FK;H4/K;HIST1H4L;H4FD;H4/D;HIST1H4K;H4FE;H4/E;HIST1H4J;H4FM;H4/M;HIST1H4I;H4FH;H4/H;HIST1H4H;H4FC;H4/C;HIST1H4F;H4FJ;H4/J;HIST1H4E;H4FB;H4/B;HIST1H4D;H4FG;H4/G;HIST1H4C;H4FI;H4/I;HIST1H4B;H4FA;H4/A;HIST1H4A	P62805	87	V	M	Binding Site	RefSeq CDD|H4 interaction site/		5/5	none	20111033|IntOGen;20393554|ICGC	2
HIST4H4;H4FO;H4/O;HIST2H4B;HIST2H4;H4FN;H4F2;H4/N;HIST2H4A;H4FK;H4/K;HIST1H4L;H4FD;H4/D;HIST1H4K;H4FE;H4/E;HIST1H4J;H4FM;H4/M;HIST1H4I;H4FH;H4/H;HIST1H4H;H4FC;H4/C;HIST1H4F;H4FJ;H4/J;HIST1H4E;H4FB;H4/B;HIST1H4D;H4FG;H4/G;HIST1H4C;H4FI;H4/I;HIST1H4B;H4FA;H4/A;HIST1H4A	P62805	58	V	L	Binding Site	RefSeq CDD|H4 interaction site/		5/5	none	20111033|IntOGen;20393554|ICGC	2
HIST4H4;H4FO;H4/O;HIST2H4B;HIST2H4;H4FN;H4F2;H4/N;HIST2H4A;H4FK;H4/K;HIST1H4L;H4FD;H4/D;HIST1H4K;H4FE;H4/E;HIST1H4J;H4FM;H4/M;HIST1H4I;H4FH;H4/H;HIST1H4H;H4FC;H4/C;HIST1H4F;H4FJ;H4/J;HIST1H4E;H4FB;H4/B;HIST1H4D;H4FG;H4/G;HIST1H4C;H4FI;H4/I;HIST1H4B;H4FA;H4/A;HIST1H4A	P62805	66	V	A	Binding Site	RefSeq CDD|H4 interaction site/		5/5	none	20111033|IntOGen;20393554|ICGC	2
HIST4H4;H4FO;H4/O;HIST2H4B;HIST2H4;H4FN;H4F2;H4/N;HIST2H4A;H4FK;H4/K;HIST1H4L;H4FD;H4/D;HIST1H4K;H4FE;H4/E;HIST1H4J;H4FM;H4/M;HIST1H4I;H4FH;H4/H;HIST1H4H;H4FC;H4/C;HIST1H4F;H4FJ;H4/J;HIST1H4E;H4FB;H4/B;HIST1H4D;H4FG;H4/G;HIST1H4C;H4FI;H4/I;HIST1H4B;H4FA;H4/A;HIST1H4A	P62805	51	I	M	Binding Site	RefSeq CDD|H4 interaction site/		5/5	none	23292937|COSMIC;20111033|IntOGen	2
HIST4H4;H4FO;H4/O;HIST2H4B;HIST2H4;H4FN;H4F2;H4/N;HIST2H4A;H4FK;H4/K;HIST1H4L;H4FD;H4/D;HIST1H4K;H4FE;H4/E;HIST1H4J;H4FM;H4/M;HIST1H4I;H4FH;H4/H;HIST1H4H;H4FC;H4/C;HIST1H4F;H4FJ;H4/J;HIST1H4E;H4FB;H4/B;HIST1H4D;H4FG;H4/G;HIST1H4C;H4FI;H4/I;HIST1H4B;H4FA;H4/A;HIST1H4A	P62805	54	E	D	Binding Site	RefSeq CDD|H4 interaction site/		5/5	none	21798893|COSMIC;20111033|IntOGen	2
MET	P08581	221	E	G	Binding Site	RefSeq CDD|HGF binding site/		5/5	none	20111033|IntOGen;20393554|ICGC;21720365|COSMIC	3
RARSL;RARS2	Q5T160	142	V	G	Binding Site	RefSeq CDD|HIGH motif/		5/5	none	20111033|IntOGen;20393554|ICGC;21720365|COSMIC	3
HINT5;DCS1;DCPS	Q96C86	279	H	N	Binding Site	RefSeq CDD|HIT family signature motif/RefSeq CDD|nucleotide binding site/active site/		5/5	none	20111033|IntOGen;21720365|COSMIC	2
HINT2	Q9BX68	152	V	E	Binding Site	RefSeq CDD|HIT family signature motif/		5/5	none	20111033|IntOGen;21720365|COSMIC	2
HSC20;DNAJC20;HSCB	Q8IWL3	102	H	D	Binding Site	RefSeq CDD|HSP70 interaction site/		5/5	none	20111033|IntOGen;20393554|ICGC	2
DNAJC5B	Q9UF47	61	F	L	Binding Site	RefSeq CDD|HSP70 interaction site/		5/5	none	20111033|IntOGen;22941188|COSMIC	2
DNAJC22	Q8N4W6	306	P	S	Binding Site	RefSeq CDD|HSP70 interaction site/		5/5	none	20111033|IntOGen;20393554|ICGC	2
PRKRI;P58IPK;DNAJC3	Q13217	424	D	H	Binding Site	RefSeq CDD|HSP70 interaction site/		5/5	none	20111033|IntOGen;22722201|COSMIC;20393554|ICGC	3
APG2;HSPA4	P34932	184	Y	C	Binding Site	RefSeq CDD|HSP70 interaction site/		5/5	none	20111033|IntOGen;20393554|ICGC	2
DNAJC9	Q8WXX5	59	F	L	Binding Site	RefSeq CDD|HSP70 interaction site/		5/5	none	20111033|IntOGen;20393554|ICGC	2
HSPF1;HDJ1;DNAJ1;DNAJB1	P25685	49	A	S	Binding Site	RefSeq CDD|HSP70 interaction site/		4/4	none	20111033|IntOGen;20393554|ICGC	2
TPO	P07202	238	D	N	Binding Site	UniProtKB|Heme (covalent; via 2 links) (By similarity).		5/5	none	20111033|IntOGen;20393554|ICGC	2
DAP6;BING2;DAXX	Q9UER7	250	G	D	Binding Site	RefSeq CDD|Histone H3.3 interface/		5/5	none	20111033|IntOGen;20393554|ICGC	2
ING1	Q9UK53	370	D	Y	Binding Site	UniProtKB|Histone H3K4me3.		5/5	none	20111033|IntOGen;20393554|ICGC	2
ING1	Q9UK53	378	W	C	Binding Site	UniProtKB|Histone H3K4me3.		5/5	none	20111033|IntOGen;20393554|ICGC	2
ING1	Q9UK53	378	W	C	Binding Site	UniProtKB|Histone H3K4me3.		5/5	NA	20111033|IntOGen;20393554|ICGC	2
CBX;CBX1	P83916	45	F	L	Binding Site	UniProtKB|Histone H3K9me2 (By similarity).		5/5	none	20111033|IntOGen;20393554|ICGC	2
DAP6;BING2;DAXX	Q9UER7	371	R	W	Binding Site	RefSeq CDD|Histone H4 interface/		5/5	none	22237025|COSMIC;20111033|IntOGen;20393554|ICGC	3
IRAK4	Q9NWZ3	12	R	C	Binding Site	RefSeq CDD|IRAK4-MyD88 interaction site/		5/5	none	22895193|COSMIC;20393554|ICGC	2
NKAT1;CD158A;KIR2DL1	P43626	103	S	Y	Binding Site	RefSeq CDD|IgA interface/		2/5	none	22980975|COSMIC;20393554|ICGC	2
LIR9;LILRB7;ILT11;LILRA5	A6NI73	217	S	A	Binding Site	RefSeq CDD|IgA interface/		0/5	none	20111033|IntOGen;20393554|ICGC	2
NKAT1;CD158A;KIR2DL1	P43626	71	R	H	Binding Site	RefSeq CDD|IgA interface/		1/5	none	20111033|IntOGen;20393554|ICGC	2
NKB1;NKAT3;CD158E;KIR3DL1	P43629	168	V	I	Binding Site	RefSeq CDD|IgA interface/		1/5	none	20111033|IntOGen;20393554|ICGC	2
NKB1;NKAT3;CD158E;KIR3DL1	P43629	67	H	R	Binding Site	RefSeq CDD|IgA interface/		2/5	none	20111033|IntOGen;20393554|ICGC	2
SET2;KMT3A;KIAA1732;HYPB;HIF1;SETD2	Q9BYW2	1625	R	H	Binding Site	UniProtKB|Inhibitor.		5/5	none	20111033|IntOGen;20393554|ICGC	2
SET2;KMT3A;KIAA1732;HYPB;HIF1;SETD2	Q9BYW2	1625	R	L	Binding Site	UniProtKB|Inhibitor.		5/5	none	20111033|IntOGen;20393554|ICGC	2
SET2;KMT3A;KIAA1732;HYPB;HIF1;SETD2	Q9BYW2	1625	R	C	Binding Site	UniProtKB|Inhibitor.		5/5	1	20111033|IntOGen;20393554|ICGC	2
BPK;ATK;AGMX1;BTK	Q06187	26	K	N	Binding Site	UniProtKB|Inositol-(1,3,4,5)-tetrakisphosphate.		5/5	none	20111033|IntOGen;20393554|ICGC	2
CNTN1	Q12860	967	P	R	Binding Site	RefSeq CDD|Interdomain contacts/		5/5	none	20111033|IntOGen;22941189|COSMIC	2
IL2RG	P31785	215	G	R	Binding Site	RefSeq CDD|Interdomain contacts/		1/5	none	20111033|IntOGen;20393554|ICGC	2
KIAA1510;COL20A1	Q9P218	709	R	T	Binding Site	RefSeq CDD|Interdomain contacts/		1/5	none	20111033|IntOGen;20393554|ICGC	2
TTN	Q8WZ42	29460	P	H	Binding Site	RefSeq CDD|Interdomain contacts/RefSeq CDD|Cytokine receptor motif/		4/4	none	20111033|IntOGen;20393554|ICGC	2
KIAA0283;PTPRT	O14522	352	P	A	Binding Site	RefSeq CDD|Interdomain contacts/		4/4	none	20111033|IntOGen;22561517|COSMIC	2
TNR	Q92752	581	N	K	Binding Site	RefSeq CDD|Interdomain contacts/		5/5	none	20111033|IntOGen;20393554|ICGC	2
FN;FN1	P02751	1604	P	T	Binding Site	RefSeq CDD|Interdomain contacts/		5/5	none	20111033|IntOGen;20393554|ICGC	2
USH2A	O75445	4035	P	R	Binding Site	RefSeq CDD|Interdomain contacts/		4/4	none	20111033|IntOGen;20393554|ICGC	2
TTN	Q8WZ42	30825	E	K	Binding Site	RefSeq CDD|Interdomain contacts/		4/4	none	20111033|IntOGen;20393554|ICGC	2
PTPU2;GLEPP1;PTPRO	Q16827	600	P	T	Binding Site	RefSeq CDD|Interdomain contacts/		5/5	none	20111033|IntOGen;20393554|ICGC	2
MYOM2	P54296	691	G	R	Binding Site	RefSeq CDD|Interdomain contacts/		5/5	none	20111033|IntOGen;20393554|ICGC	2
TTN	Q8WZ42	31732	G	S	Binding Site	RefSeq CDD|Interdomain contacts/		4/4	none	20111033|IntOGen;20393554|ICGC	2
IL6R	P08887	299	G	R	Binding Site	RefSeq CDD|Interdomain contacts/		3/5	none	20111033|IntOGen;22810696|COSMIC	2
COL7A1	Q02388	476	P	L	Binding Site	RefSeq CDD|Interdomain contacts/		5/5	none	20111033|IntOGen;20393554|ICGC	2
TTN	Q8WZ42	15729	P	L	Binding Site	RefSeq CDD|Interdomain contacts/		4/4	none	20111033|IntOGen;20393554|ICGC	2
CALL;CHL1	O00533	899	G	V	Binding Site	RefSeq CDD|Interdomain contacts/		5/5	none	20111033|IntOGen;20393554|ICGC	2
TTN	Q8WZ42	26210	P	S	Binding Site	RefSeq CDD|Interdomain contacts/RefSeq CDD|Cytokine receptor motif/		4/4	none	20111033|IntOGen;20393554|ICGC	2
KIAA0970;HUGO;FNDC3;FNDC3A	Q9Y2H6	532	R	G	Binding Site	RefSeq CDD|Interdomain contacts/		5/5	none	20111033|IntOGen;18948947|COSMIC	2
PTPRD	P23468	499	G	V	Binding Site	RefSeq CDD|Interdomain contacts/		5/5	none	20111033|IntOGen;22941189|COSMIC	2
USH2A	O75445	2241	P	T	Binding Site	RefSeq CDD|Interdomain contacts/		4/4	none	20111033|IntOGen;20393554|ICGC	2
CNTN6	Q9UQ52	598	P	T	Binding Site	RefSeq CDD|Interdomain contacts/		5/5	none	20111033|IntOGen;20393554|ICGC	2
CNTN1	Q12860	905	P	L	Binding Site	RefSeq CDD|Interdomain contacts/		5/5	none	20111033|IntOGen;20393554|ICGC	2
LIFR	P42702	818	G	E	Binding Site	RefSeq CDD|Interdomain contacts/		5/5	none	20111033|IntOGen;20393554|ICGC	2
IGDCC1;DCC	P43146	429	P	H	Binding Site	RefSeq CDD|Interdomain contacts/		5/5	none	20111033|IntOGen;20393554|ICGC	2
TTN	Q8WZ42	28665	G	R	Binding Site	RefSeq CDD|Interdomain contacts/		4/4	none	20111033|IntOGen;20393554|ICGC	2
NS5ABP37;FAD104;FNDC3B	Q53EP0	927	P	S	Binding Site	RefSeq CDD|Interdomain contacts/		5/5	none	20111033|IntOGen;16959974|COSMIC	2
TNR	Q92752	566	P	T	Binding Site	RefSeq CDD|Interdomain contacts/		5/5	none	20111033|IntOGen;20393554|ICGC	2
TNR	Q92752	566	P	H	Binding Site	RefSeq CDD|Interdomain contacts/		5/5	none	20111033|IntOGen;20393554|ICGC	2
PTPRS	Q13332	703	G	V	Binding Site	RefSeq CDD|Interdomain contacts/		5/5	none	20111033|IntOGen;20393554|ICGC	2
TTN	Q8WZ42	25127	P	L	Binding Site	RefSeq CDD|Interdomain contacts/RefSeq CDD|Cytokine receptor motif/		4/4	NA	20111033|IntOGen;20393554|ICGC	2
TTN	Q8WZ42	25127	P	L	Binding Site	RefSeq CDD|Interdomain contacts/RefSeq CDD|Cytokine receptor motif/		4/4	none	20111033|IntOGen;20393554|ICGC	2
TTN	Q8WZ42	22963	P	H	Binding Site	RefSeq CDD|Interdomain contacts/RefSeq CDD|Cytokine receptor motif/		4/4	none	20111033|IntOGen;20393554|ICGC	2
RPL10L	Q96L21	88	R	L	Binding Site	RefSeq CDD|L25 interface/RefSeq CDD|23S rRNA interface/		5/5	none	20111033|IntOGen;22941189|COSMIC	2
QM;DXS648E;RPL10	P27635	117	G	S	Binding Site	RefSeq CDD|L27 interface/RefSeq CDD|23S rRNA interface/		5/5	none	20111033|IntOGen;20393554|ICGC	2
STRAD;LYK5;STRADA	Q7RTN6	231	H	D	Binding Site	RefSeq CDD|LKB1 interaction site/		5/5	none	20111033|IntOGen;20393554|ICGC;21720365|COSMIC	3
CD1E	P15812	265	E	K	Binding Site	RefSeq CDD|MHC binding domain interface/		2/5	none	20111033|IntOGen;22810696|COSMIC	2
HLAF;HLA-5.4;HLA-F	P30511	232	A	G	Binding Site	RefSeq CDD|MHC binding domain interface/		4/5	none	20111033|IntOGen;20393554|ICGC	2
CLG;MMP1	P03956	285	D	E	Binding Site	RefSeq CDD|Metal binding sites/		5/5	none	20111033|IntOGen;20393554|ICGC	2
MMP21	Q8N119	452	D	H	Binding Site	RefSeq CDD|Metal binding sites/		5/5	none	20111033|IntOGen;20393554|ICGC	2
MMP21	Q8N119	509	A	T	Binding Site	RefSeq CDD|Metal binding sites/		4/5	none	20393554|ICGC;22810696|COSMIC	2
MMP13	P45452	432	D	Y	Binding Site	RefSeq CDD|Metal binding sites/		5/5	none	20111033|IntOGen;20393554|ICGC	2
OCRL1;INPP5F;OCRL	Q01968	278	E	Q	Binding Site	RefSeq CDD|Mg binding site/		5/5	none	20111033|IntOGen;20393554|ICGC	2
DDX3;DBX;DDX3X	O00571	350	D	N	Binding Site	RefSeq CDD|Mg++ binding site/		5/5	none	20111033|IntOGen;20393554|ICGC	2
SUOX	P51687	322	D	E	Binding Site	UniProtKB|Molybdopterin (By similarity).		5/5	none	20111033|IntOGen;20393554|ICGC	2
GST2;GSTA2	P09210	97	E	K	Binding Site	RefSeq CDD|N-terminal domain interface/RefSeq CDD|dimer interface/		5/5	none	20111033|IntOGen;22842228|COSMIC	2
GSTO2	Q9H4Y5	180	P	L	Binding Site	RefSeq CDD|N-terminal domain interface/		5/5	none	20111033|IntOGen;20393554|ICGC;21720365|COSMIC	3
GSTA5	Q7RTV2	131	R	H	Binding Site	RefSeq CDD|N-terminal domain interface/RefSeq CDD|dimer interface/		5/5	none	20111033|IntOGen;20393554|ICGC	2
PGES2;C9orf15;PTGES2	Q9H7Z7	342	R	C	Binding Site	RefSeq CDD|N-terminal domain interface/		5/5	none	20111033|IntOGen;20393554|ICGC	2
KIAA0828;AHCYL2	Q96HN2	399	G	D	Binding Site	RefSeq CDD|NAD binding site/		5/5	none	20111033|IntOGen;20393554|ICGC	2
EDH17B4;HSD17B4	P51659	196	A	G	Binding Site	RefSeq CDD|NAD binding site/		5/5	none	20111033|IntOGen;20393554|ICGC	2
LDHB	P07195	253	I	V	Binding Site	RefSeq CDD|NAD binding site/		5/5	none	20111033|IntOGen;20393554|ICGC	2
LDHX;LDH3;LDHC	P07864	52	D	N	Binding Site	RefSeq CDD|NAD binding site/		5/5	none	20111033|IntOGen;20393554|ICGC	2
RALDH2;ALDH1A2	O94788	213	E	Q	Binding Site	RefSeq CDD|NAD binding site/		5/5	none	20111033|IntOGen;20393554|ICGC	2
DECR;DECR1	Q16698	240	P	L	Binding Site	RefSeq CDD|NAD(P) binding site/		5/5	none	21798893|COSMIC;20111033|IntOGen	2
AK7	Q96M32	153	S	L	Binding Site	RefSeq CDD|NAD(P) binding site/		5/5	none	20393554|ICGC;22810696|COSMIC	2
PECR	Q9BY49	108	G	E	Binding Site	RefSeq CDD|NAD(P) binding site/		4/5	none	20111033|IntOGen;20393554|ICGC	2
DECR;DECR1	Q16698	118	V	M	Binding Site	RefSeq CDD|NAD(P) binding site/		4/5	none	20111033|IntOGen;20393554|ICGC	2
SIR2L7;SIRT7	Q9NRC8	167	Q	E	Binding Site	RefSeq CDD|NAD+ binding site/		5/5	none	20111033|IntOGen;22722201|COSMIC;20393554|ICGC	3
SIR2L7;SIRT7	Q9NRC8	268	G	V	Binding Site	RefSeq CDD|NAD+ binding site/		5/5	none	20111033|IntOGen;20393554|ICGC	2
GPD1	P21695	269	R	W	Binding Site	UniProtKB|NAD.		5/5	none	20111033|IntOGen;20393554|ICGC	2
NOX2;CYBB	P04839	446	R	Q	Binding Site	RefSeq CDD|NADP ribose binding motif/		5/5	none	20111033|IntOGen;20393554|ICGC	2
THOX2;LNOX2;DUOX2	Q9NRD8	1421	R	W	Binding Site	RefSeq CDD|NADP ribose binding motif/		5/5	none	20111033|IntOGen;22941189|COSMIC	2
HMGCR	P04035	590	R	C	Binding Site	RefSeq CDD|NADP(H) binding site/		5/5	none	20111033|IntOGen;22810696|COSMIC	2
DECR;DECR1	Q16698	91	R	P	Binding Site	UniProtKB|NADP.		5/5	none	20111033|IntOGen;20393554|ICGC	2
HSPA2	P54652	275	R	G	Binding Site	RefSeq CDD|NEF/HSP70 interaction site/		5/5	none	21798893|COSMIC;20111033|IntOGen	2
CASS2;CASL;NEDD9	Q14511	751	L	I	Binding Site	RefSeq CDD|NSP binding site/		5/5	none	20111033|IntOGen;20393554|ICGC	2
CRKAS;CASS1;CAS;BCAR1	P56945	747	Y	C	Binding Site	RefSeq CDD|NSP binding site/		5/5	none	20111033|IntOGen;20393554|ICGC	2
CRKAS;CASS1;CAS;BCAR1	P56945	817	N	I	Binding Site	RefSeq CDD|NSP binding site/		5/5	none	20111033|IntOGen;20393554|ICGC	2
OIAS;OAS1	P00973	124	P	T	Binding Site	RefSeq CDD|NTP binding site/		0/5	none	20111033|IntOGen;20393554|ICGC	2
TRIP14;OASL	Q15646	81	E	A	Binding Site	RefSeq CDD|NTP binding site/		3/5	none	20111033|IntOGen;20393554|ICGC	2
OAS2	P29728	76	T	I	Binding Site	RefSeq CDD|NTP binding site/		3/5	none	20111033|IntOGen;20393554|ICGC	2
SMVT;SLC5A6	Q9Y289	362	G	S	Binding Site	RefSeq CDD|Na binding site/		5/5	none	20111033|IntOGen;20393554|ICGC	2
GAT2;SLC6A13	Q9NSD5	321	N	S	Binding Site	RefSeq CDD|Na binding site 1/		5/5	NA	20111033|IntOGen;20393554|ICGC	2
GAT2;SLC6A13	Q9NSD5	321	N	S	Binding Site	RefSeq CDD|Na binding site 1/		5/5	none	20111033|IntOGen;20393554|ICGC	2
SLC6A9	P48067	117	A	D	Binding Site	RefSeq CDD|Na binding site 1/		5/5	none	20111033|IntOGen;20393554|ICGC	2
ANT1;SLC25A4	P12235	80	R	C	Binding Site	UniProtKB|Nucleotide (By similarity).		5/5	none	20111033|IntOGen;20393554|ICGC	2
MACROH2A2;H2AFY2	Q9P0M6	317	G	D	Binding Site	RefSeq CDD|OAADPR binding site/		5/5	none	20111033|IntOGen;20393554|ICGC	2
FANCD1;FACD;BRCA2	P51587	2973	R	H	Binding Site	RefSeq CDD|OB2/OB3 interface/		5/5	NA	20301424|ClinVar;15604628|ClinVar;17392385|ClinVar	3
FANCD1;FACD;BRCA2	P51587	2973	R	C	Binding Site	RefSeq CDD|OB2/OB3 interface/		5/5	NA	20301424|ClinVar;15604628|ClinVar;17392385|ClinVar	3
FANCD1;FACD;BRCA2	P51587	2829	Q	L	Binding Site	RefSeq CDD|OB2/OB3 interface/		5/5	NA	20301424|ClinVar;15604628|ClinVar;17392385|ClinVar	3
FANCD1;FACD;BRCA2	P51587	2841	F	I	Binding Site	RefSeq CDD|OB2/OB3 interface/RefSeq CDD|ssDNA binding site/		5/5	none	20111033|IntOGen;20393554|ICGC	2
FANCD1;FACD;BRCA2	P51587	3054	P	H	Binding Site	RefSeq CDD|OB2/OB3 interface/		3/5	NA	20301424|ClinVar;15604628|ClinVar;17392385|ClinVar	3
FANCD1;FACD;BRCA2	P51587	3052	R	W	Binding Site	RefSeq CDD|OB2/OB3 interface/		5/5	none	20301424|ClinVar;15604628|ClinVar;20393554|ICGC;17392385|ClinVar	4
FANCD1;FACD;BRCA2	P51587	3052	R	Q	Binding Site	RefSeq CDD|OB2/OB3 interface/		5/5	none	17392385|ClinVar;20111033|IntOGen;15604628|ClinVar;20393554|ICGC;20301424|ClinVar	5
PLG	P00747	158	D	N	Binding Site	UniProtKB|Omega-aminocarboxylic acids.		5/5	none	20111033|IntOGen;20393554|ICGC;22810696|COSMIC	3
NAALADL2	Q58DX5	346	M	R	Binding Site	RefSeq CDD|PA/protease or protease-like domain interface/		2/5	none	20111033|IntOGen;20393554|ICGC	2
TFRC	P02786	297	F	L	Binding Site	RefSeq CDD|PA/protease-like domain interface/		2/5	none	21798893|COSMIC;20111033|IntOGen	2
SULT1B2;ST1B2;SULT1B1	O43704	131	R	H	Binding Site	UniProtKB|PAPS.		5/5	none	20111033|IntOGen;20393554|ICGC	2
SH3PXD4;NCF4	Q15080	36	T	P	Binding Site	RefSeq CDD|PB1 domain interface/		5/5	6	20393554|ICGC;24467687|CSR-TCGA	2
PCNA	P12004	120	D	N	Binding Site	RefSeq CDD|PCNA/WAF1-CIP1 protein binding site/		5/5	none	20111033|IntOGen;20393554|ICGC	2
ACOT15;THEM5	Q8N1Q8	168	E	D	Binding Site	RefSeq CDD|PHB binding site/		5/5	none	20111033|IntOGen;20393554|ICGC	2
KIAA0171;EPNR;EPN4;ENTH;CLINT1	Q14677	32	T	M	Binding Site	RefSeq CDD|PLZF binding site/		5/5	none	20111033|IntOGen;20393554|ICGC	2
ENTHD1	Q8IYW4	69	R	C	Binding Site	RefSeq CDD|PLZF binding site/		5/5	none	20111033|IntOGen;20393554|ICGC	2
JTK7;ABL;ABL1	P00519	75	S	R	Binding Site	RefSeq CDD|PTKc domain interface/RefSeq CDD|peptide ligand binding site/		5/5	none	20111033|IntOGen;20393554|ICGC	2
INSR	P06213	1047	K	M	Binding Site	RefSeq CDD|PTP1B noncatalytic binding site/		5/5	none	20111033|IntOGen;21720365|COSMIC	2
TKTL2	Q9H0I9	367	I	F	Binding Site	RefSeq CDD|PYR/PP interface/		0/5	none	20111033|IntOGen;22941189|COSMIC	2
SNX15	Q9NRS6	51	R	W	Binding Site	UniProtKB|Phosphatidylinositol 3-phosphate (By similarity).		5/5	none	20111033|IntOGen;20393554|ICGC	2
SNX15	Q9NRS6	51	R	Q	Binding Site	UniProtKB|Phosphatidylinositol 3-phosphate (By similarity).		5/5	none	20111033|IntOGen;20393554|ICGC	2
SNX24	Q9Y343	38	R	K	Binding Site	UniProtKB|Phosphatidylinositol 3-phosphate (By similarity).		5/5	none	20111033|IntOGen;20393554|ICGC	2
GPP34;GOLPH3	Q9H4A6	174	R	W	Binding Site	UniProtKB|PtdIns4P (Probable).		5/5	none	20111033|IntOGen;20393554|ICGC	2
GALNT3	Q14435	543	Y	C	Binding Site	RefSeq CDD|Q-X-W motif/		5/5	none	20111033|IntOGen;20393554|ICGC	2
KIAA1130;GALNTL1;GALNT16	Q8N428	472	A	V	Binding Site	RefSeq CDD|Q-X-W motif/		5/5	none	20111033|IntOGen;22941189|COSMIC	2
GALNT5	Q7Z7M9	930	Q	H	Binding Site	RefSeq CDD|Q-X-W motif/		5/5	none	20111033|IntOGen;20393554|ICGC	2
GALNT5	Q7Z7M9	843	Q	H	Binding Site	RefSeq CDD|Q-X-W motif/		5/5	none	20111033|IntOGen;22832583|COSMIC	2
GALNT2	Q10471	521	K	T	Binding Site	RefSeq CDD|Q-X-W motif/		5/5	none	20111033|IntOGen;20393554|ICGC	2
GALNT6	Q8NCL4	534	Q	R	Binding Site	RefSeq CDD|Q-X-W motif/		5/5	none	20111033|IntOGen;20393554|ICGC	2
RGP4;RGPD4	Q7Z3J3	1377	R	M	Binding Site	RefSeq CDD|RAN binding site/		0/0	none	20111033|IntOGen;20393554|ICGC	2
NUP358;RANBP2	P49792	2383	N	S	Binding Site	RefSeq CDD|RAN binding site/		2/2	none	20111033|IntOGen;20393554|ICGC	2
NUP358;RANBP2	P49792	1203	R	C	Binding Site	RefSeq CDD|RAN binding site/		5/5	none	22895193|COSMIC;20393554|ICGC	2
NUP358;RANBP2	P49792	2374	R	S	Binding Site	RefSeq CDD|RAN binding site/		2/2	none	20111033|IntOGen;22810696|COSMIC	2
NAPOR;ETR3;CUGBP2;BRUNOL3;CELF2	O95319	164	L	P	Binding Site	RefSeq CDD|RNA binding site/		5/5	none	20111033|IntOGen;20393554|ICGC	2
C20orf119;PABPC1L	Q4VXU2	138	R	Q	Binding Site	RefSeq CDD|RNA binding site/		5/5	none	20111033|IntOGen;20393554|ICGC	2
PABPC2;PABP1;PAB1;PABPC1	P11940	172	R	Q	Binding Site	RefSeq CDD|RNA binding site/		5/5	none	20111033|IntOGen;20393554|ICGC	2
KIAA0185;PDCD11	Q14690	665	P	S	Binding Site	RefSeq CDD|RNA binding site/		5/5	NA	20111033|IntOGen;20393554|ICGC;21720365|COSMIC	3
KIAA0185;PDCD11	Q14690	665	P	S	Binding Site	RefSeq CDD|RNA binding site/		5/5	none	20111033|IntOGen;20393554|ICGC;21720365|COSMIC	3
SFRS10;TRA2B	P62995	187	R	C	Binding Site	RefSeq CDD|RNA binding site/		5/5	none	20111033|IntOGen;20393554|ICGC	2
SSB	P05455	55	F	L	Binding Site	RefSeq CDD|RNA binding site/		5/5	none	21798893|COSMIC;20111033|IntOGen	2
SNRPA	P09012	92	D	Y	Binding Site	RefSeq CDD|RNA binding site/		5/5	none	20111033|IntOGen;20393554|ICGC	2
NAB50;CUGBP1;CUGBP;BRUNOL2;CELF1	Q92879	49	R	T	Binding Site	RefSeq CDD|RNA binding site/		5/5	none	20111033|IntOGen;20393554|ICGC	2
RTA;RBM9;HRNBP2;FOX2;RBFOX2	O43251	188	R	C	Binding Site	RefSeq CDD|RNA binding site/		5/5	none	20111033|IntOGen;20393554|ICGC	2
HRNBP1;FOX1;A2BP1;A2BP;RBFOX1	Q9NWB1	118	R	W	Binding Site	RefSeq CDD|RNA binding site/		5/5	none	20111033|IntOGen;20393554|ICGC	2
NAB50;CUGBP1;CUGBP;BRUNOL2;CELF1	Q92879	117	K	N	Binding Site	RefSeq CDD|RNA binding site/		5/5	none	20111033|IntOGen;20393554|ICGC	2
NAB50;CUGBP1;CUGBP;BRUNOL2;CELF1	Q92879	97	A	P	Binding Site	RefSeq CDD|RNA binding site/		5/5	none	20111033|IntOGen;21720365|COSMIC	2
SPGYLA;DAZLA;DAZL1;DAZH;DAZL	Q92904	81	G	R	Binding Site	RefSeq CDD|RNA binding site/		5/5	none	20111033|IntOGen;20393554|ICGC	2
PTBLP;PTB;NPTB;PTBP2	Q9UKA9	261	N	S	Binding Site	RefSeq CDD|RNA binding site/		5/5	none	20111033|IntOGen;20393554|ICGC	2
PUMH1;KIAA0099;PUM1	Q14671	1080	N	S	Binding Site	RefSeq CDD|RNA binding site/		5/5	none	21798893|COSMIC;20111033|IntOGen	2
SMN;HCERN3;SNRPN	P63162	73	R	L	Binding Site	RefSeq CDD|RNA binding site/RefSeq CDD|heptamer interface/		5/5	none	20111033|IntOGen;20393554|ICGC	2
U2AF65;U2AF2	P26368	150	R	H	Binding Site	RefSeq CDD|RNA binding site/		5/5	none	20111033|IntOGen;22810696|COSMIC	2
PABP5;PABPC5	Q96DU9	146	G	A	Binding Site	RefSeq CDD|RNA binding site/		5/5	none	20111033|IntOGen;20393554|ICGC	2
SNRPB2	P08579	19	K	Q	Binding Site	RefSeq CDD|RNA binding site/		5/5	none	20111033|IntOGen;16959974|COSMIC	2
RBMXP1;HNRPG;RBMX	P38159	40	M	I	Binding Site	RefSeq CDD|RNA binding site/		5/5	none	20111033|IntOGen;20393554|ICGC	2
HRNBP1;FOX1;A2BP1;A2BP;RBFOX1	Q9NWB1	192	T	A	Binding Site	RefSeq CDD|RNA binding site/		5/5	none	20111033|IntOGen;20393554|ICGC	2
RBMXL1	Q96E39	78	A	T	Binding Site	RefSeq CDD|RNA binding site/		5/5	none	20393554|ICGC;24467687|CSR-TCGA	2
POLR2;POLR2A	P24928	865	I	M	Binding Site	RefSeq CDD|RPB1 - RPB2 interface/		5/5	none	20111033|IntOGen;20393554|ICGC	2
POLR2;POLR2A	P24928	504	H	P	Binding Site	RefSeq CDD|RPB1 - RPB2 interface/		5/5	none	20111033|IntOGen;20393554|ICGC	2
POLR2;POLR2A	P24928	840	A	T	Binding Site	RefSeq CDD|RPB1 - RPB2 interface/		5/5	none	20111033|IntOGen;20393554|ICGC	2
POLR2;POLR2A	P24928	848	I	T	Binding Site	RefSeq CDD|RPB1 - RPB2 interface/		5/5	none	20111033|IntOGen;20393554|ICGC	2
POLR3B	Q9NW08	1046	R	C	Binding Site	RefSeq CDD|RPB1 interaction site/		5/5	none	20111033|IntOGen;20393554|ICGC	2
POLR3B	Q9NW08	987	D	E	Binding Site	RefSeq CDD|RPB10 interaction site/		5/5	none	20111033|IntOGen;22941189|COSMIC	2
POLR3B	Q9NW08	740	T	R	Binding Site	RefSeq CDD|RPB10 interaction site/		5/5	none	20111033|IntOGen;20393554|ICGC	2
POLR3B	Q9NW08	768	R	H	Binding Site	RefSeq CDD|RPB12 interaction site/RefSeq CDD|RPB3 interaction site/		5/5	none	20111033|IntOGen;20393554|ICGC	2
NR2B2;RXRB	P28702	252	R	C	Binding Site	RefSeq CDD|RXR/RXR homodimer interface DR1/RefSeq CDD|RXR/ECR heterodimer interface/		5/5	none	20111033|IntOGen;20393554|ICGC;21720365|COSMIC	3
RAB41	Q5JT25	33	K	E	Binding Site	RefSeq CDD|Rab subfamily motif 1 (RabSF1)/		4/4	NA	20111033|IntOGen;20393554|ICGC	2
RAB41	Q5JT25	33	K	E	Binding Site	RefSeq CDD|Rab subfamily motif 1 (RabSF1)/		4/4	none	20111033|IntOGen;20393554|ICGC	2
RABS10;RAB33A	Q14088	37	F	L	Binding Site	RefSeq CDD|Rab subfamily motif 1 (RabSF1)/		5/5	none	20111033|IntOGen;20393554|ICGC	2
RAB3A	P20336	22	M	I	Binding Site	RefSeq CDD|Rab subfamily motif 1 (RabSF1)/RefSeq CDD|effector interaction site/		5/5	none	20111033|IntOGen;20393554|ICGC	2
RAB39;RAB39A	Q14964	174	D	H	Binding Site	RefSeq CDD|Rab subfamily motif 4 (RabSF4)/		5/5	none	21798893|COSMIC;20111033|IntOGen	2
NXT1	Q9UKK6	68	S	R	Binding Site	RefSeq CDD|RanGDP-NTF2 interaction/		5/5	none	20111033|IntOGen;20393554|ICGC	2
RASGEF1C	Q8N431	311	S	F	Binding Site	RefSeq CDD|Ras interaction site/		5/5	none	20111033|IntOGen;20393554|ICGC	2
PDZGEF1;NRAPGEP;KIAA0313;RAPGEF2	Q9Y4G8	813	G	A	Binding Site	RefSeq CDD|Ras interaction site/		5/5	none	20111033|IntOGen;20393554|ICGC	2
RGL3	Q3MIN7	344	R	C	Binding Site	RefSeq CDD|Ras interaction site/		5/5	none	20111033|IntOGen;20393554|ICGC	2
PPLC;PLCE;KIAA1516;PLCE1	Q9P212	652	R	S	Binding Site	RefSeq CDD|Ras interaction site/		5/5	none	20111033|IntOGen;20393554|ICGC	2
KIAA0846;GRP3;RASGRP3	Q8IV61	288	R	L	Binding Site	RefSeq CDD|Ras interaction site/		5/5	none	20111033|IntOGen;20393554|ICGC	2
SOS2	Q07890	824	R	C	Binding Site	RefSeq CDD|Ras interaction site/		5/5	none	22895193|COSMIC;20393554|ICGC	2
KIAA0846;GRP3;RASGRP3	Q8IV61	194	S	P	Binding Site	RefSeq CDD|Ras interaction site/		5/5	none	20111033|IntOGen;20393554|ICGC	2
SH2D3B;NSP2;BCAR3	O75815	743	H	R	Binding Site	RefSeq CDD|Ras interaction site/		5/5	none	20111033|IntOGen;20393554|ICGC	2
PDZGEF1;NRAPGEP;KIAA0313;RAPGEF2	Q9Y4G8	882	E	K	Binding Site	RefSeq CDD|Ras interaction site/		5/5	none	20393554|ICGC;22810696|COSMIC	2
GRF2;RASGRF2	O14827	1102	R	K	Binding Site	RefSeq CDD|Ras interaction site/		5/5	none	20111033|IntOGen;20393554|ICGC	2
SH2D3B;NSP2;BCAR3	O75815	724	F	S	Binding Site	RefSeq CDD|Ras interaction site/		5/5	none	20111033|IntOGen;20393554|ICGC	2
GRF2;RASGRF2	O14827	1106	Y	F	Binding Site	RefSeq CDD|Ras interaction site/		5/5	none	20111033|IntOGen;21720365|COSMIC	2
GRF2;RASGRF2	O14827	1106	Y	F	Binding Site	RefSeq CDD|Ras interaction site/		5/5	NA	20111033|IntOGen;21720365|COSMIC	2
RAB2L;RGL2	O15211	682	R	L	Binding Site	RefSeq CDD|Ras interaction site/		5/5	none	20111033|IntOGen;20393554|ICGC	2
KIAA0846;GRP3;RASGRP3	Q8IV61	283	N	S	Binding Site	RefSeq CDD|Ras interaction site/		5/5	none	20111033|IntOGen;21720365|COSMIC	2
RAB2L;RGL2	O15211	673	Q	E	Binding Site	RefSeq CDD|Ras interaction site/		5/5	none	20111033|IntOGen;20393554|ICGC	2
RAB2L;RGL2	O15211	354	V	M	Binding Site	RefSeq CDD|Ras interaction site/		5/5	none	20111033|IntOGen;20393554|ICGC	2
GPIG4;RASGEF1B	Q0VAM2	319	R	L	Binding Site	RefSeq CDD|Ras interaction site/		5/5	none	20111033|IntOGen;20393554|ICGC	2
KIAA0846;GRP3;RASGRP3	Q8IV61	243	A	T	Binding Site	RefSeq CDD|Ras interaction site/		5/5	none	20111033|IntOGen;22941189|COSMIC	2
KIAA1930;FAM65A	Q6ZS17	155	R	H	Binding Site	RefSeq CDD|Rho binding site 1/		5/5	none	20111033|IntOGen;20393554|ICGC	2
PRKCL2;PRK2;PKN2	Q16513	67	E	G	Binding Site	RefSeq CDD|Rho binding site 1/		4/4	none	20111033|IntOGen;22941188|COSMIC	2
KIAA1930;FAM65A	Q6ZS17	189	R	H	Binding Site	RefSeq CDD|Rho binding site 1/		5/5	none	20111033|IntOGen;20393554|ICGC	2
RHO12;ARHA;ARH12;RHOA	P61586	40	E	Q	Binding Site	RefSeq CDD|Rho kinase (ROCK) effector interaction site/		5/5	NA	21798893|COSMIC;20111033|IntOGen;20393554|ICGC	3
RHO12;ARHA;ARH12;RHOA	P61586	40	E	Q	Binding Site	RefSeq CDD|Rho kinase (ROCK) effector interaction site/		5/5	none	21798893|COSMIC;20111033|IntOGen;20393554|ICGC	3
POLR1A	O95602	1703	G	R	Binding Site	RefSeq CDD|Rpb1 (Rpa1) - Rpb2 (Rpa2) interaction site/		5/5	none	20111033|IntOGen;22980975|COSMIC	2
RRP46;CML28;EXOSC5	Q9NQT4	42	D	N	Binding Site	RefSeq CDD|Rrp40 interface/RefSeq CDD|hexamer interface/		5/5	none	20111033|IntOGen;20393554|ICGC	2
GAMT	Q14353	135	D	E	Binding Site	UniProtKB|S-adenosyl-L-methionine and substrate (By similarity).		5/5	none	21798893|COSMIC;20111033|IntOGen	2
LCMT;LCMT1	Q9UIC8	73	R	Q	Binding Site	UniProtKB|S-adenosyl-L-methionine.		5/5	none	20111033|IntOGen;20393554|ICGC	2
SRML1;SPS1;SRM	P19623	80	Q	H	Binding Site	UniProtKB|S-adenosylmethioninamine.		5/5	none	20111033|IntOGen;20393554|ICGC	2
SMS	P52788	276	D	Y	Binding Site	RefSeq CDD|S-adenosylmethionine binding site/		5/5	none	20111033|IntOGen;20393554|ICGC	2
KIAA0417;HSPA12A	O43301	210	P	S	Binding Site	RefSeq CDD|SBD interface/		5/5	none	20111033|IntOGen;20393554|ICGC	2
SEP;PLXN5;KIAA0407;PLXNB1	O43157	81	P	S	Binding Site	RefSeq CDD|Semaphorin binding site/		4/4	none	20111033|IntOGen;20393554|ICGC	2
SEP;PLXN5;KIAA0407;PLXNB1	O43157	210	R	H	Binding Site	RefSeq CDD|Semaphorin binding site/		4/4	none	20111033|IntOGen;20393554|ICGC	2
SEP;PLXN5;KIAA0407;PLXNB1	O43157	210	R	H	Binding Site	RefSeq CDD|Semaphorin binding site/		4/4	NA	20111033|IntOGen;20393554|ICGC	2
PKM2;PK3;PK2;OIP3;PKM	P14618	464	H	R	Binding Site	UniProtKB|Serine.		5/5	none	20111033|IntOGen;20393554|ICGC	2
OBBP1;CD33L1;CD33L;SIGLEC6	O43699	122	R	W	Binding Site	UniProtKB|Sialic acid (By similarity).		4/5	none	20111033|IntOGen;20393554|ICGC	2
KIAA1568;ROBO2	Q9HCK4	48	T	K	Binding Site	RefSeq CDD|Slit binding interface/		1/1	none	20111033|IntOGen;18948947|COSMIC	2
PGDH;PGD	P52209	288	R	W	Binding Site	UniProtKB|Substrate (By similarity).		5/5	none	20111033|IntOGen;20393554|ICGC	2
ARSI	Q5FYB1	315	K	N	Binding Site	UniProtKB|Substrate (By similarity).		5/5	none	20111033|IntOGen;20393554|ICGC	2
FAH	P16930	142	R	S	Binding Site	UniProtKB|Substrate (By similarity).		5/5	none	21798893|COSMIC;20111033|IntOGen	2
PLCD4	Q9BRC7	435	K	E	Binding Site	UniProtKB|Substrate (By similarity).		5/5	none	20111033|IntOGen;21720365|COSMIC	2
PLCD4	Q9BRC7	435	K	E	Binding Site	UniProtKB|Substrate (By similarity).		5/5	NA	20111033|IntOGen;21720365|COSMIC	2
PKM2;PK3;PK2;OIP3;PKM	P14618	73	R	H	Binding Site	UniProtKB|Substrate (By similarity).		5/5	none	20111033|IntOGen;20393554|ICGC	2
PMM2	O15305	141	R	C	Binding Site	UniProtKB|Substrate (By similarity).		5/5	none	22895193|COSMIC;20393554|ICGC	2
PTPH1;PTPN3	P26045	811	D	E	Binding Site	UniProtKB|Substrate (By similarity).		5/5	none	20111033|IntOGen;21720365|COSMIC	2
SHPTP2;PTP2C;PTPN11	Q06124	510	Q	L	Binding Site	UniProtKB|Substrate (By similarity).		5/5	NA	20111033|IntOGen;20393554|ICGC	2
SHPTP2;PTP2C;PTPN11	Q06124	510	Q	H	Binding Site	UniProtKB|Substrate (By similarity).		5/5	NA	20111033|IntOGen;20393554|ICGC	2
GNMT	Q14749	178	R	C	Binding Site	UniProtKB|Substrate (By similarity).		5/5	none	20111033|IntOGen;22842228|COSMIC;20393554|ICGC	3
IDH2	P48735	172	R	K	Binding Site	UniProtKB|Substrate (By similarity).		5/5	none	20111033|IntOGen;20393554|ICGC	2
IDH2	P48735	172	R	S	Binding Site	UniProtKB|Substrate (By similarity).		5/5	none	20111033|IntOGen;20393554|ICGC;19765000|COSMIC	3
PLCD4	Q9BRC7	549	R	H	Binding Site	UniProtKB|Substrate (By similarity).		5/5	none	20111033|IntOGen;20393554|ICGC	2
PYCS;P5CS;GSAS;ALDH18A1	P54886	223	D	N	Binding Site	UniProtKB|Substrate (By similarity).		5/5	none	20111033|IntOGen;20393554|ICGC	2
SLRR2A;PRELP	P51888	319	N	K	Binding Site	RefSeq CDD|Substrate binding site/		5/5	none	20111033|IntOGen;20393554|ICGC	2
LRRTM3	Q86VH5	166	S	Y	Binding Site	RefSeq CDD|Substrate binding site/		5/5	none	20111033|IntOGen;20393554|ICGC	2
KIAA1469;FLRT3	Q9NZU0	234	R	W	Binding Site	RefSeq CDD|Substrate binding site/		5/5	none	20111033|IntOGen;20393554|ICGC	2
GP5	P40197	179	G	E	Binding Site	RefSeq CDD|Substrate binding site/		2/5	none	20111033|IntOGen;20393554|ICGC	2
NGL1;KIAA1580;LRRC4C	Q9HCJ2	206	M	L	Binding Site	RefSeq CDD|Substrate binding site/		5/5	none	20111033|IntOGen;20393554|ICGC	2
PYPAF1;NALP3;CIAS1;C1orf7;NLRP3	Q96P20	665	V	F	Binding Site	RefSeq CDD|Substrate binding site/		5/5	none	21798893|COSMIC;20111033|IntOGen	2
PYPAF1;NALP3;CIAS1;C1orf7;NLRP3	Q96P20	950	N	S	Binding Site	RefSeq CDD|Substrate binding site/		3/5	none	20111033|IntOGen;22941188|COSMIC	2
PARK8;LRRK2	Q5S007	1020	Q	K	Binding Site	RefSeq CDD|Substrate binding site/		5/5	none	20111033|IntOGen;20393554|ICGC	2
KIAA1016;CHDC1;LRCH1	Q9Y2L9	152	R	Q	Binding Site	RefSeq CDD|Substrate binding site/		5/5	none	22895193|COSMIC;20393554|ICGC	2
GARP;D11S833E;LRRC32	Q14392	569	Q	E	Binding Site	RefSeq CDD|Substrate binding site/		4/4	none	20111033|IntOGen;22810696|COSMIC	2
TLR4	O00206	480	G	C	Binding Site	RefSeq CDD|Substrate binding site/		4/5	none	20111033|IntOGen;20393554|ICGC	2
TLR4	O00206	382	R	I	Binding Site	RefSeq CDD|Substrate binding site/		5/5	none	20111033|IntOGen;22941189|COSMIC	2
SALM4;LRFN3	Q9BTN0	162	D	N	Binding Site	RefSeq CDD|Substrate binding site/		4/5	none	20111033|IntOGen;22941188|COSMIC	2
TLR4	O00206	529	H	R	Binding Site	RefSeq CDD|Substrate binding site/		5/5	none	20111033|IntOGen;20393554|ICGC	2
NALP5;MATER;NLRP5	P59047	1157	G	V	Binding Site	RefSeq CDD|Substrate binding site/		4/4	none	20111033|IntOGen;21720365|COSMIC	2
TLR4	O00206	328	Y	F	Binding Site	RefSeq CDD|Substrate binding site/		0/5	none	20111033|IntOGen;22941189|COSMIC	2
P37NB;LRRC17	Q8N6Y2	277	Y	S	Binding Site	RefSeq CDD|Substrate binding site/		3/5	none	20111033|IntOGen;20393554|ICGC	2
PARK8;LRRK2	Q5S007	1204	S	R	Binding Site	RefSeq CDD|Substrate binding site/		5/5	none	20111033|IntOGen;22941188|COSMIC	2
NALP5;MATER;NLRP5	P59047	846	G	A	Binding Site	RefSeq CDD|Substrate binding site/		1/5	none	20111033|IntOGen;20393554|ICGC	2
ACBP;CPN2	P22792	346	S	G	Binding Site	RefSeq CDD|Substrate binding site/		5/5	none	20111033|IntOGen;20393554|ICGC	2
LRRC40	Q9H9A6	318	D	A	Binding Site	RefSeq CDD|Substrate binding site/		5/5	none	20111033|IntOGen;20393554|ICGC	2
LRRTM1	Q86UE6	239	C	F	Binding Site	RefSeq CDD|Substrate binding site/		5/5	none	20111033|IntOGen;20393554|ICGC	2
EPN;MME	P08473	103	R	L	Binding Site	UniProtKB|Substrate carboxyl (By similarity).		5/5	none	20393554|ICGC;21720365|COSMIC	2
RDP;MDP;DPEP1	P16444	246	R	H	Binding Site	UniProtKB|Substrate.		5/5	none	20111033|IntOGen;16959974|COSMIC	2
LDHB	P07195	107	R	P	Binding Site	UniProtKB|Substrate.		5/5	none	20111033|IntOGen;20393554|ICGC	2
CTH	P32929	62	R	L	Binding Site	UniProtKB|Substrate.		5/5	none	20111033|IntOGen;20393554|ICGC	2
NTE;NT5;NT5E	P21589	354	R	H	Binding Site	UniProtKB|Substrate.		5/5	none	21798893|COSMIC;20111033|IntOGen	2
HMGCL	P35914	41	R	Q	Binding Site	UniProtKB|Substrate.		5/5	none	20111033|IntOGen;22810696|COSMIC	2
DAMOX;DAO	P14920	283	R	W	Binding Site	UniProtKB|Substrate.		5/5	none	20111033|IntOGen;20393554|ICGC	2
PSMA;PSM;NAALAD1;FOLH;FOLH1	Q04609	210	R	S	Binding Site	UniProtKB|Substrate.		5/5	none	20111033|IntOGen;22941189|COSMIC	2
PPP5;PPP5C	P53041	400	R	Q	Binding Site	UniProtKB|Substrate.		5/5	none	20111033|IntOGen;20393554|ICGC	2
DECR;DECR1	Q16698	157	S	F	Binding Site	UniProtKB|Substrate.		4/5	none	20111033|IntOGen;22810696|COSMIC	2
GAD67;GAD;GAD1	Q99259	567	R	Q	Binding Site	UniProtKB|Substrate.		5/5	none	20111033|IntOGen;20393554|ICGC	2
ACPP	P15309	43	R	W	Binding Site	UniProtKB|Substrate.		5/5	none	20111033|IntOGen;22842228|COSMIC;20393554|ICGC	3
KAT3;CCBL2	Q6YP21	71	G	S	Binding Site	UniProtKB|Substrate; via amide nitrogen (By similarity).		5/5	none	20111033|IntOGen;20393554|ICGC	2
FARS1;FARS2	O95363	287	E	Q	Binding Site	UniProtKB|Substrate; via carbonyl oxygen.		5/5	none	20111033|IntOGen;20393554|ICGC	2
COX4;COX4I1	P13073	86	F	L	Binding Site	RefSeq CDD|Subunit IV/Va interface/		5/5	none	20111033|IntOGen;20393554|ICGC	2
COX4L2;COX4I2	Q96KJ9	80	K	R	Binding Site	RefSeq CDD|Subunit IV/Va interface/		5/5	none	20111033|IntOGen;20393554|ICGC	2
COX7B2	Q8TF08	36	D	G	Binding Site	RefSeq CDD|Subunit IV/VIIb interface/		4/5	none	20111033|IntOGen;20393554|ICGC	2
COX4;COX4I1	P13073	115	A	T	Binding Site	RefSeq CDD|Subunit IV/VIIb interface/		5/5	none	20111033|IntOGen;22810696|COSMIC	2
COX7RP;COX7AR;COX7A2L	O14548	75	V	I	Binding Site	RefSeq CDD|Subunit VIIa/III interface/		0/5	none	20111033|IntOGen;20393554|ICGC	2
COX7C	P15954	28	P	S	Binding Site	RefSeq CDD|Subunit VIIc/I interface/		4/4	none	20111033|IntOGen;20393554|ICGC	2
COX6AH;COX6A;COX6A2	Q02221	84	N	I	Binding Site	RefSeq CDD|Subunit VIa/III interface/		5/5	none	20111033|IntOGen;20393554|ICGC	2
C1orf31;COA6	Q5JTJ3	101	R	K	Binding Site	RefSeq CDD|Subunit VIb/VIa interface/		4/4	none	20111033|IntOGen;20393554|ICGC	2
G3BP;G3BP1	Q13283	93	Q	R	Binding Site	RefSeq CDD|TAP/p15 interaction/		5/5	none	20111033|IntOGen;20393554|ICGC	2
UGT1;GNT1;UGT1A8	Q9HAW9	35	G	R	Binding Site	RefSeq CDD|TDP-binding site/		5/5	none	20111033|IntOGen;20393554|ICGC	2
UGT3A2	Q3SY77	371	G	R	Binding Site	RefSeq CDD|TDP-binding site/		5/5	none	20111033|IntOGen;20393554|ICGC	2
RNF85;TRAF6	Q9Y4K3	392	R	H	Binding Site	RefSeq CDD|TNFR binding site/		5/5	none	20111033|IntOGen;22495314|COSMIC	2
KIAA1290;OGDHL	Q9ULD0	400	A	T	Binding Site	RefSeq CDD|TPP-binding site/		5/5	none	20111033|IntOGen;20393554|ICGC	2
ISG60;IFIT4;IFI60;CIG-49;IFIT3	O14879	214	G	S	Binding Site	RefSeq CDD|TPR motif/		0/5	none	20111033|IntOGen;18772396|COSMIC	2
TTC9C	Q8N5M4	115	G	R	Binding Site	RefSeq CDD|TPR motif/		5/5	none	20111033|IntOGen;20393554|ICGC	2
TMTC1	Q8IUR5	540	A	D	Binding Site	RefSeq CDD|TPR motif/		5/5	none	20111033|IntOGen;20393554|ICGC	2
KLC2	Q9H0B6	224	A	V	Binding Site	RefSeq CDD|TPR motif/		4/5	none	20111033|IntOGen;20393554|ICGC	2
GTF3C3	Q9Y5Q9	270	A	V	Binding Site	RefSeq CDD|TPR motif/		5/5	none	20111033|IntOGen;20393554|ICGC	2
EKN1;DYX1C1	Q8WXU2	385	G	C	Binding Site	RefSeq CDD|TPR motif/		5/5	none	20111033|IntOGen;20393554|ICGC	2
TTC27	Q6P3X3	447	A	T	Binding Site	RefSeq CDD|TPR motif/		4/4	none	20111033|IntOGen;20393554|ICGC	2
ISG54;IFI54;G10P2;CIG-42;IFIT2	P09913	198	L	V	Binding Site	RefSeq CDD|TPR motif/		5/5	none	20111033|IntOGen;20393554|ICGC;21720365|COSMIC	3
IFIT1L;IFIT1B	Q5T764	224	A	V	Binding Site	RefSeq CDD|TPR motif/		4/5	none	20111033|IntOGen;22810696|COSMIC	2
KIAA1728;TANC1	Q9C0D5	1396	A	P	Binding Site	RefSeq CDD|TPR motif/		4/4	none	20111033|IntOGen;20393554|ICGC	2
KIAA0372;TTC37	Q6PGP7	651	A	V	Binding Site	RefSeq CDD|TPR motif/		5/5	none	20111033|IntOGen;20393554|ICGC	2
TMTC2	Q8N394	805	A	T	Binding Site	RefSeq CDD|TPR motif/		4/4	none	20111033|IntOGen;20393554|ICGC	2
SPATA16	Q9BXB7	190	K	N	Binding Site	RefSeq CDD|TPR motif/		5/5	none	20111033|IntOGen;20393554|ICGC	2
ISG54;IFI54;G10P2;CIG-42;IFIT2	P09913	157	A	V	Binding Site	RefSeq CDD|TPR motif/		3/5	none	20393554|ICGC;23525077|COSMIC	2
TMTC2	Q8N394	519	A	S	Binding Site	RefSeq CDD|TPR motif/		5/5	none	20111033|IntOGen;20393554|ICGC	2
EKN1;DYX1C1	Q8WXU2	392	A	T	Binding Site	RefSeq CDD|TPR motif/		5/5	none	20111033|IntOGen;20393554|ICGC	2
TPRBK;KIAA1043;TTC28	Q96AY4	1020	H	L	Binding Site	RefSeq CDD|TPR motif/		5/5	none	20111033|IntOGen;20393554|ICGC	2
PRKRI;P58IPK;DNAJC3	Q13217	214	A	T	Binding Site	RefSeq CDD|TPR motif/		4/5	none	20111033|IntOGen;20393554|ICGC	2
KIAA1992;TTC21B	Q7Z4L5	891	A	T	Binding Site	RefSeq CDD|TPR motif/		5/5	none	20111033|IntOGen;20393554|ICGC	2
BBS4	Q96RK4	228	A	T	Binding Site	RefSeq CDD|TPR motif/		4/5	none	20111033|IntOGen;22495314|COSMIC	2
NG7;DIR1;FKBPL	Q9UIM3	259	A	P	Binding Site	RefSeq CDD|TPR motif/		4/4	none	20111033|IntOGen;20393554|ICGC	2
NASP	P49321	561	A	V	Binding Site	RefSeq CDD|TPR motif/		5/5	none	20111033|IntOGen;20393554|ICGC	2
TPRD;RNF105;DCRR1;TTC3	P53804	306	C	Y	Binding Site	RefSeq CDD|TPR motif/		5/5	none	20111033|IntOGen;20393554|ICGC	2
S100B	P04271	77	F	S	Binding Site	RefSeq CDD|TRTK-12 binding site/		5/5	none	20111033|IntOGen;20393554|ICGC	2
RAIDD;CRADD	P78560	147	R	C	Binding Site	RefSeq CDD|Type III interaction site/		2/2	none	20111033|IntOGen;20393554|ICGC	2
UBC12;UBE2M	P61081	110	V	I	Binding Site	RefSeq CDD|Ub thioester intermediate interaction residues/		5/5	none	20111033|IntOGen;21720365|COSMIC	2
UBE2Q;NICE5;UBE2Q1	Q7Z7E8	375	A	S	Binding Site	RefSeq CDD|Ub thioester intermediate interaction residues/		5/5	none	20111033|IntOGen;20393554|ICGC	2
UBE2Q;NICE5;UBE2Q1	Q7Z7E8	375	A	G	Binding Site	RefSeq CDD|Ub thioester intermediate interaction residues/		5/5	none	20111033|IntOGen;20393554|ICGC	2
UBC3B;CDC34B;UBE2R2	Q712K3	85	N	D	Binding Site	RefSeq CDD|Ub thioester intermediate interaction residues/		5/5	none	20111033|IntOGen;20393554|ICGC	2
UEV2;MMS2;UBE2V2	Q15819	94	S	C	Binding Site	RefSeq CDD|Ub thioester intermediate interaction residues/		5/5	none	20111033|IntOGen;20393554|ICGC	2
UBCE9;UBC9;UBE2I	P63279	103	W	C	Binding Site	RefSeq CDD|Ub thioester intermediate interaction residues/		5/5	none	21798893|COSMIC;20111033|IntOGen	2
UBCH5D;UBE2D4	Q9Y2X8	108	S	L	Binding Site	RefSeq CDD|Ub thioester intermediate interaction residues/		5/5	none	20111033|IntOGen;23103869|COSMIC	2
UBE2H	P62256	115	Y	F	Binding Site	RefSeq CDD|Ub thioester intermediate interaction residues/		5/5	none	20111033|IntOGen;20393554|ICGC	2
UBCEP2;UBA52	P62987	46	A	V	Binding Site	RefSeq CDD|Ubq - CUE interaction site/		5/5	none	20111033|IntOGen;20393554|ICGC	2
UBCEP2;UBA52	P62987	42	R	G	Binding Site	RefSeq CDD|Ubq - UCH interaction site/		5/5	none	20111033|IntOGen;20393554|ICGC	2
MAGOHA;MAGOH	P61326	66	D	N	Binding Site	RefSeq CDD|Upf3b interface/		5/5	none	20111033|IntOGen;20393554|ICGC	2
SEC23B	Q15437	313	R	H	Binding Site	RefSeq CDD|VWA-helical domain interaction/		5/5	none	20111033|IntOGen;20393554|ICGC	2
SEC23B	Q15437	373	M	V	Binding Site	RefSeq CDD|VWA-helical domain interaction/		5/5	none	20111033|IntOGen;20393554|ICGC	2
YDJC	A8MPS7	270	R	W	Binding Site	RefSeq CDD|YdjC motif/		5/5	none	20111033|IntOGen;20393554|ICGC	2
RPA70;REPA1;RPA1	P27694	503	C	R	Binding Site	RefSeq CDD|Zinc binding site/		4/4	none	20111033|IntOGen;20393554|ICGC	2
DRP3;DTNA	Q9Y4J8	246	C	S	Binding Site	RefSeq CDD|Zinc-binding sites/		5/5	none	20111033|IntOGen;20393554|ICGC	2
EPN;MME	P08473	584	H	R	Binding Site	RefSeq CDD|Zn binding site/		5/5	none	20111033|IntOGen;20393554|ICGC	2
PEPN;CD13;APN;ANPEP	P15144	392	H	Q	Binding Site	RefSeq CDD|Zn binding site/		5/5	none	20111033|IntOGen;20393554|ICGC	2
LIMAB1;KIAA0059;ABLIM;ABLIM1	O14639	333	H	R	Binding Site	RefSeq CDD|Zn binding site/		5/5	none	20111033|IntOGen;20393554|ICGC	2
PSCTK4;TEC	P42680	143	C	F	Binding Site	RefSeq CDD|Zn binding site/		5/5	none	20111033|IntOGen;20393554|ICGC	2
CPXM;CPX1;CPXM1	Q96SM3	363	E	K	Binding Site	RefSeq CDD|Zn binding site/		5/5	none	20111033|IntOGen;20393554|ICGC	2
SCEL	O95171	653	C	S	Binding Site	RefSeq CDD|Zn binding site/		5/5	none	20111033|IntOGen;22810696|COSMIC	2
CPD	O75976	567	E	Q	Binding Site	RefSeq CDD|Zn binding site/		5/5	none	20111033|IntOGen;20393554|ICGC	2
APOBEC2	Q9Y235	128	C	R	Binding Site	RefSeq CDD|Zn binding site/RefSeq CDD|catalytic motif/		5/5	none	20111033|IntOGen;20393554|ICGC	2
CPA;CPA1	P15085	179	H	R	Binding Site	RefSeq CDD|Zn binding site/		5/5	none	20111033|IntOGen;20393554|ICGC	2
LMX1A	Q8TE12	62	C	Y	Binding Site	RefSeq CDD|Zn binding site/		5/5	none	20111033|IntOGen;18772396|COSMIC	2
PEPN;CD13;APN;ANPEP	P15144	411	E	K	Binding Site	RefSeq CDD|Zn binding site/		5/5	none	20111033|IntOGen;20393554|ICGC	2
HDAC11	Q96DB2	261	D	N	Binding Site	RefSeq CDD|Zn binding site/		5/5	none	20111033|IntOGen;20393554|ICGC	2
LIMD2	Q9BT23	43	C	Y	Binding Site	RefSeq CDD|Zn binding site/		5/5	none	20111033|IntOGen;20393554|ICGC	2
DNMT3A	Q9Y6K1	497	C	Y	Binding Site	RefSeq CDD|Zn binding site/		5/5	none	20111033|IntOGen;20393554|ICGC;23632886|COSMIC	3
LIMK;LIMK1	P53667	105	H	Y	Binding Site	RefSeq CDD|Zn binding site/		5/5	none	20111033|IntOGen;20393554|ICGC	2
PRICKLE2	Q7Z3G6	195	C	R	Binding Site	RefSeq CDD|Zn binding site/		5/5	none	20111033|IntOGen;20393554|ICGC	2
KIAA0843;ABLIM3	O94929	172	H	R	Binding Site	RefSeq CDD|Zn binding site/		5/5	none	20111033|IntOGen;20393554|ICGC	2
TTG2;RHOM2;RBTNL1;RBTN2;LMO2	P25791	147	D	V	Binding Site	RefSeq CDD|Zn binding site/		5/5	none	20111033|IntOGen;20393554|ICGC	2
LHX9	Q9NQ69	74	C	Y	Binding Site	RefSeq CDD|Zn binding site/		5/5	none	20111033|IntOGen;20393554|ICGC	2
CPA2	P48052	179	H	N	Binding Site	RefSeq CDD|Zn binding site/		5/5	none	20111033|IntOGen;20393554|ICGC	2
FBLP1;FBLIM1	Q8WUP2	214	C	R	Binding Site	RefSeq CDD|Zn binding site/		5/5	none	20111033|IntOGen;22810696|COSMIC	2
APOBEC1	P41238	93	C	Y	Binding Site	RefSeq CDD|Zn binding site/RefSeq CDD|catalytic motif/		5/5	none	20111033|IntOGen;22941189|COSMIC	2
ENH;PDLIM5	Q96HC4	449	C	Y	Binding Site	RefSeq CDD|Zn binding site/		5/5	none	20111033|IntOGen;20393554|ICGC	2
TES	Q9UGI8	393	C	Y	Binding Site	RefSeq CDD|Zn binding site/		5/5	none	20111033|IntOGen;20393554|ICGC	2
KIAA1808;ABLIM2	Q6H8Q1	44	H	Q	Binding Site	RefSeq CDD|Zn binding site/		4/4	none	20111033|IntOGen;20393554|ICGC	2
APOBEC3F	Q8IUX4	249	H	N	Binding Site	RefSeq CDD|Zn binding site/RefSeq CDD|catalytic motif/		5/5	none	20111033|IntOGen;20393554|ICGC	2
PSA;NPEPPS	P55786	375	E	V	Binding Site	RefSeq CDD|Zn binding site/		5/5	none	20111033|IntOGen;20393554|ICGC	2
TTG1;RHOM1;RBTN1;LMO1	P25800	45	H	Q	Binding Site	RefSeq CDD|Zn binding site/		5/5	none	20111033|IntOGen;20393554|ICGC	2
TTG1;RHOM1;RBTN1;LMO1	P25800	45	H	Q	Binding Site	RefSeq CDD|Zn binding site/		5/5	NA	20111033|IntOGen;20393554|ICGC	2
ZFYVE6;FRABP;FGD4	Q96M96	565	C	Y	Binding Site	RefSeq CDD|Zn binding sites/		5/5	none	20111033|IntOGen;18772396|COSMIC	2
ZFYVE12;RABIP4;RUFY1	Q96T51	692	C	S	Binding Site	RefSeq CDD|Zn binding sites/		5/5	none	20111033|IntOGen;20393554|ICGC	2
PDE3A	Q14432	950	D	A	Binding Site	RefSeq CDD|Zn2+ binding site/		5/5	none	20111033|IntOGen;20393554|ICGC	2
PDE11A	Q9HCR9	704	H	Y	Binding Site	RefSeq CDD|Zn2+ binding site/		5/5	none	20111033|IntOGen;20393554|ICGC	2
SSA1;RO52;RNF81;TRIM21	P19474	114	C	Y	Binding Site	RefSeq CDD|Zn2+ binding site/		5/5	none	20111033|IntOGen;20393554|ICGC	2
IAP3;BIRC4;API3;XIAP	P98170	90	C	Y	Binding Site	RefSeq CDD|Zn2+ binding site/		5/5	none	20111033|IntOGen;20393554|ICGC	2
TIP5;KIAA0314;BAZ2A	Q9UIF9	1827	V	L	Binding Site	RefSeq CDD|acetyllysine binding site/		4/4	none	20111033|IntOGen;20393554|ICGC	2
SNF2L2;SNF2A;BRM;BAF190B;SMARCA2	P51531	1373	A	G	Binding Site	RefSeq CDD|acetyllysine binding site/		5/5	none	20111033|IntOGen;20393554|ICGC	2
KIAA1080;GGA2	Q9UJY4	105	R	C	Binding Site	RefSeq CDD|acidic-cluster-dileucine motif interaction site/		5/5	none	22842228|COSMIC;20393554|ICGC	2
PFN1	P07737	77	S	L	Binding Site	RefSeq CDD|actin interaction site/		5/5	none	20111033|IntOGen;20393554|ICGC	2
LACS4;FACL4;ACS4;ACSL4	O60488	278	T	S	Binding Site	RefSeq CDD|acyl-activating enzyme (AAE) consensus motif/		5/5	none	20111033|IntOGen;20393554|ICGC	2
KIAA1846;ACAS2L;ACSS1	Q9NUB1	298	T	I	Binding Site	RefSeq CDD|acyl-activating enzyme (AAE) consensus motif/		5/5	none	20111033|IntOGen;20393554|ICGC	2
LACS5;KIAA0837;FACL6;ACS2;ACSL6	Q9UKU0	279	T	M	Binding Site	RefSeq CDD|acyl-activating enzyme (AAE) consensus motif/		5/5	none	20111033|IntOGen;20393554|ICGC	2
MACS2;ACSM2;ACSM2A	Q08AH3	225	S	I	Binding Site	RefSeq CDD|acyl-activating enzyme (AAE) consensus motif/		4/5	none	20111033|IntOGen;20393554|ICGC	2
GNATC;GNAT2	P19087	209	K	N	Binding Site	RefSeq CDD|adenylyl cyclase interaction site/		5/5	none	20111033|IntOGen;20393554|ICGC	2
TUBA3E	Q6PEY2	101	S	N	Binding Site	RefSeq CDD|alpha/beta domain interface/RefSeq CDD|nucleotide binding site/		0/5	none	20393554|ICGC;24467687|CSR-TCGA	2
TUBB4;TUBB3	Q13509	71	G	R	Binding Site	RefSeq CDD|alpha/beta domain interface/		5/5	none	20111033|IntOGen;20393554|ICGC;21720365|COSMIC	3
ATPSB;ATPMB;ATP5B	P06576	344	E	Q	Binding Site	RefSeq CDD|alpha subunit interaction interface/		5/5	none	20111033|IntOGen;20393554|ICGC	2
ATPSB;ATPMB;ATP5B	P06576	365	D	G	Binding Site	RefSeq CDD|alpha subunit interaction interface/		5/5	none	20111033|IntOGen;20393554|ICGC	2
BCKDHB	P21953	232	K	E	Binding Site	RefSeq CDD|alpha subunit interface/		4/5	none	20111033|IntOGen;20393554|ICGC	2
RALB	P11234	141	E	K	Binding Site	RefSeq CDD|alternate GDI interaction site/		4/5	none	20111033|IntOGen;20393554|ICGC	2
DARS	P14868	136	E	Q	Binding Site	RefSeq CDD|anticodon binding site/		5/5	none	20111033|IntOGen;20393554|ICGC	2
VARSL;VARS2L;KIAA1885;VARS2	Q5ST30	754	R	L	Binding Site	RefSeq CDD|anticodon binding site/		5/5	none	20111033|IntOGen;21720365|COSMIC	2
BTNL2	Q9UIR0	59	M	I	Binding Site	RefSeq CDD|antigen binding site/		3/5	none	20111033|IntOGen;20393554|ICGC	2
TYRO11;MYK1;HTK;EPHB4	P54760	276	F	C	Binding Site	RefSeq CDD|antiparallel homodimerization interface/		5/5	none	20111033|IntOGen;20393554|ICGC	2
NAALADL;NAALADASEL;NAALADL1	Q9UQQ1	246	R	Q	Binding Site	RefSeq CDD|apical/protease domain interface/		4/4	none	20111033|IntOGen;20393554|ICGC	2
PAK2	Q13177	417	R	Q	Binding Site	RefSeq CDD|autoinhibitory domain (AID) interaction site/		5/5	none	20111033|IntOGen;20393554|ICGC	2
OPHN3;PAK3	O75914	451	R	P	Binding Site	RefSeq CDD|autoinhibitory domain (AID) interaction site/		5/5	none	20111033|IntOGen;20393554|ICGC	2
TUBB2C;TUBB4B	P68371	351	T	S	Binding Site	RefSeq CDD|beta/alpha domain interface/		5/5	none	20111033|IntOGen;21720365|COSMIC	2
TUBB8	Q3ZCM7	349	V	I	Binding Site	RefSeq CDD|beta/alpha domain interface/		5/5	none	20111033|IntOGen;20393554|ICGC	2
GSP;GNAS1;GNAS	P63092	233	K	N	Binding Site	RefSeq CDD|beta - gamma complex interaction site/		5/5	none	20111033|IntOGen;20393554|ICGC	2
GSP;GNAS1;GNAS	P63092	233	K	N	Binding Site	RefSeq CDD|beta - gamma complex interaction site/		5/5	NA	20111033|IntOGen;20393554|ICGC	2
GNAI3	P08754	182	T	I	Binding Site	RefSeq CDD|beta - gamma complex interaction site/		5/5	none	20111033|IntOGen;22941189|COSMIC	2
GNAI1	P63096	213	H	N	Binding Site	RefSeq CDD|beta - gamma complex interaction site/RefSeq CDD|adenylyl cyclase interaction site/		5/5	none	20111033|IntOGen;20393554|ICGC	2
GNGT5;GNG5	P63218	35	L	F	Binding Site	RefSeq CDD|beta subunit binding site/		5/5	none	20111033|IntOGen;20393554|ICGC	2
GNGT11;GNG11	P61952	12	K	N	Binding Site	RefSeq CDD|beta subunit binding site/		5/5	none	20111033|IntOGen;20393554|ICGC	2
GNGT5;GNG5	P63218	36	K	N	Binding Site	RefSeq CDD|beta subunit binding site/		5/5	none	20111033|IntOGen;20393554|ICGC	2
THOX2;LNOX2;DUOX2	Q9NRD8	1391	P	S	Binding Site	RefSeq CDD|beta-alpha-beta stucture motif/		5/5	none	20111033|IntOGen;21984974|COSMIC	2
THOX2;LNOX2;DUOX2	Q9NRD8	1391	P	S	Binding Site	RefSeq CDD|beta-alpha-beta stucture motif/		5/5	NA	20111033|IntOGen;21984974|COSMIC	2
RENOX;NOX4	Q9NPH5	428	C	W	Binding Site	RefSeq CDD|beta-alpha-beta stucture motif/		5/5	none	20111033|IntOGen;22941188|COSMIC	2
ALBA;ALB2;AFM	P43652	281	T	M	Binding Site	RefSeq CDD|binding site/		0/5	none	22895193|COSMIC;20111033|IntOGen;20393554|ICGC	3
GC	P02774	313	Y	N	Binding Site	RefSeq CDD|binding site/		5/5	none	21798893|COSMIC;20111033|IntOGen	2
GC	P02774	48	Y	F	Binding Site	RefSeq CDD|binding site/		5/5	none	20111033|IntOGen;20393554|ICGC	2
CCNB;CCNB1	P14635	298	G	V	Binding Site	RefSeq CDD|binding site 1/		5/5	none	20111033|IntOGen;20393554|ICGC	2
CNTD2	Q9H8S5	108	R	H	Binding Site	RefSeq CDD|binding site 1/		5/5	none	20111033|IntOGen;20393554|ICGC	2
RB1	P06400	661	R	W	Binding Site	RefSeq CDD|binding site 1/		5/5	none	20111033|IntOGen;24293293|COSMIC;20393554|ICGC	3
RB1	P06400	665	L	R	Binding Site	RefSeq CDD|binding site 1/		5/5	none	20111033|IntOGen;22941189|COSMIC	2
CCNA;CCN1;CCNA2	P20248	315	L	P	Binding Site	RefSeq CDD|binding site 1/		5/5	none	20111033|IntOGen;20393554|ICGC	2
CCNL2	Q96S94	250	R	L	Binding Site	RefSeq CDD|binding site 2/		5/5	none	20111033|IntOGen;22941189|COSMIC	2
TAF3C;TAF3B2;GTF3B;BRF;BRF1	Q92994	141	R	C	Binding Site	RefSeq CDD|binding site 2/		5/5	none	20111033|IntOGen;23441165|COSMIC	2
TFIIB;TF2B;GTF2B	Q00403	288	S	P	Binding Site	RefSeq CDD|binding site 2/		5/5	none	20111033|IntOGen;20393554|ICGC	2
CPR4;CCNK	O75909	219	K	R	Binding Site	RefSeq CDD|binding site 2/		5/5	none	20111033|IntOGen;20393554|ICGC	2
CCNA1	P78396	327	M	I	Binding Site	RefSeq CDD|binding site 2/		5/5	none	20111033|IntOGen;22941189|COSMIC	2
DPDE1;PDE4C	Q08493	429	D	N	Binding Site	UniProtKB|cAMP (By similarity).		5/5	none	20111033|IntOGen;20393554|ICGC	2
PRKAR2B	P31323	223	E	K	Binding Site	UniProtKB|cAMP 1.		5/5	none	20111033|IntOGen;20393554|ICGC;21720365|COSMIC	3
SCGF;LSLCL;CLECSF3;CLEC11A	Q9Y240	248	E	K	Binding Site	RefSeq CDD|calcium binding site 1/		4/4	none	21798893|COSMIC;20111033|IntOGen	2
TNA;CLEC3B	P05452	168	G	R	Binding Site	RefSeq CDD|calcium binding site 1/		4/4	none	20111033|IntOGen;20393554|ICGC	2
CLL1;COLEC10	Q9Y6Z7	217	E	Q	Binding Site	RefSeq CDD|calcium binding site 1/RefSeq CDD|calcium binding site 3/		5/5	none	20111033|IntOGen;20393554|ICGC	2
CLL1;COLEC10	Q9Y6Z7	217	E	Q	Binding Site	RefSeq CDD|calcium binding site 1/RefSeq CDD|calcium binding site 3/		5/5	NA	20111033|IntOGen;20393554|ICGC	2
CLEC4H2;ASGR2	P07307	239	D	E	Binding Site	RefSeq CDD|calcium binding site 1/		5/5	none	20111033|IntOGen;20393554|ICGC	2
CLEC17A	Q6ZS10	349	D	Y	Binding Site	RefSeq CDD|calcium binding site 3/RefSeq CDD|calcium binding site 1/		4/4	none	20111033|IntOGen;22722201|COSMIC;20393554|ICGC	3
LLIR;DCIR;CLECSF6;CLEC4A	Q9UMR7	202	R	H	Binding Site	RefSeq CDD|calcium binding site 3/RefSeq CDD|calcium binding site 1/		2/5	none	20111033|IntOGen;20393554|ICGC;22610119|COSMIC	3
HECL;DLEC;CLECSF7;CLECSF11;BDCA2;CLEC4C	Q8WTT0	179	R	L	Binding Site	RefSeq CDD|calcium binding site 3/RefSeq CDD|calcium binding site 1/		1/5	none	20111033|IntOGen;20393554|ICGC	2
PTX1;CRP	P02741	156	E	V	Binding Site	RefSeq CDD|calcium mediated ligand binding site/		5/5	none	20111033|IntOGen;20393554|ICGC	2
LRPDIT;LRP1B	Q9NZR2	1071	W	C	Binding Site	RefSeq CDD|calcium-binding site/		5/5	none	20111033|IntOGen;20393554|ICGC	2
APR;A2MR;LRP1	Q07954	2542	L	V	Binding Site	RefSeq CDD|calcium-binding site/		5/5	none	20111033|IntOGen;20393554|ICGC	2
APR;A2MR;LRP1	Q07954	48	D	N	Binding Site	RefSeq CDD|calcium-binding site/		5/5	none	20111033|IntOGen;20393554|ICGC	2
LRP2	P98164	1056	D	N	Binding Site	RefSeq CDD|calcium-binding site/		5/5	none	20111033|IntOGen;20393554|ICGC	2
HSPG2	P98160	349	D	Y	Binding Site	RefSeq CDD|calcium-binding site/		5/5	none	20111033|IntOGen;22941189|COSMIC	2
LRPDIT;LRP1B	Q9NZR2	3698	D	N	Binding Site	RefSeq CDD|calcium-binding site/		3/5	none	20111033|IntOGen;20393554|ICGC	2
LRP6	O75581	1271	D	H	Binding Site	RefSeq CDD|calcium-binding site/		5/5	none	20111033|IntOGen;20393554|ICGC	2
LDLR	P01130	139	D	H	Binding Site	RefSeq CDD|calcium-binding site/		5/5	none	20111033|IntOGen;20393554|ICGC	2
LRP2	P98164	3744	D	E	Binding Site	RefSeq CDD|calcium-binding site/		5/5	none	20111033|IntOGen;22941189|COSMIC	2
LRPDIT;LRP1B	Q9NZR2	3747	D	A	Binding Site	RefSeq CDD|calcium-binding site/		4/5	none	20111033|IntOGen;20393554|ICGC	2
VLDLR	P98155	145	D	A	Binding Site	RefSeq CDD|calcium-binding site/		5/5	none	20111033|IntOGen;21720365|COSMIC	2
LRPDIT;LRP1B	Q9NZR2	3653	D	N	Binding Site	RefSeq CDD|calcium-binding site/		5/5	none	20111033|IntOGen;20393554|ICGC	2
LRPDIT;LRP1B	Q9NZR2	3341	D	Y	Binding Site	RefSeq CDD|calcium-binding site/		4/5	none	20111033|IntOGen;22941189|COSMIC	2
VLDLR	P98155	308	D	N	Binding Site	RefSeq CDD|calcium-binding site/		5/5	none	22980975|COSMIC;20393554|ICGC	2
C11orf32;SORL1	Q92673	1267	D	N	Binding Site	RefSeq CDD|calcium-binding site/		5/5	none	20111033|IntOGen;20393554|ICGC;21720365|COSMIC	3
PRSS7;ENTK;TMPRSS15	P98073	202	L	I	Binding Site	RefSeq CDD|calcium-binding site/		5/5	none	20111033|IntOGen;20393554|ICGC	2
LRPDIT;LRP1B	Q9NZR2	1030	D	E	Binding Site	RefSeq CDD|calcium-binding site/		5/5	none	20111033|IntOGen;20393554|ICGC	2
MEGF7;LRP10;KIAA0816;LRP4	O75096	140	D	N	Binding Site	RefSeq CDD|calcium-binding site/		5/5	none	20111033|IntOGen;20393554|ICGC	2
LRPDIT;LRP1B	Q9NZR2	2582	D	G	Binding Site	RefSeq CDD|calcium-binding site/		5/5	none	20111033|IntOGen;20393554|ICGC	2
LRPDIT;LRP1B	Q9NZR2	951	D	Y	Binding Site	RefSeq CDD|calcium-binding site/		5/5	none	20111033|IntOGen;20393554|ICGC	2
LRPDIT;LRP1B	Q9NZR2	2750	D	H	Binding Site	RefSeq CDD|calcium-binding site/		5/5	none	20111033|IntOGen;20393554|ICGC	2
APR;A2MR;LRP1	Q07954	3391	F	S	Binding Site	RefSeq CDD|calcium-binding site/		5/5	none	20111033|IntOGen;20393554|ICGC	2
LRPDIT;LRP1B	Q9NZR2	3539	D	Y	Binding Site	RefSeq CDD|calcium-binding site/		5/5	none	20111033|IntOGen;22941189|COSMIC	2
LRP7;LR3;LRP5	O75197	1285	E	K	Binding Site	RefSeq CDD|calcium-binding site/		5/5	none	20111033|IntOGen;20393554|ICGC	2
LRP2	P98164	3789	D	Y	Binding Site	RefSeq CDD|calcium-binding site/		5/5	none	20111033|IntOGen;20393554|ICGC	2
LDLR	P01130	297	N	S	Binding Site	RefSeq CDD|calcium-binding site/		4/5	none	20111033|IntOGen;20393554|ICGC;21720365|COSMIC	3
LRPDIT;LRP1B	Q9NZR2	3546	E	D	Binding Site	RefSeq CDD|calcium-binding site/		5/5	none	20111033|IntOGen;20393554|ICGC	2
LRP2	P98164	3052	D	Y	Binding Site	RefSeq CDD|calcium-binding site/		5/5	none	20111033|IntOGen;20393554|ICGC	2
LRP2	P98164	2937	E	K	Binding Site	RefSeq CDD|calcium-binding site/		5/5	none	20111033|IntOGen;20393554|ICGC	2
MBPH;PRG3	Q9Y2Y8	211	R	Q	Binding Site	RefSeq CDD|carbohydrate binding site/		4/5	none	22610119|COSMIC;20393554|ICGC	2
HECL;DLEC;CLECSF7;CLECSF11;BDCA2;CLEC4C	Q8WTT0	138	S	Y	Binding Site	RefSeq CDD|carbohydrate binding site /		0/5	none	21798893|COSMIC;20111033|IntOGen;20393554|ICGC	3
CSPG2;VCAN	P13611	3254	Q	H	Binding Site	RefSeq CDD|carbohydrate binding site /		4/4	none	20111033|IntOGen;20393554|ICGC	2
REN	P00797	107	S	L	Binding Site	RefSeq CDD|catalytic motif/		5/5	none	20393554|ICGC;22622578|COSMIC	2
DDI1	Q8WTU0	261	S	L	Binding Site	RefSeq CDD|catalytic motif/		5/5	none	20111033|IntOGen;20393554|ICGC	2
DDI1	Q8WTU0	262	G	V	Binding Site	RefSeq CDD|catalytic motif/		5/5	none	20111033|IntOGen;20393554|ICGC	2
APOBEC3H	Q6NTF7	84	P	L	Binding Site	RefSeq CDD|catalytic motif/		5/5	NA	20111033|IntOGen;18772396|COSMIC	2
APOBEC3H	Q6NTF7	84	P	L	Binding Site	RefSeq CDD|catalytic motif/		5/5	none	20111033|IntOGen;18772396|COSMIC	2
PKX1;PRKX	P51817	257	L	I	Binding Site	RefSeq CDD|catalytic subunit/regulatory subunit interface/		5/5	none	20111033|IntOGen;20393554|ICGC	2
PKACA;PRKACA	P17612	197	W	R	Binding Site	RefSeq CDD|catalytic subunit/regulatory subunit interface/		5/5	none	20111033|IntOGen;20393554|ICGC	2
PRKACG	P22612	195	R	C	Binding Site	RefSeq CDD|catalytic subunit/regulatory subunit interface/		5/5	none	20111033|IntOGen;20393554|ICGC	2
PKACA;PRKACA	P17612	54	S	F	Binding Site	RefSeq CDD|catalytic subunit/regulatory subunit interface/RefSeq CDD|substrate binding site/		5/5	none	20111033|IntOGen;22832583|COSMIC	2
CS	O75390	400	N	S	Binding Site	RefSeq CDD|citrylCoA binding site/RefSeq CDD|coenzyme A binding site/		5/5	none	20111033|IntOGen;21720365|COSMIC	2
PAH	P00439	247	G	S	Binding Site	RefSeq CDD|cofactor binding site/		5/5	none	20111033|IntOGen;20393554|ICGC	2
ATP5CL1;ATP5C;ATP5C1	P36542	273	L	F	Binding Site	RefSeq CDD|core domain interface/		5/5	none	20111033|IntOGen;20393554|ICGC	2
RNF53;BRCA1	P38398	44	C	F	Binding Site	RefSeq CDD|cross-brace motif/		5/5	NA	20301424|ClinVar;15604628|ClinVar;17392385|ClinVar	3
RNF53;BRCA1	P38398	44	C	S	Binding Site	RefSeq CDD|cross-brace motif/		5/5	NA	20301424|ClinVar;15604628|ClinVar;17392385|ClinVar	3
RNF53;BRCA1	P38398	44	C	Y	Binding Site	RefSeq CDD|cross-brace motif/		5/5	NA	20301424|ClinVar;15604628|ClinVar;17392385|ClinVar	3
RNF201;RFWD3	Q6PCD5	307	C	F	Binding Site	RefSeq CDD|cross-brace motif/		4/4	none	20111033|IntOGen;20393554|ICGC	2
RNF3A;RNF3;PCGF3	Q3KNV8	20	C	Y	Binding Site	RefSeq CDD|cross-brace motif/		5/5	none	20111033|IntOGen;20393554|ICGC	2
RNF53;BRCA1	P38398	41	H	R	Binding Site	RefSeq CDD|cross-brace motif/		5/5	NA	20301424|ClinVar;15604628|ClinVar;17392385|ClinVar	3
RNF53;BRCA1	P38398	61	C	G	Binding Site	RefSeq CDD|cross-brace motif/		5/5	NA	20301424|ClinVar;15604628|ClinVar;17392385|ClinVar	3
RNF53;BRCA1	P38398	61	C	R	Binding Site	RefSeq CDD|cross-brace motif/		5/5	NA	20301424|ClinVar;15604628|ClinVar;17392385|ClinVar	3
RNF53;BRCA1	P38398	61	C	Y	Binding Site	RefSeq CDD|cross-brace motif/		5/5	NA	20301424|ClinVar;15604628|ClinVar;17392385|ClinVar	3
RNF53;BRCA1	P38398	39	C	Y	Binding Site	RefSeq CDD|cross-brace motif/		5/5	NA	20301424|ClinVar;15604628|ClinVar;17392385|ClinVar	3
RNF53;BRCA1	P38398	39	C	S	Binding Site	RefSeq CDD|cross-brace motif/		5/5	NA	20301424|ClinVar;15604628|ClinVar;17392385|ClinVar	3
RNF53;BRCA1	P38398	39	C	R	Binding Site	RefSeq CDD|cross-brace motif/		5/5	NA	20301424|ClinVar;15604628|ClinVar;17392385|ClinVar	3
TRIM43	Q96BQ3	30	C	F	Binding Site	RefSeq CDD|cross-brace motif/		5/5	NA	20111033|IntOGen;20393554|ICGC;21720365|COSMIC	3
TRIM43	Q96BQ3	30	C	F	Binding Site	RefSeq CDD|cross-brace motif/		5/5	none	20111033|IntOGen;20393554|ICGC;21720365|COSMIC	3
RNF53;BRCA1	P38398	64	C	G	Binding Site	RefSeq CDD|cross-brace motif/		5/5	NA	20301424|ClinVar;15604628|ClinVar;17392385|ClinVar	3
RNF53;BRCA1	P38398	64	C	Y	Binding Site	RefSeq CDD|cross-brace motif/		5/5	NA	20301424|ClinVar;15604628|ClinVar;17392385|ClinVar	3
RNF53;BRCA1	P38398	64	C	R	Binding Site	RefSeq CDD|cross-brace motif/		5/5	NA	20301424|ClinVar;15604628|ClinVar;17392385|ClinVar	3
RNF34	Q969K3	359	C	Y	Binding Site	RefSeq CDD|cross-brace motif/		4/4	none	20111033|IntOGen;20393554|ICGC	2
ZNF127;RNF63;D15S9;MKRN3	Q13064	361	C	F	Binding Site	RefSeq CDD|cross-brace motif/		5/5	none	20111033|IntOGen;22941189|COSMIC	2
SEMCAP3;LNX3;KIAA1095;PDZRN3	Q9UPQ7	38	C	W	Binding Site	RefSeq CDD|cross-brace motif/		3/3	none	20111033|IntOGen;20393554|ICGC	2
RNF70;PJA1	Q8NG27	613	C	Y	Binding Site	RefSeq CDD|cross-brace motif/		5/5	none	20111033|IntOGen;20393554|ICGC	2
RNF53;BRCA1	P38398	24	C	R	Binding Site	RefSeq CDD|cross-brace motif/		5/5	NA	20301424|ClinVar;15604628|ClinVar;17392385|ClinVar	3
RNF53;BRCA1	P38398	24	C	Y	Binding Site	RefSeq CDD|cross-brace motif/		5/5	NA	20301424|ClinVar;15604628|ClinVar;17392385|ClinVar	3
RZF;RNF13	O43567	243	C	Y	Binding Site	RefSeq CDD|cross-brace motif/		5/5	none	20111033|IntOGen;20393554|ICGC	2
RNF51;PCGF4;BMI1	P35226	34	C	W	Binding Site	RefSeq CDD|cross-brace motif/		5/5	none	20111033|IntOGen;20393554|ICGC	2
RNF218;MULAN;MAPL;GIDE;C1orf166;MUL1	Q969V5	339	C	Y	Binding Site	RefSeq CDD|cross-brace motif/		5/5	none	20111033|IntOGen;20393554|ICGC	2
RNF3A;RNF3;PCGF3	Q3KNV8	41	C	S	Binding Site	RefSeq CDD|cross-brace motif/		5/5	none	20111033|IntOGen;20393554|ICGC	2
DTX1	Q86Y01	411	C	Y	Binding Site	RefSeq CDD|cross-brace motif/		5/5	none	20111033|IntOGen;22561517|COSMIC	2
RNF53;BRCA1	P38398	47	C	G	Binding Site	RefSeq CDD|cross-brace motif/		5/5	NA	20301424|ClinVar;15604628|ClinVar;17392385|ClinVar	3
RNF53;BRCA1	P38398	47	C	W	Binding Site	RefSeq CDD|cross-brace motif/		5/5	NA	20111033|IntOGen;20393554|ICGC;21720365|COSMIC	3
RNF53;BRCA1	P38398	47	C	W	Binding Site	RefSeq CDD|cross-brace motif/		5/5	none	20111033|IntOGen;20393554|ICGC;21720365|COSMIC	3
RNF53;BRCA1	P38398	47	C	F	Binding Site	RefSeq CDD|cross-brace motif/		5/5	NA	20301424|ClinVar;15604628|ClinVar;17392385|ClinVar	3
TRIM49L2;TRIM49C	P0CI26	55	C	Y	Binding Site	RefSeq CDD|cross-brace motif/		5/5	none	20111033|IntOGen;20393554|ICGC	2
TRIM43	Q96BQ3	15	C	S	Binding Site	RefSeq CDD|cross-brace motif/		5/5	none	20111033|IntOGen;20393554|ICGC	2
RNF55;CBL2;CBL	P22681	384	C	W	Binding Site	RefSeq CDD|cross-brace motif/		5/5	none	20111033|IntOGen;20393554|ICGC	2
KIAA0106;AOP2;PRDX6	P30041	106	R	M	Binding Site	RefSeq CDD|decamer (pentamer of dimers) interface/		0/5	none	20111033|IntOGen;20393554|ICGC	2
ATP5CL1;ATP5C;ATP5C1	P36542	66	A	S	Binding Site	RefSeq CDD|delta subunit interface/		5/5	none	20111033|IntOGen;20393554|ICGC	2
KIAA1716;CENTB5;ACAP3	Q96P50	61	V	I	Binding Site	RefSeq CDD|dimer interface/		3/4	none	20111033|IntOGen;20393554|ICGC	2
SNX6B;SNX32	Q86XE0	241	D	N	Binding Site	RefSeq CDD|dimer interface/		3/5	none	21984974|COSMIC;20393554|ICGC	2
GSTM5	P46439	56	D	Y	Binding Site	RefSeq CDD|dimer interface/		5/5	none	20111033|IntOGen;20393554|ICGC	2
NOS1	P29475	333	E	D	Binding Site	RefSeq CDD|dimer interface/		5/5	none	20111033|IntOGen;21720365|COSMIC	2
CBS	P35520	114	A	V	Binding Site	RefSeq CDD|dimer interface/		5/5	none	20111033|IntOGen;22810696|COSMIC	2
CD2BP1;PSTPIP1	O43586	25	L	M	Binding Site	RefSeq CDD|dimer interface/		5/5	none	20111033|IntOGen;20393554|ICGC	2
GPX6;GPX7	Q96SL4	96	S	T	Binding Site	RefSeq CDD|dimer interface/		3/5	none	20111033|IntOGen;22495314|COSMIC	2
FAM92B	Q6ZTR7	196	A	V	Binding Site	RefSeq CDD|dimer interface/		5/5	none	20111033|IntOGen;22495314|COSMIC	2
FAM92B	Q6ZTR7	196	A	V	Binding Site	RefSeq CDD|dimer interface/		5/5	NA	20111033|IntOGen;22495314|COSMIC	2
SNX30;SH3PXD3C;SH3PX3;SNX33	Q8WV41	551	R	H	Binding Site	RefSeq CDD|dimer interface/		5/5	none	20111033|IntOGen;22810696|COSMIC	2
PEPA;CPGL;CN2;CNDP2	Q96KP4	308	R	Q	Binding Site	RefSeq CDD|dimer interface/		5/5	none	20111033|IntOGen;20393554|ICGC	2
PACSIN2	Q9UNF0	83	W	C	Binding Site	RefSeq CDD|dimer interface/		5/5	none	20111033|IntOGen;20393554|ICGC	2
LAB7;CD28LG1;CD28LG;CD80	P33681	165	S	F	Binding Site	RefSeq CDD|dimer interface/		5/5	none	20111033|IntOGen;22722201|COSMIC;20393554|ICGC	3
ECAT1;C6orf221;KHDC3L	Q587J8	95	Y	S	Binding Site	RefSeq CDD|dimer interface/		2/4	none	20111033|IntOGen;20393554|ICGC	2
GST2;GSTA2	P09210	61	D	H	Binding Site	RefSeq CDD|dimer interface/		5/5	none	20111033|IntOGen;22495314|COSMIC	2
ARHGEF37	A1IGU5	445	Q	P	Binding Site	RefSeq CDD|dimer interface/		3/5	none	20111033|IntOGen;20393554|ICGC	2
ADCY1	Q08828	985	V	L	Binding Site	RefSeq CDD|dimer interface/		5/5	none	20111033|IntOGen;22941188|COSMIC	2
ADCY8	P40145	1100	V	I	Binding Site	RefSeq CDD|dimer interface/		5/5	none	20111033|IntOGen;20393554|ICGC	2
CCDC100;CEP120	Q8N960	905	N	H	Binding Site	RefSeq CDD|dimer interface/		5/5	none	20111033|IntOGen;20393554|ICGC	2
KIAA0394;GAS7	O60861	384	M	I	Binding Site	RefSeq CDD|dimer interface/		5/5	none	20111033|IntOGen;20393554|ICGC	2
KIAA0660;G3BP2	Q9UN86	105	E	Q	Binding Site	RefSeq CDD|dimer interface/		5/5	none	20111033|IntOGen;20393554|ICGC	2
ICA1	Q05084	223	R	T	Binding Site	RefSeq CDD|dimer interface/		5/5	none	20111033|IntOGen;20393554|ICGC	2
LAMB2;LAMC1	P11047	1134	A	V	Binding Site	RefSeq CDD|dimer interface/		5/5	none	20393554|ICGC;22810696|COSMIC	2
ADH3;ADH1C	P00326	314	T	M	Binding Site	RefSeq CDD|dimer interface/		4/5	none	20111033|IntOGen;20393554|ICGC	2
SKK2;PRKMK3;MKK3;MEK3;MAP2K3	P46734	215	L	W	Binding Site	RefSeq CDD|dimer interface/		5/5	2	20111033|IntOGen;20393554|ICGC	2
UPLC1;DDEFL1;ASAP3	Q8TDY4	86	S	N	Binding Site	RefSeq CDD|dimer interface/		4/5	none	20111033|IntOGen;20393554|ICGC	2
ARHGAP42	A6NI28	189	Q	E	Binding Site	RefSeq CDD|dimer interface/		4/4	none	20111033|IntOGen;20393554|ICGC	2
KIAA0660;G3BP2	Q9UN86	78	R	C	Binding Site	RefSeq CDD|dimer interface/		5/5	none	21984974|COSMIC;20393554|ICGC	2
KIAA0050;CENTB1;ACAP1	Q15027	181	E	Q	Binding Site	RefSeq CDD|dimer interface/		4/5	none	20111033|IntOGen;20393554|ICGC	2
TSPAN18	Q96SJ8	116	F	L	Binding Site	RefSeq CDD|dimer interface/		4/5	none	22895193|COSMIC;20111033|IntOGen;20393554|ICGC	3
LDHB	P07195	252	A	T	Binding Site	RefSeq CDD|dimer interface/		5/5	none	20111033|IntOGen;20393554|ICGC	2
ADCY5	O95622	1188	V	G	Binding Site	RefSeq CDD|dimer interface/		4/5	none	20111033|IntOGen;20393554|ICGC	2
SNX30	Q5VWJ9	258	T	S	Binding Site	RefSeq CDD|dimer interface/		5/5	none	20111033|IntOGen;20393554|ICGC	2
SKK2;PRKMK3;MKK3;MEK3;MAP2K3	P46734	72	R	L	Binding Site	RefSeq CDD|dimer interface/		5/5	none	20111033|IntOGen;20393554|ICGC	2
BAIAP2	Q9UQB8	23	Q	R	Binding Site	RefSeq CDD|dimer interface/		5/5	none	20111033|IntOGen;20393554|ICGC;22810696|COSMIC	3
OPHN1L;KIAA0621;GRAF;ARHGAP26	Q9UNA1	222	G	R	Binding Site	RefSeq CDD|dimer interface/		3/5	none	20111033|IntOGen;20393554|ICGC	2
PRKAR1B	P31321	30	V	I	Binding Site	RefSeq CDD|dimer interface/		3/5	none	20111033|IntOGen;22941189|COSMIC	2
SAC;ADCY10	Q96PN6	408	G	C	Binding Site	RefSeq CDD|dimer interface/		5/5	NA	20111033|IntOGen;21720365|COSMIC	2
SAC;ADCY10	Q96PN6	408	G	C	Binding Site	RefSeq CDD|dimer interface/		5/5	none	20111033|IntOGen;21720365|COSMIC	2
TKT2;TKR;TKTL1	P51854	315	D	N	Binding Site	RefSeq CDD|dimer interface/RefSeq CDD|PYR/PP interface/		5/5	none	20111033|IntOGen;20393554|ICGC	2
AGA	P20933	261	D	N	Binding Site	RefSeq CDD|dimer interface/		5/5	none	20111033|IntOGen;20393554|ICGC	2
CBS	P35520	340	A	T	Binding Site	RefSeq CDD|dimer interface/		3/5	none	20111033|IntOGen;20393554|ICGC	2
KIAA0050;CENTB1;ACAP1	Q15027	55	A	T	Binding Site	RefSeq CDD|dimer interface/		4/5	none	20111033|IntOGen;20393554|ICGC	2
PACSIN2	Q9UNF0	75	Q	H	Binding Site	RefSeq CDD|dimer interface/		5/5	none	20111033|IntOGen;20393554|ICGC	2
CPGL2;CN1;CNDP1	Q96KN2	323	S	I	Binding Site	RefSeq CDD|dimer interface/		4/5	none	20111033|IntOGen;22722201|COSMIC;20393554|ICGC	3
SNX30	Q5VWJ9	266	I	M	Binding Site	RefSeq CDD|dimer interface/		5/5	none	20111033|IntOGen;20393554|ICGC	2
HADHB	P55084	117	R	G	Binding Site	RefSeq CDD|dimer interface/		5/5	none	20111033|IntOGen;20393554|ICGC	2
TARS	P26639	457	R	K	Binding Site	RefSeq CDD|dimer interface/		5/5	none	20111033|IntOGen;20393554|ICGC	2
CPGL2;CN1;CNDP1	Q96KN2	401	R	I	Binding Site	RefSeq CDD|dimer interface/		5/5	none	22895193|COSMIC;20393554|ICGC	2
ADCY1	Q08828	418	V	M	Binding Site	RefSeq CDD|dimer interface/		5/5	none	20111033|IntOGen;21720365|COSMIC	2
LHB	P01229	115	R	H	Binding Site	RefSeq CDD|dimer interface/RefSeq CDD|receptor binding site/		0/5	none	20111033|IntOGen;22810696|COSMIC	2
LAMB2;LAMC1	P11047	1201	A	T	Binding Site	RefSeq CDD|dimer interface/		5/5	none	20111033|IntOGen;20393554|ICGC	2
C20orf13;TASP1	Q9H6P5	305	E	G	Binding Site	RefSeq CDD|dimer interface/		5/5	none	20111033|IntOGen;20393554|ICGC	2
TM4SF9;TSPAN5	P62079	119	I	M	Binding Site	RefSeq CDD|dimer interface/		5/5	none	20111033|IntOGen;20393554|ICGC	2
CGB8;CGB7;CGB5;CGB3;CGB	P01233	115	R	H	Binding Site	RefSeq CDD|dimer interface/RefSeq CDD|receptor binding site/		0/5	none	20111033|IntOGen;20393554|ICGC	2
PACSIN3	Q9UKS6	61	A	V	Binding Site	RefSeq CDD|dimer interface/		5/5	2	20393554|ICGC;24467687|CSR-TCGA	2
TSPAN19	P0C672	150	T	I	Binding Site	RefSeq CDD|dimer interface/		2/5	none	20111033|IntOGen;23415222|COSMIC	2
MYO18B	Q8IUG5	1783	G	R	Binding Site	RefSeq CDD|dimer interface/		5/5	none	20111033|IntOGen;20393554|ICGC	2
RR2;RRM2	P31350	164	F	L	Binding Site	RefSeq CDD|dimer interface/		5/5	none	20111033|IntOGen;20393554|ICGC	2
GST3;FAEES3;GSTP1	P09211	68	T	S	Binding Site	RefSeq CDD|dimer interface/		0/5	none	20111033|IntOGen;20393554|ICGC	2
MLN137;KRTHB1;KRT81	Q14533	350	V	L	Binding Site	RefSeq CDD|dimer interface/		5/5	none	20111033|IntOGen;20393554|ICGC	2
SH3D2C;CNSA3;SH3GL3	Q99963	89	T	M	Binding Site	RefSeq CDD|dimer interface/		5/5	none	20111033|IntOGen;20393554|ICGC	2
GUCSA2;GUC1A2;GUCY1A2	P33402	554	D	H	Binding Site	RefSeq CDD|dimer interface/		5/5	none	20111033|IntOGen;20393554|ICGC	2
TARSL2	A2RTX5	536	R	C	Binding Site	RefSeq CDD|dimer interface/		5/5	none	20111033|IntOGen;20393554|ICGC	2
OEP19;KHDC2;C6orf156;OOEP	A6NGQ2	77	S	R	Binding Site	RefSeq CDD|dimer interface/		4/5	none	20111033|IntOGen;20393554|ICGC	2
TARSL2	A2RTX5	476	F	C	Binding Site	RefSeq CDD|dimer interface/		5/5	NA	20111033|IntOGen;21720365|COSMIC	2
TARSL2	A2RTX5	476	F	C	Binding Site	RefSeq CDD|dimer interface/		5/5	none	20111033|IntOGen;21720365|COSMIC	2
PRKAR1B	P31321	45	R	H	Binding Site	RefSeq CDD|dimer interface/		5/5	none	20111033|IntOGen;23415222|COSMIC	2
ACAA2	P42765	97	Q	E	Binding Site	RefSeq CDD|dimer interface/		4/4	none	20111033|IntOGen;20393554|ICGC	2
LDHX;LDH3;LDHC	P07864	171	R	H	Binding Site	RefSeq CDD|dimer interface/		5/5	none	20111033|IntOGen;20393554|ICGC	2
HER1;ERBB1;ERBB;EGFR	P00533	716	K	R	Binding Site	RefSeq CDD|dimer interface/		5/5	none	20111033|IntOGen;21720365|COSMIC	2
PRR3;PVRL3	Q9NQS3	411	G	V	Binding Site	RefSeq CDD|dimer interface/		3/3	none	20111033|IntOGen;20393554|ICGC	2
GPX2	P18283	81	E	D	Binding Site	RefSeq CDD|dimer interface/		5/5	none	20111033|IntOGen;20393554|ICGC	2
SKK3;PRKMK6;MKK6;MEK6;MAP2K6	P52564	83	R	Q	Binding Site	RefSeq CDD|dimer interface/		5/5	none	20111033|IntOGen;20393554|ICGC	2
TOP2;TOP2A	P11388	355	Q	E	Binding Site	RefSeq CDD|dimer interface/		5/5	none	20111033|IntOGen;21720365|COSMIC	2
TOP2;TOP2A	P11388	355	Q	E	Binding Site	RefSeq CDD|dimer interface/		5/5	NA	20111033|IntOGen;21720365|COSMIC	2
CD2F10;SLAMF9	Q96A28	54	I	T	Binding Site	RefSeq CDD|dimer interface/		4/5	none	20111033|IntOGen;20393554|ICGC	2
NEDD2;ICH1;CASP2	P42575	361	R	C	Binding Site	RefSeq CDD|dimer interface/		5/5	none	22895193|COSMIC;20111033|IntOGen;20393554|ICGC	3
EPSTI1	Q96J88	179	R	I	Binding Site	RefSeq CDD|dimer interface/		5/5	none	20111033|IntOGen;20393554|ICGC	2
RHOGAP4;RGC1;KIAA0131;ARHGAP4	P98171	273	D	A	Binding Site	RefSeq CDD|dimer interface/		5/5	none	20111033|IntOGen;20393554|ICGC	2
PDL1;PDCD1LG1;PDCD1L1;B7H1;CD274	Q9NZQ7	156	Q	H	Binding Site	RefSeq CDD|dimer interface/		5/5	none	20111033|IntOGen;21720365|COSMIC	2
LAMNB1;LAMB3	Q13751	887	R	H	Binding Site	RefSeq CDD|dimer interface/		4/4	none	20111033|IntOGen;20393554|ICGC	2
DOCK5	Q9H7D0	1346	A	G	Binding Site	RefSeq CDD|dimer interface/		5/5	none	20111033|IntOGen;20393554|ICGC	2
NTF2;NUTF2	P61970	70	A	T	Binding Site	RefSeq CDD|dimer interface/		5/5	none	21798893|COSMIC;20111033|IntOGen;20393554|ICGC	3
NTF2;NUTF2	P61970	70	A	V	Binding Site	RefSeq CDD|dimer interface/		5/5	none	20111033|IntOGen;20393554|ICGC;23525077|COSMIC	3
PRKCABP;PICK1	Q9NRD5	338	V	L	Binding Site	RefSeq CDD|dimer interface/		5/5	none	22895193|COSMIC;20111033|IntOGen	2
KIAA0070;KARS	Q15046	131	R	T	Binding Site	RefSeq CDD|dimer interface/		5/5	none	20111033|IntOGen;20393554|ICGC	2
KIAA0290;FCHO1	O14526	172	A	S	Binding Site	RefSeq CDD|dimer interface/		4/4	none	20111033|IntOGen;22941189|COSMIC	2
CPGL2;CN1;CNDP1	Q96KN2	376	R	H	Binding Site	RefSeq CDD|dimer interface/		5/5	none	20111033|IntOGen;20393554|ICGC	2
SMFN;SFN;REXO2	Q9Y3B8	179	W	C	Binding Site	RefSeq CDD|dimer interface/		5/5	none	20111033|IntOGen;20393554|ICGC	2
MCEE	Q96PE7	140	K	N	Binding Site	RefSeq CDD|dimer interface/		4/5	none	21798893|COSMIC;20111033|IntOGen	2
NR3C3;PGR	P06401	603	C	R	Binding Site	RefSeq CDD|dimer interface/RefSeq CDD|zinc binding site/		5/5	none	20111033|IntOGen;20393554|ICGC	2
PRPH1;NEF4;PRPH	P41219	349	L	M	Binding Site	RefSeq CDD|dimer interface/		5/5	none	20111033|IntOGen;22941189|COSMIC	2
PGES2;C9orf15;PTGES2	Q9H7Z7	298	R	H	Binding Site	RefSeq CDD|dimer interface/		0/5	13	20393554|ICGC;24467687|CSR-TCGA	2
QPRS;QARS;PARS;GLNS;EPRS	P07814	1149	N	S	Binding Site	RefSeq CDD|dimer interface/		5/5	none	20111033|IntOGen;20393554|ICGC	2
OPHN1L;KIAA0621;GRAF;ARHGAP26	Q9UNA1	50	L	P	Binding Site	RefSeq CDD|dimer interface/		5/5	none	20111033|IntOGen;20393554|ICGC	2
NXT1	Q9UKK6	92	L	F	Binding Site	RefSeq CDD|dimer interface/		5/5	none	20111033|IntOGen;22810696|COSMIC	2
NR3A1;ESR;ESR1	P03372	222	P	S	Binding Site	RefSeq CDD|dimer interface/		5/5	none	20111033|IntOGen;20393554|ICGC	2
OEP19;KHDC2;C6orf156;OOEP	A6NGQ2	101	R	C	Binding Site	RefSeq CDD|dimer interface/		1/5	none	20111033|IntOGen;22980975|COSMIC	2
KIAA0400;DDEF2;ASAP2	O43150	238	V	L	Binding Site	RefSeq CDD|dimer interface/		5/5	none	20111033|IntOGen;20393554|ICGC	2
TARSL2	A2RTX5	415	H	Q	Binding Site	RefSeq CDD|dimer interface/		5/5	none	20111033|IntOGen;20393554|ICGC	2
SIAH2	O43255	272	R	Q	Binding Site	RefSeq CDD|dimer interface/		5/5	none	20111033|IntOGen;20393554|ICGC	2
KIAA0106;AOP2;PRDX6	P30041	85	D	Y	Binding Site	RefSeq CDD|dimer interface/		5/5	none	20111033|IntOGen;20393554|ICGC	2
YARS2	Q9Y2Z4	119	L	Q	Binding Site	RefSeq CDD|dimer interface/		5/5	none	21798893|COSMIC;20111033|IntOGen	2
TSPAN30;MLA1;CD63	P08962	111	V	A	Binding Site	RefSeq CDD|dimer interface/		5/5	none	20111033|IntOGen;21720365|COSMIC	2
KIAA0400;DDEF2;ASAP2	O43150	209	K	R	Binding Site	RefSeq CDD|dimer interface/		5/5	none	20111033|IntOGen;20393554|ICGC	2
CD28	P10747	33	D	N	Binding Site	RefSeq CDD|dimer interface/		1/5	none	20111033|IntOGen;20393554|ICGC	2
ESG1;DPPA5	A6NC42	43	R	Q	Binding Site	RefSeq CDD|dimer interface/		3/4	none	20111033|IntOGen;20393554|ICGC	2
ICH2;CASP4	P49662	264	G	W	Binding Site	RefSeq CDD|dimer interface/		5/5	none	20111033|IntOGen;20393554|ICGC	2
SH3D2B;CNSA1;SH3GL1	Q99961	225	Y	C	Binding Site	RefSeq CDD|dimer interface/		5/5	none	20111033|IntOGen;20393554|ICGC	2
GSTM4	Q03013	82	R	C	Binding Site	RefSeq CDD|dimer interface/		5/5	none	20111033|IntOGen;20393554|ICGC	2
NPHN;NPHS1	O60500	864	R	H	Binding Site	RefSeq CDD|dimer interface/		5/5	none	22895193|COSMIC;20111033|IntOGen;20393554|ICGC	3
UGPP;NUDT14	O95848	142	Y	N	Binding Site	RefSeq CDD|dimer interface/		5/5	none	20111033|IntOGen;20393554|ICGC	2
YARS2	Q9Y2Z4	191	G	V	Binding Site	RefSeq CDD|dimer interface/		5/5	12	20393554|ICGC;24467687|CSR-TCGA	2
SH3D2A;CNSA2;SH3GL2	Q99962	113	A	V	Binding Site	RefSeq CDD|dimer interface/		5/5	none	20111033|IntOGen;20393554|ICGC	2
KIAA0520;ADCY9	O60503	499	I	M	Binding Site	RefSeq CDD|dimer interface/		5/5	none	20111033|IntOGen;20393554|ICGC	2
SKK3;PRKMK6;MKK6;MEK6;MAP2K6	P52564	332	L	I	Binding Site	RefSeq CDD|dimer interface/		5/5	none	20111033|IntOGen;20393554|ICGC	2
PACSIN2	Q9UNF0	65	R	C	Binding Site	RefSeq CDD|dimer interface/		5/5	none	20111033|IntOGen;20393554|ICGC	2
LDHX;LDH3;LDHC	P07864	249	S	F	Binding Site	RefSeq CDD|dimer interface/		5/5	none	20111033|IntOGen;20393554|ICGC	2
SCYB1;MGSA;GROA;GRO1;GRO;CXCL1	P09341	73	E	K	Binding Site	RefSeq CDD|dimer interface/RefSeq CDD|tetramer interface/		5/5	none	20111033|IntOGen;20393554|ICGC	2
CCDC100;CEP120	Q8N960	904	R	I	Binding Site	RefSeq CDD|dimer interface/		5/5	none	20393554|ICGC;22810696|COSMIC	2
SRGAP2;MEGAP;KIAA1156;KIAA0411;ARHGAP14;SRGAP3	O43295	55	R	L	Binding Site	RefSeq CDD|dimer interface/		5/5	none	20111033|IntOGen;20393554|ICGC	2
TARS	P26639	344	F	S	Binding Site	RefSeq CDD|dimer interface/		5/5	none	20111033|IntOGen;20393554|ICGC	2
KIAA0041;CENTB2;ACAP2	Q15057	45	M	T	Binding Site	RefSeq CDD|dimer interface/		5/5	none	20111033|IntOGen;20393554|ICGC	2
DOCK5	Q9H7D0	1447	P	A	Binding Site	RefSeq CDD|dimer interface/		5/5	none	20111033|IntOGen;23103869|COSMIC	2
ALPPL;ALPPL2	P10696	133	A	V	Binding Site	RefSeq CDD|dimer interface/		5/5	none	20111033|IntOGen;22941189|COSMIC	2
ARHGEF37	A1IGU5	421	M	L	Binding Site	RefSeq CDD|dimer interface/		0/5	35	20393554|ICGC;24467687|CSR-TCGA	2
FAM92B	Q6ZTR7	194	A	V	Binding Site	RefSeq CDD|dimer interface/		5/5	none	20111033|IntOGen;20393554|ICGC	2
ZADH2	Q8N4Q0	265	R	C	Binding Site	RefSeq CDD|dimer interface/		5/5	none	22895193|COSMIC;20111033|IntOGen;20393554|ICGC	3
LAMNB1;LAMB3	Q13751	1032	M	L	Binding Site	RefSeq CDD|dimer interface/		4/4	none	20111033|IntOGen;20393554|ICGC	2
LAMNB1;LAMB3	Q13751	1032	M	I	Binding Site	RefSeq CDD|dimer interface/		4/4	none	20111033|IntOGen;20393554|ICGC	2
PP;IOPPP;PPA1	Q15181	53	W	C	Binding Site	RefSeq CDD|dimer interface/		5/5	none	20111033|IntOGen;20393554|ICGC	2
ANPRA;NPR1	P16066	901	L	V	Binding Site	RefSeq CDD|dimer interface/		5/5	none	20111033|IntOGen;20393554|ICGC	2
KIAA1010;DNMBP	Q6XZF7	1044	L	P	Binding Site	RefSeq CDD|dimer interface/		5/5	none	20111033|IntOGen;20393554|ICGC	2
ADCY1	Q08828	313	T	M	Binding Site	RefSeq CDD|dimer interface/		5/5	none	20111033|IntOGen;20393554|ICGC	2
HER1;ERBB1;ERBB;EGFR	P00533	805	H	R	Binding Site	RefSeq CDD|dimer interface/		5/5	none	20111033|IntOGen;20393554|ICGC	2
SRGAP2;MEGAP;KIAA1156;KIAA0411;ARHGAP14;SRGAP3	O43295	251	N	K	Binding Site	RefSeq CDD|dimer interface/		5/5	none	20111033|IntOGen;20393554|ICGC	2
CRTAM	O95727	57	T	A	Binding Site	RefSeq CDD|dimer interface/		5/5	none	20111033|IntOGen;20393554|ICGC	2
KIFC3	Q9BVG8	343	I	V	Binding Site	RefSeq CDD|dimer interface/		5/5	none	20111033|IntOGen;22810696|COSMIC	2
BRAP1;BIN2	Q9UBW5	57	G	C	Binding Site	RefSeq CDD|dimer interface/		5/5	none	20111033|IntOGen;20393554|ICGC	2
AMOTL1	Q8IY63	468	K	N	Binding Site	RefSeq CDD|dimer interface/		5/5	none	20111033|IntOGen;20393554|ICGC	2
KIAA1428;DIP13A;APPL;APPL1	Q9UKG1	37	M	I	Binding Site	RefSeq CDD|dimer interface/		5/5	none	20111033|IntOGen;22722201|COSMIC;20393554|ICGC	3
LHB	P01229	120	C	Y	Binding Site	RefSeq CDD|dimer interface/		5/5	none	20111033|IntOGen;20393554|ICGC	2
OAZIN;OAZI;AZIN1	O14977	397	D	N	Binding Site	RefSeq CDD|dimer interface/		5/5	none	20111033|IntOGen;20393554|ICGC	2
NOSTRIN	Q8IVI9	221	Q	K	Binding Site	RefSeq CDD|dimer interface/		4/5	none	20111033|IntOGen;20393554|ICGC	2
MAT;ACAT;ACAT1	P24752	139	S	N	Binding Site	RefSeq CDD|dimer interface/		3/5	none	20111033|IntOGen;20393554|ICGC;21720365|COSMIC	3
CCL3L3;SCYA3L1;G0S19-2;D17S1718;CCL3L1	P16619	86	V	I	Binding Site	RefSeq CDD|dimer interface (I form)/RefSeq CDD|tetramer interface/		2/5	none	20111033|IntOGen;20393554|ICGC	2
SCYA8;SCYA10;MCP2;CCL8	P80075	76	A	V	Binding Site	RefSeq CDD|dimer interface (I form)/RefSeq CDD|tetramer interface/		5/5	none	20111033|IntOGen;20393554|ICGC	2
SCYA15;NCC3;MIP5;CCL15	Q16663	94	A	G	Binding Site	RefSeq CDD|dimer interface (I form)/RefSeq CDD|tetramer interface/		5/5	none	20111033|IntOGen;22941189|COSMIC	2
SCYA20;MIP3A;LARC;CCL20	P78556	34	L	F	Binding Site	RefSeq CDD|dimer interface (P form)/RefSeq CDD|tetramer interface/RefSeq CDD|DCCL motif/		5/5	none	20111033|IntOGen;20393554|ICGC	2
SCYA11;CCL11	P51671	71	D	N	Binding Site	RefSeq CDD|dimer interface (P form)/		1/5	none	20111033|IntOGen;20393554|ICGC	2
SCYA5;D17S136E;CCL5	P13501	37	Y	C	Binding Site	RefSeq CDD|dimer interface (P form)/RefSeq CDD|dimer interface (I form)/RefSeq CDD|tetramer interface/		5/5	none	20111033|IntOGen;20393554|ICGC	2
SCYA2;MCP1;CCL2	P13500	65	I	N	Binding Site	RefSeq CDD|dimer interface (P form)/RefSeq CDD|tetramer interface/		5/5	none	20111033|IntOGen;20393554|ICGC	2
KIAA0288;HDAC4	P56524	107	Q	K	Binding Site	RefSeq CDD|dimer interface A, C/RefSeq CDD|tetramer interface/		5/5	none	20111033|IntOGen;20393554|ICGC	2
SH3D1A;ITSN;ITSN1	Q15811	360	R	C	Binding Site	RefSeq CDD|dimer interface A, D/RefSeq CDD|tetramer interface/		5/5	none	20111033|IntOGen;20393554|ICGC	2
MITR;KIAA0744;HDRP;HDAC7B;HDAC7;HDAC9	Q9UKV0	58	Q	K	Binding Site	RefSeq CDD|dimer interface A, D/RefSeq CDD|tetramer interface/		5/5	none	20111033|IntOGen;20393554|ICGC	2
MITR;KIAA0744;HDRP;HDAC7B;HDAC7;HDAC9	Q9UKV0	73	E	D	Binding Site	RefSeq CDD|dimer interface A, D/RefSeq CDD|tetramer interface/		5/5	none	20393554|ICGC;22810696|COSMIC	2
KIAA0676;TBC1D9B	Q66K14	899	I	M	Binding Site	RefSeq CDD|dimerization interface/		5/5	NA	21798893|COSMIC;20111033|IntOGen	2
KIAA0676;TBC1D9B	Q66K14	899	I	M	Binding Site	RefSeq CDD|dimerization interface/		5/5	none	21798893|COSMIC;20111033|IntOGen	2
TCFL4;BHLHD13;MLX	Q9UH92	144	A	T	Binding Site	RefSeq CDD|dimerization interface/		5/5	none	20393554|ICGC;22810696|COSMIC	2
SCDO2;BHLHC6;MESP2	Q0VG99	100	A	S	Binding Site	RefSeq CDD|dimerization interface/		4/4	none	20111033|IntOGen;20393554|ICGC	2
PGDH3;PHGDH	O43175	163	R	Q	Binding Site	RefSeq CDD|dimerization interface/		5/5	none	20111033|IntOGen;20393554|ICGC	2
PGDH3;PHGDH	O43175	135	R	Q	Binding Site	RefSeq CDD|dimerization interface/		5/5	none	20111033|IntOGen;20393554|ICGC	2
BHLHE35;TFEB	P19484	289	Q	R	Binding Site	RefSeq CDD|dimerization interface/		5/5	none	20111033|IntOGen;20393554|ICGC	2
NOS1	P29475	1243	R	L	Binding Site	RefSeq CDD|dimerization interface/		4/5	none	20111033|IntOGen;20393554|ICGC	2
BHLHE15;SIM2	Q14190	40	A	V	Binding Site	RefSeq CDD|dimerization interface/		4/4	none	20111033|IntOGen;20393554|ICGC	2
SEF2;ITF2;BHLHB19;TCF4	P15884	619	Q	H	Binding Site	RefSeq CDD|dimerization interface/		5/5	none	20111033|IntOGen;20393554|ICGC	2
NGN3;BHLHA7;ATOH5;NEUROG3	Q9Y4Z2	105	A	G	Binding Site	RefSeq CDD|dimerization interface/		4/5	none	20111033|IntOGen;20393554|ICGC	2
C14orf126;DTD2	Q96FN9	68	K	I	Binding Site	RefSeq CDD|dimerization interface/		5/5	none	20111033|IntOGen;20393554|ICGC	2
BHLHE35;TFEB	P19484	254	R	C	Binding Site	RefSeq CDD|dimerization interface/		5/5	none	20111033|IntOGen;20393554|ICGC	2
S100A12	P80511	42	A	T	Binding Site	RefSeq CDD|dimerization interface/		1/5	none	20111033|IntOGen;20393554|ICGC	2
PASD8;MOP1;BHLHE78;HIF1A	Q16665	66	Y	C	Binding Site	RefSeq CDD|dimerization interface/		5/5	none	20111033|IntOGen;20393554|ICGC	2
NMYC;BHLHE37;MYCN	P04198	401	F	I	Binding Site	RefSeq CDD|dimerization interface/		5/5	none	20111033|IntOGen;20393554|ICGC	2
ZKSCAN17;ZNF496	Q96IT1	72	R	L	Binding Site	RefSeq CDD|dimerization interface/		4/4	none	20111033|IntOGen;20393554|ICGC	2
KIAA0928;HERNA;DICER;DICER1	Q9UPY3	1703	R	C	Binding Site	RefSeq CDD|dimerization interface/		5/5	none	20111033|IntOGen;20393554|ICGC;22610119|COSMIC	3
NGN2;BHLHA8;ATOH4;NEUROG2	Q9H2A3	160	Y	H	Binding Site	RefSeq CDD|dimerization interface/		4/4	none	20111033|IntOGen;20393554|ICGC	2
HEN1;BHLHA35;NHLH1	Q02575	90	A	V	Binding Site	RefSeq CDD|dimerization interface/		5/5	none	20111033|IntOGen;20393554|ICGC	2
TPIT;TBX19	O60806	131	F	C	Binding Site	RefSeq CDD|dimerization interface/		5/5	none	20111033|IntOGen;20393554|ICGC	2
GLXR;GRHPR	Q9UBQ7	109	D	Y	Binding Site	RefSeq CDD|dimerization interface/		5/5	none	20111033|IntOGen;22941188|COSMIC	2
HARS2;DUEB;C20orf88;DTD1	Q8TEA8	53	R	C	Binding Site	RefSeq CDD|dimerization interface/		5/5	none	20111033|IntOGen;20393554|ICGC	2
BHLHB27;ID4	P47928	74	R	L	Binding Site	RefSeq CDD|dimerization interface/		4/5	none	20111033|IntOGen;20393554|ICGC	2
RNASE12	Q5GAN4	131	L	H	Binding Site	RefSeq CDD|dimerization interface/		4/5	NA	20111033|IntOGen;21798897|COSMIC	2
RNASE12	Q5GAN4	131	L	H	Binding Site	RefSeq CDD|dimerization interface/		4/5	none	20111033|IntOGen;21798897|COSMIC	2
HELT	A6NFD8	147	L	V	Binding Site	RefSeq CDD|dimerization interface/		5/5	7	20393554|ICGC;24467687|CSR-TCGA	2
PASD9;MOP9;CLIF;BMAL2;BHLHE6;ARNTL2	Q8WYA1	123	M	I	Binding Site	RefSeq CDD|dimerization interface/		5/5	none	20111033|IntOGen;22722201|COSMIC;20393554|ICGC	3
TEB1;SOHLH2	Q9NX45	253	R	Q	Binding Site	RefSeq CDD|dimerization interface/		5/5	none	20111033|IntOGen;20393554|ICGC;23525077|COSMIC	3
RNS3;ECP;RNASE3	P12724	100	R	Q	Binding Site	RefSeq CDD|dimerization interface/		0/5	none	20111033|IntOGen;21720365|COSMIC	2
S100A12	P80511	81	A	T	Binding Site	RefSeq CDD|dimerization interface/		2/5	none	20111033|IntOGen;20393554|ICGC	2
PKL;PK1;PKLR	P30613	289	R	L	Binding Site	RefSeq CDD|domain interfaces/		5/5	none	20393554|ICGC;21720365|COSMIC	2
PKL;PK1;PKLR	P30613	289	R	L	Binding Site	RefSeq CDD|domain interfaces/		5/5	NA	20393554|ICGC;21720365|COSMIC	2
UPS;PBGD;HMBS	P08397	246	R	H	Binding Site	RefSeq CDD|domain interfaces/		4/5	none	20111033|IntOGen;20393554|ICGC	2
PKL;PK1;PKLR	P30613	510	R	Q	Binding Site	RefSeq CDD|domain interfaces/		5/5	none	20111033|IntOGen;20393554|ICGC	2
RED2;ADAR3;ADARB2	Q9NS39	322	R	H	Binding Site	RefSeq CDD|dsRNA binding site/		5/5	none	20111033|IntOGen;18772396|COSMIC	2
RED2;ADAR3;ADARB2	Q9NS39	131	V	L	Binding Site	RefSeq CDD|dsRNA binding site/		5/5	none	20111033|IntOGen;20393554|ICGC	2
DGCRK6;C22orf12;DGCR8	Q8WYQ5	560	S	I	Binding Site	RefSeq CDD|dsRNA binding site/		5/5	none	20111033|IntOGen;20393554|ICGC	2
MAGOHA;MAGOH	P61326	43	D	E	Binding Site	RefSeq CDD|eIF4AIII interface/		4/4	none	20111033|IntOGen;22158541|COSMIC	2
ARF5	P84085	50	G	V	Binding Site	RefSeq CDD|effector interaction site/		5/5	none	20111033|IntOGen;20393554|ICGC	2
RAB3B	P20337	91	Y	C	Binding Site	RefSeq CDD|effector interaction site/		5/5	none	20111033|IntOGen;23103869|COSMIC	2
RAB5;RAB5A	P20339	81	R	Q	Binding Site	RefSeq CDD|effector interaction site/		5/5	none	20111033|IntOGen;20393554|ICGC	2
RAP1B	P61224	25	Q	E	Binding Site	RefSeq CDD|effector interaction site/		5/5	NA	20111033|IntOGen;22722201|COSMIC;20393554|ICGC	3
RAP1B	P61224	25	Q	E	Binding Site	RefSeq CDD|effector interaction site/		5/5	none	20111033|IntOGen;22722201|COSMIC;20393554|ICGC	3
RAB3B	P20337	55	V	L	Binding Site	RefSeq CDD|effector interaction site/		5/5	none	20111033|IntOGen;21720365|COSMIC	2
TYRO5;HEK5;ERK;EPTH3;EPHT3;DRT;EPHB2	P29323	55	T	M	Binding Site	RefSeq CDD|ephrin binding site/		4/4	none	22976956|COSMIC;20393554|ICGC	2
TYRO6;HEK2;ETK2;EPHB3	P54753	74	P	H	Binding Site	RefSeq CDD|ephrin binding site/		5/5	none	20111033|IntOGen;21720365|COSMIC	2
EPHA10	Q5JZY3	199	V	M	Binding Site	RefSeq CDD|ephrin binding site/		4/5	none	20111033|IntOGen;20393554|ICGC	2
TYRO5;HEK5;ERK;EPTH3;EPHT3;DRT;EPHB2	P29323	156	V	I	Binding Site	RefSeq CDD|ephrin binding site/		4/4	none	20111033|IntOGen;20393554|ICGC	2
CSPG2;VCAN	P13611	3187	R	Q	Binding Site	RefSeq CDD|fibronectin type III repeats 3-5 binding site/		5/5	none	20393554|ICGC;22810696|COSMIC	2
FGL2	Q14314	329	R	H	Binding Site	RefSeq CDD|gamma-gamma dimer interface/		5/5	none	20111033|IntOGen;20393554|ICGC	2
COL6A6	A6NMZ7	1808	H	Y	Binding Site	RefSeq CDD|glycoprotein Ib (GpIb) binding site/		5/5	none	20111033|IntOGen;20393554|ICGC	2
COL6A3	P12111	2492	S	L	Binding Site	RefSeq CDD|glycoprotein Ib (GpIb) binding site/		5/5	none	20111033|IntOGen;20393554|ICGC	2
THBGB1;TGB1;SCYB7;CXCL7;CTAP3;PPBP	P02775	114	K	N	Binding Site	RefSeq CDD|glycosaminoglycan (GAG) binding site/		3/5	none	20111033|IntOGen;22722201|COSMIC;20393554|ICGC	3
SCYB4;CXCL4;PF4	P02776	100	E	D	Binding Site	RefSeq CDD|glycosaminoglycan (GAG) binding site/		4/5	none	20111033|IntOGen;20393554|ICGC	2
SCYB3;GROG;GRO3;CXCL3	P19876	89	A	T	Binding Site	RefSeq CDD|glycosaminoglycan (GAG) binding site/		1/5	none	20111033|IntOGen;20393554|ICGC;18772890|COSMIC	3
SCYB9;MIG;CMK;CXCL9	Q07325	78	D	Y	Binding Site	RefSeq CDD|glycosaminoglycan (GAG) binding site/		4/5	none	22561517|COSMIC;20393554|ICGC	2
DDX58	O95786	109	R	H	Binding Site	RefSeq CDD|helical insert domain interface/		5/5	none	20111033|IntOGen;20393554|ICGC	2
VPO1;VPO;PRG2;MG50;KIAA0230;PXDN	Q92626	1161	R	Q	Binding Site	RefSeq CDD|heme binding site/		5/5	none	20111033|IntOGen;22810696|COSMIC	2
SAPX;LPO	P22079	465	R	H	Binding Site	RefSeq CDD|heme binding site/		5/5	none	20111033|IntOGen;22941188|COSMIC	2
COX2;PTGS2	P35354	198	T	A	Binding Site	RefSeq CDD|heme binding site/		5/5	none	20111033|IntOGen;20393554|ICGC	2
CAPN7L;C6orf103;ADGB	Q8N7X0	839	F	L	Binding Site	RefSeq CDD|heme-binding site/		4/4	none	20111033|IntOGen;20393554|ICGC	2
HBG2	P69892	104	F	L	Binding Site	RefSeq CDD|heme-binding site/		5/5	none	20111033|IntOGen;20393554|ICGC	2
FHF3;FGF11	Q92914	186	R	Q	Binding Site	RefSeq CDD|heparin binding site (glycine box)/		5/5	none	20111033|IntOGen;20393554|ICGC	2
FGF22	Q9HCT0	150	R	W	Binding Site	RefSeq CDD|heparin binding site (glycine box)/		5/5	none	20111033|IntOGen;20393554|ICGC	2
SNRPB1;COD;SNRPB	P14678	79	S	L	Binding Site	RefSeq CDD|heptamer interface/		5/5	none	20111033|IntOGen;21720365|COSMIC	2
SMN;HCERN3;SNRPN	P63162	23	D	Y	Binding Site	RefSeq CDD|heptamer interface/		5/5	none	20111033|IntOGen;20393554|ICGC	2
STK21;KIAA0949;CRIK;CIT	O14578	991	V	L	Binding Site	RefSeq CDD|heterodimer interface/		5/5	none	20111033|IntOGen;20393554|ICGC	2
HLAG;HLA-6.0;HLA-G	P17693	226	R	S	Binding Site	RefSeq CDD|heterodimer interface/		5/5	none	20111033|IntOGen;20393554|ICGC	2
HLA-DRB5	Q30154	149	N	S	Binding Site	RefSeq CDD|heterodimer interface/		3/5	none	22158541|COSMIC;20393554|ICGC	2
GRB1;PIK3R1	P27986	560	D	G	Binding Site	RefSeq CDD|heterodimer interface/		5/5	none	23292937|COSMIC;20111033|IntOGen;20393554|ICGC	3
GRB1;PIK3R1	P27986	560	D	H	Binding Site	RefSeq CDD|heterodimer interface/		5/5	none	20111033|IntOGen;20393554|ICGC	2
PSF;SFPQ	P23246	384	N	S	Binding Site	RefSeq CDD|heterodimer interface/		5/5	none	20111033|IntOGen;20393554|ICGC	2
SEC24A	O95486	571	S	L	Binding Site	RefSeq CDD|heterodimer interface/		5/5	none	21798893|COSMIC;20111033|IntOGen	2
NRB54;NONO	Q15233	124	I	T	Binding Site	RefSeq CDD|heterodimer interface/		5/5	none	20111033|IntOGen;20393554|ICGC	2
F8C;F8	P00451	2020	L	F	Binding Site	RefSeq CDD|heterodimer interface/		5/5	none	20111033|IntOGen;20393554|ICGC	2
GRB1;PIK3R1	P27986	567	K	E	Binding Site	RefSeq CDD|heterodimer interface/		5/5	none	20111033|IntOGen;20393554|ICGC;23143597|COSMIC	3
CD1A	P06126	222	V	L	Binding Site	RefSeq CDD|heterodimer interface/		5/5	none	20111033|IntOGen;20393554|ICGC	2
THR1;NR1A2;ERBA2;THRB	P10828	177	D	N	Binding Site	RefSeq CDD|heterodimer interface/		5/5	none	20111033|IntOGen;20393554|ICGC	2
CAR;NR1I3	Q14994	324	R	W	Binding Site	RefSeq CDD|heterodimer interface/		5/5	none	20111033|IntOGen;20393554|ICGC	2
TINUR;NURR1;NOT;NR4A2	P43354	499	D	N	Binding Site	RefSeq CDD|heterodimer interface/		5/5	none	22895193|COSMIC;20393554|ICGC	2
CD1E	P15812	257	G	V	Binding Site	RefSeq CDD|heterodimer interface/		5/5	none	20111033|IntOGen;22941189|COSMIC	2
CD1E	P15812	257	G	W	Binding Site	RefSeq CDD|heterodimer interface/		5/5	none	20111033|IntOGen;22941189|COSMIC	2
IGL1;IGLL1	P15814	162	M	K	Binding Site	RefSeq CDD|heterodimer interface/		0/5	none	20393554|ICGC;22622578|COSMIC	2
NGL;NEU;MLN19;HER2;ERBB2	P04626	655	I	V	Binding Site	RefSeq CDD|heterodimer interface/		5/5	22	18237248|Manual;24467687|CSR-TCGA;20393554|ICGC;17918664|Manual;18438707|Manual;17452776|Manual	6
CD1C	P29017	252	G	C	Binding Site	RefSeq CDD|heterodimer interface/		5/5	none	20111033|IntOGen;20393554|ICGC;21720365|COSMIC	3
NRB54;NONO	Q15233	213	F	L	Binding Site	RefSeq CDD|heterodimer interface/		5/5	none	20111033|IntOGen;20393554|ICGC	2
NR1B3;RARG	P13631	362	R	K	Binding Site	RefSeq CDD|heterodimer interface/		5/5	none	20111033|IntOGen;20393554|ICGC	2
CD1D	P15813	255	P	H	Binding Site	RefSeq CDD|heterodimer interface/		5/5	none	20111033|IntOGen;22941189|COSMIC	2
SPT5H;SPT5;SUPT5H	O00267	230	Y	N	Binding Site	RefSeq CDD|heterodimer interface/		5/5	none	20111033|IntOGen;20393554|ICGC	2
CD8B1;CD8B	P10966	69	F	I	Binding Site	RefSeq CDD|heterodimer interface/		5/5	none	20111033|IntOGen;20393554|ICGC	2
SPT5H;SPT5;SUPT5H	O00267	190	R	Q	Binding Site	RefSeq CDD|heterodimer interface/		5/5	none	20393554|ICGC;22810696|COSMIC	2
PIK3R3	Q92569	293	K	T	Binding Site	RefSeq CDD|heterodimer interface/		5/5	none	22895193|COSMIC;20393554|ICGC	2
NGL;NEU;MLN19;HER2;ERBB2	P04626	644	A	V	Binding Site	RefSeq CDD|heterodimer interface/		5/5	none	20111033|IntOGen;22941188|COSMIC	2
NGL;NEU;MLN19;HER2;ERBB2	P04626	663	L	P	Binding Site	RefSeq CDD|heterodimer interface/		5/5	none	20111033|IntOGen;20393554|ICGC	2
GRB1;PIK3R1	P27986	564	N	D	Binding Site	RefSeq CDD|heterodimer interface/		5/5	none	20111033|IntOGen;20393554|ICGC;21478295|COSMIC	3
GRB1;PIK3R1	P27986	564	N	K	Binding Site	RefSeq CDD|heterodimer interface/		5/5	none	20393554|ICGC;23143597|COSMIC	2
NRB54;NONO	Q15233	293	R	H	Binding Site	RefSeq CDD|heterodimer interface/		5/5	none	20111033|IntOGen;20393554|ICGC	2
T3E;CD3E	P07766	95	Y	H	Binding Site	RefSeq CDD|heterodimer interface/		5/5	none	20111033|IntOGen;20393554|ICGC	2
NR2B1;RXRA	P19793	397	Y	C	Binding Site	RefSeq CDD|heterodimer interface/RefSeq CDD|homodimer interface/		5/5	none	20111033|IntOGen;20393554|ICGC;21720365|COSMIC	3
SEC24B	O95487	742	L	F	Binding Site	RefSeq CDD|heterodimer interface/		5/5	none	20111033|IntOGen;20393554|ICGC	2
HLAA;HLA-A	P04439	255	V	M	Binding Site	RefSeq CDD|heterodimer interface/		5/5	none	20111033|IntOGen;20393554|ICGC	2
HLAA;HLA-A	P04439	255	V	M	Binding Site	RefSeq CDD|heterodimer interface/		5/5	NA	20111033|IntOGen;20393554|ICGC	2
SPT5H;SPT5;SUPT5H	O00267	198	R	H	Binding Site	RefSeq CDD|heterodimer interface/		5/5	none	20111033|IntOGen;20393554|ICGC	2
GEMIN7	Q9H840	68	R	C	Binding Site	RefSeq CDD|heterodimer interface/		5/5	none	20111033|IntOGen;22941188|COSMIC	2
F8C;F8	P00451	125	W	C	Binding Site	RefSeq CDD|heterodimer interface/		5/5	none	20111033|IntOGen;20393554|ICGC	2
CD1C	P29017	265	Q	H	Binding Site	RefSeq CDD|heterodimer interface/		2/5	none	20111033|IntOGen;20393554|ICGC	2
SPT5H;SPT5;SUPT5H	O00267	228	E	D	Binding Site	RefSeq CDD|heterodimer interface/		5/5	none	20111033|IntOGen;20393554|ICGC	2
NR2B1;RXRA	P19793	426	R	H	Binding Site	RefSeq CDD|heterodimer interface/RefSeq CDD|homodimer interface/		5/5	none	20111033|IntOGen;21798897|COSMIC	2
PERB11.2;MICB	Q29980	259	D	Y	Binding Site	RefSeq CDD|heterodimer interface/		1/4	none	20111033|IntOGen;22941188|COSMIC	2
NGL;NEU;MLN19;HER2;ERBB2	P04626	649	S	T	Binding Site	RefSeq CDD|heterodimer interface/		5/5	none	20111033|IntOGen;20393554|ICGC	2
CNK1;CNKSR1	Q969H4	52	R	W	Binding Site	RefSeq CDD|heterodimer interface EH/		0/5	none	20111033|IntOGen;20393554|ICGC	2
ECK;EPHA2	P29317	957	R	C	Binding Site	RefSeq CDD|heterodimer interface EH/		5/5	none	20111033|IntOGen;20393554|ICGC;21720365|COSMIC	3
PCPE1;PCOLCE	Q15113	47	Y	H	Binding Site	RefSeq CDD|heterodimerization interface/		5/5	none	20111033|IntOGen;20393554|ICGC	2
MGCA;KIAA0548;ATRN	O75882	247	F	I	Binding Site	RefSeq CDD|heterodimerization interface/		4/5	none	20111033|IntOGen;20393554|ICGC	2
KIAA1894;CSMD3	Q7Z407	171	E	K	Binding Site	RefSeq CDD|heterodimerization interface/		3/3	none	20111033|IntOGen;22842228|COSMIC;20393554|ICGC	3
PCPE2;PCOLCE2	Q9UKZ9	164	S	Y	Binding Site	RefSeq CDD|heterodimerization interface/		4/5	none	20111033|IntOGen;20393554|ICGC;21720365|COSMIC	3
KIAA1894;CSMD3	Q7Z407	2561	R	L	Binding Site	RefSeq CDD|heterodimerization interface/		5/5	NA	22980975|COSMIC;20393554|ICGC	2
OVCH1	Q7RTY7	859	P	S	Binding Site	RefSeq CDD|heterodimerization interface/		0/2	none	20111033|IntOGen;18772396|COSMIC	2
IFCR;CUBN	O60494	1518	S	I	Binding Site	RefSeq CDD|heterodimerization interface/		2/5	none	20111033|IntOGen;20393554|ICGC	2
IFCR;CUBN	O60494	720	F	V	Binding Site	RefSeq CDD|heterodimerization interface/		1/5	none	20111033|IntOGen;20393554|ICGC	2
IFCR;CUBN	O60494	1319	N	D	Binding Site	RefSeq CDD|heterodimerization interface/		5/5	none	20111033|IntOGen;20393554|ICGC	2
LRP3	O75074	153	R	H	Binding Site	RefSeq CDD|heterodimerization interface/		5/5	none	20111033|IntOGen;22722201|COSMIC;20393554|ICGC	3
PRSS5;CRARF1;CRARF;MASP1	P48740	134	H	L	Binding Site	RefSeq CDD|heterodimerization interface/		5/5	none	20111033|IntOGen;20393554|ICGC	2
CUZD1	Q86UP6	144	F	Y	Binding Site	RefSeq CDD|heterodimerization interface/		4/4	none	20111033|IntOGen;23103869|COSMIC	2
PRSS7;ENTK;TMPRSS15	P98073	633	T	N	Binding Site	RefSeq CDD|heterodimerization interface/		3/5	none	20111033|IntOGen;20393554|ICGC	2
IFCR;CUBN	O60494	3506	S	L	Binding Site	RefSeq CDD|heterodimerization interface/		5/5	none	20111033|IntOGen;20393554|ICGC	2
CLTNM;AP1M1	Q9BXS5	408	W	C	Binding Site	RefSeq CDD|heterotetramer interface/RefSeq CDD|signal binding site/		5/5	none	20111033|IntOGen;20393554|ICGC;21720365|COSMIC	3
PPX;PPP4;PPP4C	P60510	132	R	C	Binding Site	RefSeq CDD|heterotrimer interface/		5/5	none	20111033|IntOGen;20393554|ICGC	2
PPP2CB	P62714	268	R	H	Binding Site	RefSeq CDD|heterotrimer interface/		5/5	none	20111033|IntOGen;20393554|ICGC	2
PPP2CA	P67775	121	R	T	Binding Site	RefSeq CDD|heterotrimer interface/		5/5	NA	20111033|IntOGen;20393554|ICGC;21720365|COSMIC	3
PPP2CA	P67775	121	R	T	Binding Site	RefSeq CDD|heterotrimer interface/		5/5	none	20111033|IntOGen;20393554|ICGC;21720365|COSMIC	3
PPX;PPP4;PPP4C	P60510	119	Q	H	Binding Site	RefSeq CDD|heterotrimer interface/		5/5	none	20111033|IntOGen;20393554|ICGC	2
PPP2CA	P67775	268	R	H	Binding Site	RefSeq CDD|heterotrimer interface/		5/5	none	20111033|IntOGen;20393554|ICGC	2
PPP6;PPP6C	O00743	264	R	C	Binding Site	RefSeq CDD|heterotrimer interface/		5/5	none	20393554|ICGC;24265154|COSMIC	2
SKI6;RRP41;EXOSC4	Q9NPD3	200	E	K	Binding Site	RefSeq CDD|hexamer interface/		5/5	none	21798893|COSMIC;20111033|IntOGen	2
SKI6;RRP41;EXOSC4	Q9NPD3	196	I	V	Binding Site	RefSeq CDD|hexamer interface/		5/5	none	20111033|IntOGen;20393554|ICGC	2
KMT1B;SUV39H2	Q9H5I1	71	W	C	Binding Site	RefSeq CDD|histone binding site/		5/5	none	20111033|IntOGen;20393554|ICGC	2
MYST1;MOF;KAT8	Q9H7Z6	108	R	W	Binding Site	RefSeq CDD|histone binding site/		5/5	none	20111033|IntOGen;20393554|ICGC	2
MAL;CD8A	P01732	128	F	L	Binding Site	RefSeq CDD|homodimer interface/RefSeq CDD|heterodimer interface/		3/5	none	20111033|IntOGen;23525077|COSMIC	2
SEMAH;KIAA0331;SEMA3E	O15041	261	A	T	Binding Site	RefSeq CDD|homodimer interface/		3/5	none	20111033|IntOGen;22810696|COSMIC	2
DHPR;QDPR	P09417	151	G	V	Binding Site	RefSeq CDD|homodimer interface/		5/5	none	20111033|IntOGen;22941189|COSMIC	2
TAT	P17735	286	G	A	Binding Site	RefSeq CDD|homodimer interface/		5/5	none	20111033|IntOGen;22941189|COSMIC	2
DHRS7C	A6NNS2	187	P	L	Binding Site	RefSeq CDD|homodimer interface/		5/5	none	20111033|IntOGen;20393554|ICGC	2
DHRS7C	A6NNS2	189	R	L	Binding Site	RefSeq CDD|homodimer interface/RefSeq CDD|substrate binding site/		5/5	none	20111033|IntOGen;20393554|ICGC	2
RDH10	Q8IZV5	211	C	R	Binding Site	RefSeq CDD|homodimer interface/		5/5	none	20111033|IntOGen;20393554|ICGC	2
RDH10	Q8IZV5	211	C	R	Binding Site	RefSeq CDD|homodimer interface/		5/5	NA	20111033|IntOGen;20393554|ICGC	2
C14orf76;ASPG	Q86U10	335	S	L	Binding Site	RefSeq CDD|homodimer interface/		5/5	none	20111033|IntOGen;20393554|ICGC	2
DPYD	Q12882	804	Q	H	Binding Site	RefSeq CDD|homodimer interface/		5/5	none	20111033|IntOGen;22941189|COSMIC	2
PRCOX;BRCOX;ACOX3	O15254	166	N	T	Binding Site	RefSeq CDD|homodimer interface/		5/5	none	20111033|IntOGen;20393554|ICGC	2
NR1D2	Q14995	555	L	I	Binding Site	RefSeq CDD|homodimer interface/		5/5	none	20111033|IntOGen;21720365|COSMIC	2
PYGB	P11216	194	R	W	Binding Site	RefSeq CDD|homodimer interface/		5/5	none	20111033|IntOGen;20393554|ICGC	2
NR2B3;RXRG	P48443	422	R	H	Binding Site	RefSeq CDD|homodimer interface/		4/4	none	20111033|IntOGen;20393554|ICGC	2
SAPX;LPO	P22079	571	A	D	Binding Site	RefSeq CDD|homodimer interface/		2/5	none	20111033|IntOGen;22941188|COSMIC	2
XTP3TPA;DCTPP1	Q9H773	115	P	L	Binding Site	RefSeq CDD|homodimer interface/		5/5	none	21798893|COSMIC;20111033|IntOGen	2
PRCOX;BRCOX;ACOX3	O15254	669	A	T	Binding Site	RefSeq CDD|homodimer interface/		3/4	none	20111033|IntOGen;20393554|ICGC	2
DARS2	Q6PI48	277	E	G	Binding Site	RefSeq CDD|homodimer interface/		5/5	none	20111033|IntOGen;18772396|COSMIC	2
P47;PLEK	P08567	291	H	Y	Binding Site	RefSeq CDD|homodimer interface/		4/5	none	20111033|IntOGen;22842228|COSMIC;20393554|ICGC	3
LYK;EMT;ITK	Q08881	29	R	L	Binding Site	RefSeq CDD|homodimer interface/RefSeq CDD|phosphoinositide binding site/		5/5	none	20111033|IntOGen;22980975|COSMIC	2
LYK;EMT;ITK	Q08881	29	R	H	Binding Site	RefSeq CDD|homodimer interface/RefSeq CDD|phosphoinositide binding site/		5/5	none	20111033|IntOGen;20393554|ICGC	2
PHACS;ACCS	Q96QU6	329	G	W	Binding Site	RefSeq CDD|homodimer interface/		5/5	none	20111033|IntOGen;20393554|ICGC	2
PRCOX;BRCOX;ACOX3	O15254	333	R	Q	Binding Site	RefSeq CDD|homodimer interface/		5/5	none	20111033|IntOGen;22722201|COSMIC;20393554|ICGC	3
SPAT;AGT1;AGXT	P21549	208	Q	H	Binding Site	RefSeq CDD|homodimer interface/RefSeq CDD|pyridoxal 5'-phosphate binding site/		5/5	none	20111033|IntOGen;20393554|ICGC	2
HER3;ERBB3	P21860	667	R	L	Binding Site	RefSeq CDD|homodimer interface/		5/5	none	20111033|IntOGen;20393554|ICGC	2
UNC13;UNC13B	O14795	25	T	I	Binding Site	RefSeq CDD|homodimer interface/		5/5	none	20111033|IntOGen;20393554|ICGC	2
PAN1B;DHRS8;HSD17B11	Q8NBQ5	97	R	Q	Binding Site	RefSeq CDD|homodimer interface/		5/5	none	22980975|COSMIC;20393554|ICGC	2
DARS	P14868	494	R	C	Binding Site	RefSeq CDD|homodimer interface/		5/5	none	20111033|IntOGen;20393554|ICGC	2
EDH17B4;HSD17B4	P51659	221	L	V	Binding Site	RefSeq CDD|homodimer interface/		5/5	none	20111033|IntOGen;20393554|ICGC	2
PRKGR1B;PRKGR1A;PRKG1B;PRKG1	Q13976	48	P	A	Binding Site	RefSeq CDD|homodimer interface/		2/2	none	20111033|IntOGen;20393554|ICGC	2
DARS	P14868	207	R	Q	Binding Site	RefSeq CDD|homodimer interface/		5/5	none	20393554|ICGC;22820256|COSMIC	2
USP26	Q9BXU7	51	R	L	Binding Site	RefSeq CDD|homodimer interface/		0/5	none	20111033|IntOGen;20393554|ICGC	2
HSD11L;HSD11;HSD11B1	P28845	267	L	P	Binding Site	RefSeq CDD|homodimer interface/		5/5	none	20111033|IntOGen;20393554|ICGC	2
DHRS7C	A6NNS2	293	F	L	Binding Site	RefSeq CDD|homodimer interface/		3/5	none	20111033|IntOGen;20393554|ICGC	2
TCF14;NR2A1;HNF4;HNF4A	P41235	113	R	G	Binding Site	RefSeq CDD|homodimer interface/RefSeq CDD|DNA binding site/		5/5	none	20111033|IntOGen;20393554|ICGC	2
FALDH;ALDH10;ALDH3A2	P51648	441	P	L	Binding Site	RefSeq CDD|homodimeric interface/		5/5	none	20111033|IntOGen;21720365|COSMIC	2
FALDH;ALDH10;ALDH3A2	P51648	441	P	L	Binding Site	RefSeq CDD|homodimeric interface/		5/5	NA	20111033|IntOGen;21720365|COSMIC	2
FALDH;ALDH10;ALDH3A2	P51648	387	D	H	Binding Site	RefSeq CDD|homodimeric interface/		5/5	none	20111033|IntOGen;20393554|ICGC	2
H2AFL;HIST1H2AC	Q93077	42	E	Q	Binding Site	RefSeq CDD|homodimerization interface/		5/5	none	20111033|IntOGen;20393554|ICGC	2
H2AFN;HIST1H2AM;H2AFI;HIST1H2AL;H2AFD;HIST1H2AK;H2AFC;HIST1H2AI;H2AFP;HIST1H2AG	P0C0S8	39	N	K	Binding Site	RefSeq CDD|homodimerization interface/		5/5	none	20111033|IntOGen;22941188|COSMIC	2
MACROH2A2;H2AFY2	Q9P0M6	36	T	M	Binding Site	RefSeq CDD|homodimerization interface/		5/5	none	20111033|IntOGen;22158541|COSMIC	2
KIAA0145;DGKD	Q16760	1191	K	M	Binding Site	RefSeq CDD|homooligomer interface EH/		5/5	none	20111033|IntOGen;20393554|ICGC	2
VIPL;LMAN2L	Q9H0V9	223	T	M	Binding Site	RefSeq CDD|homotetramer interaction site/		5/5	none	20111033|IntOGen;20393554|ICGC	2
KIAA0828;AHCYL2	Q96HN2	383	K	R	Binding Site	RefSeq CDD|homotetramer interface/		5/5	none	20111033|IntOGen;22941189|COSMIC	2
DECR;DECR1	Q16698	290	S	C	Binding Site	RefSeq CDD|homotetramer interface/		5/5	none	21798893|COSMIC;20111033|IntOGen	2
FVT1;KDSR	Q06136	133	L	I	Binding Site	RefSeq CDD|homotetramer interface/		4/5	none	20111033|IntOGen;20393554|ICGC	2
DECR;DECR1	Q16698	226	A	S	Binding Site	RefSeq CDD|homotetramer interface/RefSeq CDD|homodimer interface/		5/5	none	20111033|IntOGen;20393554|ICGC	2
SAHH;AHCY	P23526	249	A	T	Binding Site	RefSeq CDD|homotetramer interface/		5/5	none	20111033|IntOGen;20393554|ICGC	2
DECR;DECR1	Q16698	204	S	L	Binding Site	RefSeq CDD|homotetramer interface/RefSeq CDD|homodimer interface/		5/5	none	20111033|IntOGen;22722201|COSMIC;20393554|ICGC	3
RING2;HKE6;FABGL;HSD17B8	Q92506	178	G	V	Binding Site	RefSeq CDD|homotetramer interface/RefSeq CDD|homodimer interface/		5/5	none	20111033|IntOGen;22941188|COSMIC	2
GMDS	O60547	64	R	Q	Binding Site	RefSeq CDD|homotetramer interface/		4/4	none	22877736|COSMIC;20393554|ICGC	2
KIAA0828;AHCYL2	Q96HN2	582	D	N	Binding Site	RefSeq CDD|homotetramer interface/		5/5	none	20111033|IntOGen;20393554|ICGC	2
DHRS6;BDH2	Q9BUT1	208	T	M	Binding Site	RefSeq CDD|homotetramer interface/		4/5	none	22895193|COSMIC;20111033|IntOGen;20393554|ICGC	3
KIAA0828;AHCYL2	Q96HN2	471	N	Y	Binding Site	RefSeq CDD|homotetramer interface/		5/5	none	20111033|IntOGen;22941189|COSMIC	2
XPVKONA;DCAL;AHCYL1	O43865	122	I	L	Binding Site	RefSeq CDD|homotetramer interface/		5/5	none	20111033|IntOGen;20393554|ICGC	2
RALDH2;ALDH1A2	O94788	282	R	S	Binding Site	RefSeq CDD|homotetrameric interface/		5/5	none	20111033|IntOGen;20393554|ICGC	2
FTHFD;ALDH1L1	O75891	894	R	W	Binding Site	RefSeq CDD|homotetrameric interface/		4/5	none	20111033|IntOGen;22722201|COSMIC;20393554|ICGC	3
ALDH1L2	Q3SY69	876	A	S	Binding Site	RefSeq CDD|homotetrameric interface/		5/5	none	20111033|IntOGen;20393554|ICGC	2
PUMB1;ALDH1;ALDC;ALDH1A1	P00352	258	A	S	Binding Site	RefSeq CDD|homotetrameric interface/		5/5	none	20111033|IntOGen;20393554|ICGC	2
ALDH1L2	Q3SY69	890	A	V	Binding Site	RefSeq CDD|homotetrameric interface/		5/5	none	20111033|IntOGen;20393554|ICGC	2
ALDH6;ALDH1A3	P47895	98	R	W	Binding Site	RefSeq CDD|homotetrameric interface/		2/5	none	20111033|IntOGen;20393554|ICGC	2
FTHFD;ALDH1L1	O75891	481	S	G	Binding Site	RefSeq CDD|homotetrameric interface/		2/5	16	20393554|ICGC;24467687|CSR-TCGA	2
ALDM;ALDH2	P05091	275	G	R	Binding Site	RefSeq CDD|homotetrameric interface/		5/5	none	20111033|IntOGen;20393554|ICGC	2
EIF2C1;AGO1	Q9UL18	114	E	D	Binding Site	RefSeq CDD|homotrimer interaction site/		5/5	none	20111033|IntOGen;20393554|ICGC	2
GREPEL1;GRPEL1	Q9HAV7	172	P	S	Binding Site	RefSeq CDD|hsp70 (ATPase domain) interactions/		5/5	none	20111033|IntOGen;23415222|COSMIC	2
GREPEL1;GRPEL1	Q9HAV7	204	R	C	Binding Site	RefSeq CDD|hsp70 (ATPase domain) interactions/		5/5	none	20393554|ICGC;22810696|COSMIC	2
STARD4	Q96DR4	173	I	V	Binding Site	RefSeq CDD|hydrophobic ligand binding site/		5/5	none	20111033|IntOGen;20393554|ICGC	2
STARD4	Q96DR4	101	Y	C	Binding Site	RefSeq CDD|hydrophobic ligand binding site/		5/5	none	20111033|IntOGen;20393554|ICGC	2
CPA;CPA1	P15085	380	E	K	Binding Site	RefSeq CDD|inhibitor binding interface/		5/5	none	20111033|IntOGen;22842228|COSMIC;20393554|ICGC	3
KIAA1149;BACE;BACE1	P56817	189	R	M	Binding Site	RefSeq CDD|inhibitor binding site/		5/5	none	20111033|IntOGen;22722201|COSMIC;20393554|ICGC	3
PGA5	P0DJD9	280	T	S	Binding Site	RefSeq CDD|inhibitor binding site/RefSeq CDD|catalytic motif/		5/5	none	20111033|IntOGen;20393554|ICGC	2
COL6A3	P12111	1245	G	E	Binding Site	RefSeq CDD|integrin-collagen binding site/		3/5	none	20111033|IntOGen;20393554|ICGC	2
CD49B;ITGA2	P17301	183	N	S	Binding Site	RefSeq CDD|integrin-collagen binding site/		5/5	none	21798893|COSMIC;20111033|IntOGen	2
CD49B;ITGA2	P17301	183	N	S	Binding Site	RefSeq CDD|integrin-collagen binding site/		5/5	NA	21798893|COSMIC;20111033|IntOGen	2
COL6A6	A6NMZ7	1012	Q	H	Binding Site	RefSeq CDD|integrin-collagen binding site/		0/5	none	20111033|IntOGen;20393554|ICGC	2
COL6A6	A6NMZ7	1766	R	Q	Binding Site	RefSeq CDD|integrin-collagen binding site/		5/5	none	20111033|IntOGen;20393554|ICGC	2
STX7	O15400	74	G	E	Binding Site	RefSeq CDD|interdomain interaction site/		5/5	none	20111033|IntOGen;22722201|COSMIC;20393554|ICGC	3
STX19	Q8N4C7	113	V	L	Binding Site	RefSeq CDD|interdomain interaction site/		4/5	none	20111033|IntOGen;20393554|ICGC	2
STX1B2;STX1B1;STX1B	P61266	75	E	D	Binding Site	RefSeq CDD|interdomain interaction site/		5/5	none	20111033|IntOGen;22495314|COSMIC	2
CNTN1	Q12860	40	G	R	Binding Site	RefSeq CDD|interdomain interface/		5/5	none	20111033|IntOGen;20393554|ICGC	2
KIAA1974;NPEPL1	Q8NDH3	318	G	V	Binding Site	RefSeq CDD|interface (dimer of trimers)/		5/5	none	20111033|IntOGen;20393554|ICGC	2
ALDC;ALDOC	P09972	259	R	H	Binding Site	RefSeq CDD|intersubunit interface/		5/5	none	20393554|ICGC;22810696|COSMIC	2
ALDC;ALDOC	P09972	258	R	H	Binding Site	RefSeq CDD|intersubunit interface/		5/5	none	20111033|IntOGen;22810696|COSMIC	2
ADDB;ADD2	P35612	237	S	L	Binding Site	RefSeq CDD|intersubunit interface/		5/5	none	20111033|IntOGen;20393554|ICGC	2
ALDC;ALDOC	P09972	173	R	C	Binding Site	RefSeq CDD|intersubunit interface/		5/5	none	20111033|IntOGen;22810696|COSMIC	2
NR1B1;RARA	P10276	286	F	S	Binding Site	RefSeq CDD|ligand binding site/		5/5	none	20111033|IntOGen;20393554|ICGC	2
PGDH3;PHGDH	O43175	54	R	P	Binding Site	RefSeq CDD|ligand binding site/		5/5	none	20111033|IntOGen;20393554|ICGC	2
GALNT7	Q86SF2	390	G	R	Binding Site	RefSeq CDD|ligand binding site/		5/5	none	20111033|IntOGen;18772396|COSMIC;20393554|ICGC	3
GALNTL4;GALNT18	Q6P9A2	252	A	V	Binding Site	RefSeq CDD|ligand binding site/		5/5	none	20111033|IntOGen;20393554|ICGC	2
GALNT15;GALNTL5	Q7Z4T8	228	S	I	Binding Site	RefSeq CDD|ligand binding site/		5/5	none	20111033|IntOGen;20393554|ICGC	2
NR2B3;RXRG	P48443	317	R	H	Binding Site	RefSeq CDD|ligand binding site/		5/5	none	20111033|IntOGen;20393554|ICGC	2
NR2B3;RXRG	P48443	317	R	C	Binding Site	RefSeq CDD|ligand binding site/		5/5	none	20111033|IntOGen;20393554|ICGC	2
PPARB;NR1C2;PPARD	Q03181	286	V	M	Binding Site	RefSeq CDD|ligand binding site/		5/5	none	20111033|IntOGen;20393554|ICGC	2
SKAP55R;SCAP2;SAPS;RA70;PRAP;SKAP2	O75563	140	R	W	Binding Site	RefSeq CDD|ligand binding site/		5/5	none	20111033|IntOGen;20393554|ICGC	2
KIAA1918;GALNT13	Q8IUC8	346	R	W	Binding Site	RefSeq CDD|ligand binding site/		5/5	none	22842228|COSMIC;20393554|ICGC	2
TIF;SKY;RSE;DTK;BYK;TYRO3	Q06418	210	G	D	Binding Site	RefSeq CDD|ligand binding site/		5/5	none	20111033|IntOGen;20393554|ICGC	2
EAG1;EAG;KCNH1	O95259	659	A	D	Binding Site	RefSeq CDD|ligand binding site/		5/5	none	20111033|IntOGen;20393554|ICGC	2
GALNT8	Q9NY28	279	A	S	Binding Site	RefSeq CDD|ligand binding site/		5/5	none	20111033|IntOGen;20393554|ICGC	2
CAR;NR1I3	Q14994	217	F	L	Binding Site	RefSeq CDD|ligand binding site/		5/5	none	20111033|IntOGen;20393554|ICGC	2
KIAA1918;GALNT13	Q8IUC8	185	R	H	Binding Site	RefSeq CDD|ligand binding site/		5/5	none	20111033|IntOGen;20393554|ICGC	2
SKAP55R;SCAP2;SAPS;RA70;PRAP;SKAP2	O75563	195	R	G	Binding Site	RefSeq CDD|ligand binding site/		5/5	none	20111033|IntOGen;22941189|COSMIC	2
SKAP55R;SCAP2;SAPS;RA70;PRAP;SKAP2	O75563	195	R	H	Binding Site	RefSeq CDD|ligand binding site/		5/5	none	20111033|IntOGen;20393554|ICGC	2
PRKAR2B	P31323	222	G	C	Binding Site	RefSeq CDD|ligand binding site/		5/5	none	20111033|IntOGen;20393554|ICGC	2
GALNT4	Q8N4A0	362	H	R	Binding Site	RefSeq CDD|ligand binding site/RefSeq CDD|Mn binding site/		5/5	none	20111033|IntOGen;20393554|ICGC	2
GALNT5	Q7Z7M9	507	E	D	Binding Site	RefSeq CDD|ligand binding site/		5/5	none	20111033|IntOGen;16959974|COSMIC	2
NR3B2;ESRL2;ERRB2;ESRRB	O95718	315	A	T	Binding Site	RefSeq CDD|ligand binding site/		3/5	none	20393554|ICGC;23204322|COSMIC	2
NR3B3;KIAA0832;ERRG2;ERR3;ESRRG	P62508	272	A	V	Binding Site	RefSeq CDD|ligand binding site/		5/5	none	20111033|IntOGen;20393554|ICGC	2
NR2B1;RXRA	P19793	316	R	L	Binding Site	RefSeq CDD|ligand binding site/		5/5	none	20111033|IntOGen;20393554|ICGC	2
PPAR;NR1C1;PPARA	Q07869	330	M	I	Binding Site	RefSeq CDD|ligand binding site/		5/5	none	20111033|IntOGen;20393554|ICGC	2
PPARB;NR1C2;PPARD	Q03181	287	H	Y	Binding Site	RefSeq CDD|ligand binding site/		5/5	none	20111033|IntOGen;22722839|COSMIC;20393554|ICGC	3
PPARB;NR1C2;PPARD	Q03181	287	H	Y	Binding Site	RefSeq CDD|ligand binding site/		5/5	NA	20111033|IntOGen;22722839|COSMIC;20393554|ICGC	3
PPARB;NR1C2;PPARD	Q03181	287	H	R	Binding Site	RefSeq CDD|ligand binding site/		5/5	none	20111033|IntOGen;20393554|ICGC	2
CAR;NR1I3	Q14994	161	F	L	Binding Site	RefSeq CDD|ligand binding site/		4/5	none	20111033|IntOGen;21720365|COSMIC	2
CAR;NR1I3	Q14994	161	F	L	Binding Site	RefSeq CDD|ligand binding site/		4/5	NA	20111033|IntOGen;21720365|COSMIC	2
GGTB2;B4GALT1	P15291	183	P	L	Binding Site	RefSeq CDD|ligand binding site/		5/5	none	20111033|IntOGen;20393554|ICGC	2
PXR;NR1I2	O75469	323	M	V	Binding Site	RefSeq CDD|ligand binding site/		0/5	NA	20111033|IntOGen;20393554|ICGC	2
PXR;NR1I2	O75469	323	M	V	Binding Site	RefSeq CDD|ligand binding site/		0/5	none	20111033|IntOGen;20393554|ICGC	2
PGDH3;PHGDH	O43175	286	A	V	Binding Site	RefSeq CDD|ligand binding site/RefSeq CDD|NAD binding site/		5/5	none	20111033|IntOGen;20393554|ICGC	2
GALNT15;GALNTL5	Q7Z4T8	363	K	E	Binding Site	RefSeq CDD|ligand binding site/		4/5	none	20111033|IntOGen;20393554|ICGC	2
SF1;FTZF1;AD4BP;NR5A1	Q13285	340	A	V	Binding Site	RefSeq CDD|ligand binding site/		5/5	none	22895193|COSMIC;20393554|ICGC	2
MGLUR8;GPRC1H;GRM8	O00222	178	S	F	Binding Site	RefSeq CDD|ligand-binding site/		5/5	none	20111033|IntOGen;22941189|COSMIC	2
MGLUR7;GPRC1G;GRM7	Q14831	182	T	M	Binding Site	RefSeq CDD|ligand-binding site/		4/4	none	20111033|IntOGen;20393554|ICGC	2
THEA;KIAA0707;BFIT;ACOT11	Q8WXI4	572	R	H	Binding Site	RefSeq CDD|lipid binding site/		0/0	none	20111033|IntOGen;20393554|ICGC	2
PITPN;PITPNA	Q00169	200	F	L	Binding Site	RefSeq CDD|lipid binding site/		5/5	none	20111033|IntOGen;20393554|ICGC	2
SAPK2A;MXI2;CSPB1;CSBP2;CSBP1;CSBP;MAPK14	Q16539	191	P	H	Binding Site	RefSeq CDD|lipid binding site/		5/5	none	20111033|IntOGen;20393554|ICGC	2
UGPP;NUDT14	O95848	177	E	K	Binding Site	RefSeq CDD|metal binding site/RefSeq CDD|dimer interface/		5/5	none	20111033|IntOGen;20393554|ICGC	2
IDI2	Q9BXS1	146	E	Q	Binding Site	RefSeq CDD|metal binding site/		5/5	none	20111033|IntOGen;20393554|ICGC	2
B4GALT3	O60512	195	D	N	Binding Site	RefSeq CDD|metal binding site/RefSeq CDD|ligand binding site/		5/5	none	20111033|IntOGen;20393554|ICGC	2
KIAA0928;HERNA;DICER;DICER1	Q9UPY3	1810	D	A	Binding Site	RefSeq CDD|metal binding site/		5/5	none	20111033|IntOGen;20393554|ICGC	2
KIAA0928;HERNA;DICER;DICER1	Q9UPY3	1705	E	Q	Binding Site	RefSeq CDD|metal binding site/		5/5	none	20111033|IntOGen;20393554|ICGC	2
KIAA0928;HERNA;DICER;DICER1	Q9UPY3	1705	E	K	Binding Site	RefSeq CDD|metal binding site/		5/5	none	20393554|ICGC;23415222|COSMIC	2
PSMA;PSM;NAALAD1;FOLH;FOLH1	Q04609	425	E	V	Binding Site	RefSeq CDD|metal binding site/		5/5	none	20111033|IntOGen;20393554|ICGC	2
ADCY8	P40145	987	S	Y	Binding Site	RefSeq CDD|metal binding site/		5/5	none	20111033|IntOGen;20393554|ICGC	2
NTPH;TPH2	Q8IWU9	318	H	R	Binding Site	RefSeq CDD|metal binding site/		4/5	none	20111033|IntOGen;20393554|ICGC	2
KIAA0928;HERNA;DICER;DICER1	Q9UPY3	1813	E	G	Binding Site	RefSeq CDD|metal binding site/		5/5	none	20111033|IntOGen;20393554|ICGC	2
KIAA0928;HERNA;DICER;DICER1	Q9UPY3	1813	E	A	Binding Site	RefSeq CDD|metal binding site/		5/5	none	20111033|IntOGen;20393554|ICGC	2
NAALAD2	Q9Y3Q0	367	H	N	Binding Site	RefSeq CDD|metal binding site/		5/5	none	20111033|IntOGen;20393554|ICGC	2
CPGL2;CN1;CNDP1	Q96KN2	199	E	G	Binding Site	RefSeq CDD|metal binding site/		5/5	none	20111033|IntOGen;20393554|ICGC	2
KIF9	Q9HAQ2	293	R	W	Binding Site	RefSeq CDD|microtubule interaction site/		5/5	none	20111033|IntOGen;20393554|ICGC	2
RAB6KIFL;MKLP2;KIF20A	O95235	466	R	L	Binding Site	RefSeq CDD|microtubule interaction site/		5/5	none	20111033|IntOGen;20393554|ICGC	2
KNSL2;HSET;KIFC1	Q9BW19	616	R	W	Binding Site	RefSeq CDD|microtubule interaction site/		5/5	none	20111033|IntOGen;20393554|ICGC	2
TARS	P26639	444	E	A	Binding Site	RefSeq CDD|motif 2/		5/5	none	20111033|IntOGen;20393554|ICGC	2
KIAA0070;KARS	Q15046	551	I	N	Binding Site	RefSeq CDD|motif 3/		5/5	none	20111033|IntOGen;20393554|ICGC;21720365|COSMIC	3
EIF4A;DDX2A;EIF4A1	P60842	215	T	K	Binding Site	RefSeq CDD|motif III/		5/5	NA	20111033|IntOGen;22608084|COSMIC;20393554|ICGC	3
EIF4A;DDX2A;EIF4A1	P60842	215	T	K	Binding Site	RefSeq CDD|motif III/		5/5	none	20111033|IntOGen;22608084|COSMIC;20393554|ICGC	3
REC2;RAD51L1;RAD51B	O15315	177	V	A	Binding Site	RefSeq CDD|multimer (BRC) interface /		5/5	none	20111033|IntOGen;20393554|ICGC	2
XRCC3	O43542	241	T	M	Binding Site	RefSeq CDD|multimer (BRC) interface /		1/5	26	20334523|Manual;24467687|CSR-TCGA	2
TXNDC3;SPTRX2;NME8	Q8N427	336	R	C	Binding Site	RefSeq CDD|multimer interface/		0/5	none	20111033|IntOGen;20393554|ICGC	2
BUP1;UPB1	Q9UBR1	324	S	N	Binding Site	RefSeq CDD|multimer interface/RefSeq CDD|dimer interface/		2/5	none	20111033|IntOGen;20393554|ICGC	2
BUP1;UPB1	Q9UBR1	359	T	A	Binding Site	RefSeq CDD|multimer interface/RefSeq CDD|dimer interface/		5/5	none	20111033|IntOGen;20393554|ICGC	2
BUP1;UPB1	Q9UBR1	187	S	F	Binding Site	RefSeq CDD|multimer interface/RefSeq CDD|dimer interface/		5/5	none	20111033|IntOGen;20393554|ICGC	2
BUP1;UPB1	Q9UBR1	16	H	P	Binding Site	RefSeq CDD|multimer interface/RefSeq CDD|dimer interface/		5/5	none	20393554|ICGC;24467687|CSR-TCGA	2
STX2C;STX2B;STX2A;EPIM;STX2	P32856	113	R	Q	Binding Site	RefSeq CDD|nSec1 interaction sites/		5/5	none	20111033|IntOGen;20393554|ICGC	2
STX7	O15400	92	R	C	Binding Site	RefSeq CDD|nSec1 interaction sites/		5/5	none	20111033|IntOGen;20393554|ICGC	2
STX12	Q86Y82	118	Q	H	Binding Site	RefSeq CDD|nSec1 interaction sites/		5/5	none	20111033|IntOGen;20393554|ICGC	2
STX11	O75558	130	A	V	Binding Site	RefSeq CDD|nSec1 interaction sites/		4/5	none	20111033|IntOGen;20393554|ICGC	2
ARHGAP15	Q53QZ3	152	S	R	Binding Site	RefSeq CDD|non-cannonial phosphoinositide binding site/		5/5	NA	20111033|IntOGen;20393554|ICGC	2
ARHGAP15	Q53QZ3	152	S	R	Binding Site	RefSeq CDD|non-cannonial phosphoinositide binding site/		5/5	none	20111033|IntOGen;20393554|ICGC	2
SPTBN3;KIAA1642;SPTBN4	Q9H254	2442	W	G	Binding Site	RefSeq CDD|non-cannonical phosphoinositide binding site/		4/4	none	20111033|IntOGen;20393554|ICGC	2
TUBB2B	Q9BVA1	169	V	I	Binding Site	RefSeq CDD|nucleotide binding site/		5/5	none	20111033|IntOGen;20393554|ICGC	2
MSTO1	Q9BUK6	279	R	C	Binding Site	RefSeq CDD|nucleotide binding site/		5/5	none	22842228|COSMIC;20393554|ICGC	2
PRIM1	P49642	113	T	A	Binding Site	RefSeq CDD|nucleotide binding site/		4/4	none	20111033|IntOGen;20393554|ICGC	2
TUBB2B	Q9BVA1	12	C	G	Binding Site	RefSeq CDD|nucleotide binding site/		5/5	none	20111033|IntOGen;20393554|ICGC	2
TUBAL2;TUBA8	Q9NY65	12	A	V	Binding Site	RefSeq CDD|nucleotide binding site/		5/5	none	20111033|IntOGen;20393554|ICGC	2
TUBB2;TUBB2A	Q13885	69	E	K	Binding Site	RefSeq CDD|nucleotide binding site/		5/5	none	20111033|IntOGen;20393554|ICGC	2
TUBA3E	Q6PEY2	144	G	S	Binding Site	RefSeq CDD|nucleotide binding site/		5/5	none	20111033|IntOGen;20393554|ICGC	2
B2M	P61769	83	Y	F	Binding Site	RefSeq CDD|oligomer interface/RefSeq CDD|MHC_I_alpha_interface/		5/5	none	20111033|IntOGen;20393554|ICGC	2
PABP5;PABPC5	Q96DU9	53	P	Q	Binding Site	RefSeq CDD|oligomer interface/RefSeq CDD|RNA binding site/		5/5	none	20111033|IntOGen;20393554|ICGC	2
MYH4	Q9Y623	1386	R	C	Binding Site	RefSeq CDD|oligomer interface/		5/5	none	20111033|IntOGen;20393554|ICGC	2
XTP3TPA;DCTPP1	Q9H773	54	R	W	Binding Site	RefSeq CDD|oligomer interface/RefSeq CDD|homodimer interface/		5/5	none	20111033|IntOGen;22810696|COSMIC	2
C20orf119;PABPC1L	Q4VXU2	50	R	C	Binding Site	RefSeq CDD|oligomer interface/		5/5	none	20111033|IntOGen;20393554|ICGC	2
LSM5	Q9Y4Y9	30	M	I	Binding Site	RefSeq CDD|oligomer interface/		5/5	none	20111033|IntOGen;20393554|ICGC	2
MYHCA;MYH6	P13533	1346	R	W	Binding Site	RefSeq CDD|oligomer interface/		5/5	none	20111033|IntOGen;20393554|ICGC	2
UBXN2C;NSFL1C	Q9UNZ2	301	R	W	Binding Site	RefSeq CDD|p97 interaction site/		5/5	none	20111033|IntOGen;20393554|ICGC	2
VHL	P40337	184	L	P	Binding Site	RefSeq CDD|pVHL-ElonginB-ElonginC (VBC) interface/		4/4	none	20111033|IntOGen;20393554|ICGC	2
VHL	P40337	162	C	R	Binding Site	RefSeq CDD|pVHL-ElonginB-ElonginC (VBC) interface/		4/4	none	20111033|IntOGen;20393554|ICGC;11536052|COSMIC	3
VHL	P40337	79	R	G	Binding Site	RefSeq CDD|pVHL-ElonginB-ElonginC (VBC) interface/RefSeq CDD|pVHL-HIF-1alpha interaction/		4/4	none	20111033|IntOGen;20393554|ICGC	2
VHL	P40337	79	R	P	Binding Site	RefSeq CDD|pVHL-ElonginB-ElonginC (VBC) interface/RefSeq CDD|pVHL-HIF-1alpha interaction/		4/4	none	20111033|IntOGen;20393554|ICGC	2
VHL	P40337	153	L	P	Binding Site	RefSeq CDD|pVHL-ElonginB-ElonginC (VBC) interface/		5/5	none	20111033|IntOGen;20393554|ICGC	2
VHL	P40337	165	V	D	Binding Site	RefSeq CDD|pVHL-ElonginB-ElonginC (VBC) interface/		4/4	none	20111033|IntOGen;20393554|ICGC;15932632|COSMIC	3
VHL	P40337	88	W	L	Binding Site	RefSeq CDD|pVHL-HIF-1alpha interaction/		4/4	none	20111033|IntOGen;20393554|ICGC	2
VHL	P40337	88	W	R	Binding Site	RefSeq CDD|pVHL-HIF-1alpha interaction/		4/4	none	20111033|IntOGen;20393554|ICGC	2
VHL	P40337	109	I	N	Binding Site	RefSeq CDD|pVHL-HIF-1alpha interaction/		4/4	none	20111033|IntOGen;20393554|ICGC	2
VHL	P40337	115	H	N	Binding Site	RefSeq CDD|pVHL-HIF-1alpha interaction/		5/5	none	20111033|IntOGen;20393554|ICGC	2
VHL	P40337	115	H	Y	Binding Site	RefSeq CDD|pVHL-HIF-1alpha interaction/		5/5	none	20111033|IntOGen;20393554|ICGC	2
VHL	P40337	78	N	S	Binding Site	RefSeq CDD|pVHL-HIF-1alpha interaction/		4/4	none	20111033|IntOGen;20393554|ICGC	2
VHL	P40337	78	N	Y	Binding Site	RefSeq CDD|pVHL-HIF-1alpha interaction/		4/4	none	20111033|IntOGen;20393554|ICGC	2
VHL	P40337	78	N	D	Binding Site	RefSeq CDD|pVHL-HIF-1alpha interaction/		4/4	none	20111033|IntOGen;20393554|ICGC	2
VHL	P40337	107	R	G	Binding Site	RefSeq CDD|pVHL-HIF-1alpha interaction/		4/4	none	20111033|IntOGen;20393554|ICGC	2
VHL	P40337	107	R	P	Binding Site	RefSeq CDD|pVHL-HIF-1alpha interaction/		4/4	none	22683710|COSMIC;20111033|IntOGen;20393554|ICGC	3
VHL	P40337	117	W	C	Binding Site	RefSeq CDD|pVHL-HIF-1alpha interaction/		5/5	none	20111033|IntOGen;20393554|ICGC	2
VHL	P40337	110	H	Y	Binding Site	RefSeq CDD|pVHL-HIF-1alpha interaction/		4/4	none	20111033|IntOGen;20393554|ICGC	2
VHL	P40337	112	Y	D	Binding Site	RefSeq CDD|pVHL-HIF-1alpha interaction/		4/4	none	20111033|IntOGen;20393554|ICGC;15932632|COSMIC	3
VLP;VHLL	Q6RSH7	80	Y	D	Binding Site	RefSeq CDD|pVHL-HIF-1alpha interaction/		4/4	none	20111033|IntOGen;20393554|ICGC;21720365|COSMIC	3
VHL	P40337	111	S	N	Binding Site	RefSeq CDD|pVHL-HIF-1alpha interaction/		4/4	none	20111033|IntOGen;20393554|ICGC	2
VHL	P40337	111	S	R	Binding Site	RefSeq CDD|pVHL-HIF-1alpha interaction/		4/4	none	20111033|IntOGen;20393554|ICGC;11921283|COSMIC	3
OPG;OCIF;TNFRSF11B	O00300	111	R	C	Binding Site	RefSeq CDD|parallel homodimerization interface/		5/5	none	20111033|IntOGen;18772890|COSMIC	2
TRAILR1;DR4;APO2;TNFRSF10A	O00220	147	R	Q	Binding Site	RefSeq CDD|parallel homodimerization interface/		0/4	none	20111033|IntOGen;20393554|ICGC	2
EIG121L;KIAA1324L	A8MWY0	625	H	Y	Binding Site	RefSeq CDD|parallel homodimerization interface/		4/4	none	20111033|IntOGen;22842228|COSMIC	2
EIG121L;KIAA1324L	A8MWY0	625	H	Y	Binding Site	RefSeq CDD|parallel homodimerization interface/		4/4	NA	20111033|IntOGen;22842228|COSMIC	2
TYRO11;MYK1;HTK;EPHB4	P54760	270	A	V	Binding Site	RefSeq CDD|parallel homodimerization interface/		5/5	none	20111033|IntOGen;22941189|COSMIC	2
IRTA2;FCRH5;FCRL5	Q96RD9	27	L	P	Binding Site	RefSeq CDD|pentraxin binding site/		4/5	none	21798893|COSMIC;20111033|IntOGen	2
FCE1A;FCER1A	P12319	181	W	C	Binding Site	RefSeq CDD|pentraxin binding site/		0/5	none	20111033|IntOGen;20393554|ICGC	2
FCE1A;FCER1A	P12319	181	W	L	Binding Site	RefSeq CDD|pentraxin binding site/		0/5	none	20111033|IntOGen;20393554|ICGC	2
IGFR1;FCGR1;FCG1;FCGR1A	P12314	172	G	E	Binding Site	RefSeq CDD|pentraxin binding site/		3/5	none	20111033|IntOGen;20393554|ICGC	2
VIL2;EZR	P15311	249	S	F	Binding Site	RefSeq CDD|peptide binding site/		5/5	none	20111033|IntOGen;20393554|ICGC	2
X11;MINT1;APBA1	Q02410	547	Y	C	Binding Site	RefSeq CDD|peptide binding site/		5/5	none	20111033|IntOGen;22941189|COSMIC	2
YWHA1;YWHAH	Q04917	132	R	H	Binding Site	RefSeq CDD|peptide binding site/		5/5	none	20111033|IntOGen;22495314|COSMIC	2
DNMT3A	Q9Y6K1	533	Y	C	Binding Site	RefSeq CDD|peptide binding site/		5/5	none	22490330|COSMIC;20111033|IntOGen;20393554|ICGC	3
MSN	P26038	285	M	I	Binding Site	RefSeq CDD|peptide binding site/		5/5	none	20111033|IntOGen;20393554|ICGC	2
RDX	P35241	246	R	K	Binding Site	RefSeq CDD|peptide binding site/		4/5	none	20111033|IntOGen;20393554|ICGC	2
FE65L2;APBB3	O95704	408	M	V	Binding Site	RefSeq CDD|peptide binding site/		5/5	none	20111033|IntOGen;20393554|ICGC	2
YWHAG	P61981	57	R	C	Binding Site	RefSeq CDD|peptide binding site/		5/5	none	20111033|IntOGen;20393554|ICGC;21720365|COSMIC	3
YWHAG	P61981	57	R	H	Binding Site	RefSeq CDD|peptide binding site/		5/5	none	20111033|IntOGen;20393554|ICGC	2
BTF2;GTF2H1	P32780	60	K	T	Binding Site	RefSeq CDD|peptide binding site/		5/5	none	20111033|IntOGen;22810696|COSMIC	2
FUT8	Q9BYC5	516	R	Q	Binding Site	RefSeq CDD|peptide ligand binding site/		5/5	none	20111033|IntOGen;20393554|ICGC	2
CACNLB3;CACNB3	P54284	73	V	I	Binding Site	RefSeq CDD|peptide ligand binding site/		5/5	none	20111033|IntOGen;22722201|COSMIC;20393554|ICGC	3
TTP;EHB10;BOG25;SH3BP4	Q9P0V3	91	E	V	Binding Site	RefSeq CDD|peptide ligand binding site/		5/5	none	20111033|IntOGen;21720365|COSMIC	2
SH3D19	Q5HYK7	765	D	Y	Binding Site	RefSeq CDD|peptide ligand binding site/		5/5	none	20111033|IntOGen;20393554|ICGC	2
STAM1;STAM	Q92783	225	E	K	Binding Site	RefSeq CDD|peptide ligand binding site/		5/5	none	21798893|COSMIC;20111033|IntOGen	2
JTK7;ABL;ABL1	P00519	72	F	V	Binding Site	RefSeq CDD|peptide ligand binding site/		5/5	none	22895193|COSMIC;20111033|IntOGen;20393554|ICGC	3
EMS1;CTTN	Q14247	528	G	R	Binding Site	RefSeq CDD|peptide ligand binding site/		5/5	none	20111033|IntOGen;20393554|ICGC	2
USH1B;MYO7A	Q13402	1666	S	C	Binding Site	RefSeq CDD|peptide ligand binding site/		0/5	none	20393554|ICGC;24467687|CSR-TCGA	2
GRB1;PIK3R1	P27986	13	D	V	Binding Site	RefSeq CDD|peptide ligand binding site/		5/5	none	20111033|IntOGen;22722201|COSMIC;20393554|ICGC	3
CACNLB4;CACNB4	O00305	155	L	P	Binding Site	RefSeq CDD|peptide ligand binding site/		5/5	none	20111033|IntOGen;20393554|ICGC	2
RBP2;KIAA0318;RIMBP2	O15034	1013	F	V	Binding Site	RefSeq CDD|peptide ligand binding site/		3/3	none	20111033|IntOGen;20393554|ICGC;23525077|COSMIC	3
P67PHOX;NOXA2;NCF2	P19878	475	D	N	Binding Site	RefSeq CDD|peptide ligand binding site/		5/5	none	20111033|IntOGen;22810696|COSMIC	2
GRID;GRB2L;GADS;GRAP2	O75791	16	E	V	Binding Site	RefSeq CDD|peptide ligand binding site/		5/5	none	20111033|IntOGen;20393554|ICGC	2
TRAD;HAPIP;DUO;DUET;KALRN	O60229	1702	P	R	Binding Site	RefSeq CDD|peptide ligand binding site/		5/5	none	20111033|IntOGen;20393554|ICGC	2
MYSB;CACNLB2;CACNB2	Q08289	174	P	S	Binding Site	RefSeq CDD|peptide ligand binding site/		5/5	none	20111033|IntOGen;20393554|ICGC	2
SLAP1;SLAP;SLA	Q13239	76	C	R	Binding Site	RefSeq CDD|peptide ligand binding site/		5/5	none	20111033|IntOGen;20393554|ICGC	2
SLAP1;SLAP;SLA	Q13239	76	C	F	Binding Site	RefSeq CDD|peptide ligand binding site/		5/5	none	20111033|IntOGen;22810696|COSMIC	2
USH1B;MYO7A	Q13402	1617	P	H	Binding Site	RefSeq CDD|peptide ligand binding site/		5/5	none	20111033|IntOGen;20393554|ICGC	2
SPTA2;NEAS;SPTAN1	Q13813	1017	P	S	Binding Site	RefSeq CDD|peptide ligand binding site/		5/5	none	20111033|IntOGen;16959974|COSMIC	2
PEX13	Q92968	286	V	I	Binding Site	RefSeq CDD|peptide ligand binding site/		4/5	none	20111033|IntOGen;20393554|ICGC	2
VAV3	Q9UKW4	616	P	S	Binding Site	RefSeq CDD|peptide ligand binding site/		4/5	18	20393554|ICGC;24467687|CSR-TCGA	2
PRKM8IP;JIP1;IB1;MAPK8IP1	Q9UQF2	542	Y	C	Binding Site	RefSeq CDD|peptide ligand binding site/		5/5	none	20111033|IntOGen;20393554|ICGC;21720365|COSMIC	3
EPS8R1;DRC3;EPS8L1	Q8TE68	525	G	E	Binding Site	RefSeq CDD|peptide ligand binding site/		5/5	none	20111033|IntOGen;20393554|ICGC	2
CD2BP1;PSTPIP1	O43586	396	W	C	Binding Site	RefSeq CDD|peptide ligand binding site/		4/4	none	21798893|COSMIC;20111033|IntOGen	2
ASH;GRB2	P62993	9	F	L	Binding Site	RefSeq CDD|peptide ligand binding site/		5/5	none	20111033|IntOGen;21720365|COSMIC	2
KIAA1304;ARHGAP13;SRGAP1	Q7Z6B7	757	R	Q	Binding Site	RefSeq CDD|peptide ligand binding site/		5/5	none	20111033|IntOGen;20393554|ICGC	2
IRTKS;BAIAP2L1	Q9UHR4	390	G	R	Binding Site	RefSeq CDD|peptide ligand binding site/		5/5	none	20111033|IntOGen;20393554|ICGC	2
P51NOX;NOXA1	Q86UR1	438	E	Q	Binding Site	RefSeq CDD|peptide ligand binding site/		5/5	none	20111033|IntOGen;20393554|ICGC	2
BPK;ATK;AGMX1;BTK	Q06187	228	M	I	Binding Site	RefSeq CDD|peptide ligand binding site/		5/5	none	20111033|IntOGen;20393554|ICGC	2
SNX30;SH3PXD3C;SH3PX3;SNX33	Q8WV41	266	R	H	Binding Site	RefSeq CDD|phosphoinositide binding site/		5/5	none	20111033|IntOGen;22810696|COSMIC	2
SNX15	Q9NRS6	81	R	W	Binding Site	RefSeq CDD|phosphoinositide binding site/		5/5	none	20111033|IntOGen;20393554|ICGC	2
TAPP1;PLEKHA1	Q9HB21	265	R	Q	Binding Site	RefSeq CDD|phosphoinositide binding site/		5/5	none	20111033|IntOGen;20393554|ICGC	2
DAB1	O75553	76	R	H	Binding Site	RefSeq CDD|phosphoinositide binding site/		4/4	none	20111033|IntOGen;20393554|ICGC	2
SHCB;SCK;SHC2	P98077	175	R	C	Binding Site	RefSeq CDD|phosphopeptide binding site/		5/5	none	20111033|IntOGen;20393554|ICGC	2
LL5A;KIAA0638;PHLDB1	Q86UU1	79	G	D	Binding Site	RefSeq CDD|phosphopeptide binding site/		5/5	none	20111033|IntOGen;20393554|ICGC	2
P95;NBS1;NBS;NBN	O60934	43	R	Q	Binding Site	RefSeq CDD|phosphopeptide binding site/		5/5	none	22877736|COSMIC;20393554|ICGC	2
TIFAB	Q6ZNK6	80	R	H	Binding Site	RefSeq CDD|phosphopeptide binding site/		5/5	none	20111033|IntOGen;20393554|ICGC	2
AXA1;APTX	Q7Z2E3	43	R	C	Binding Site	RefSeq CDD|phosphopeptide binding site/		5/5	none	20111033|IntOGen;20393554|ICGC;21720365|COSMIC	3
AXA1;APTX	Q7Z2E3	43	R	C	Binding Site	RefSeq CDD|phosphopeptide binding site/		5/5	NA	20111033|IntOGen;20393554|ICGC;21720365|COSMIC	3
XIP1;PALF;C2orf13;APLF	Q8IW19	59	T	R	Binding Site	RefSeq CDD|phosphopeptide binding site/		2/5	none	20111033|IntOGen;20393554|ICGC	2
KIAA0042;KIF14	Q15058	866	E	K	Binding Site	RefSeq CDD|phosphopeptide binding site/		5/5	none	20111033|IntOGen;20393554|ICGC	2
XIP1;PALF;C2orf13;APLF	Q8IW19	37	R	S	Binding Site	RefSeq CDD|phosphopeptide binding site/		5/5	none	20111033|IntOGen;20393554|ICGC	2
SEMAY;KIAA1869;SEMA6C	Q9H3T2	192	A	G	Binding Site	RefSeq CDD|plexin binding site/		4/5	none	20111033|IntOGen;20393554|ICGC;21720365|COSMIC	3
SEMAY;KIAA1869;SEMA6C	Q9H3T2	114	R	W	Binding Site	RefSeq CDD|plexin binding site/		5/5	none	20111033|IntOGen;20393554|ICGC	2
SEMAZ;SEMAN;SEMA6B	Q9H3T3	172	A	G	Binding Site	RefSeq CDD|plexin binding site/		5/5	none	20111033|IntOGen;20393554|ICGC	2
KIAA1479;SEMA6D	Q8NFY4	191	F	C	Binding Site	RefSeq CDD|plexin binding site/		5/5	none	20111033|IntOGen;20393554|ICGC	2
KIAA1619;SEMA4G	Q9NTN9	277	K	M	Binding Site	RefSeq CDD|plexin binding site/		5/5	none	20111033|IntOGen;20393554|ICGC	2
SF3B14	Q9Y3B4	49	R	T	Binding Site	RefSeq CDD|polypeptide substrate binding site/		5/5	none	20111033|IntOGen;20393554|ICGC	2
NAF1;KIAA0113;TNIP1	Q15025	457	T	M	Binding Site	RefSeq CDD|polyubiquitin binding site/		5/5	none	20111033|IntOGen;20393554|ICGC	2
NRP;HYPL;HIP7;GLC1E;FIP2;OPTN	Q96CV9	463	I	L	Binding Site	RefSeq CDD|polyubiquitin binding site/		0/5	none	20111033|IntOGen;22941188|COSMIC	2
C6orf97;CCDC170	Q8IYT3	483	A	D	Binding Site	RefSeq CDD|primary dimer interface/		5/5	none	20111033|IntOGen;22941188|COSMIC	2
SAS6;SASS6	Q6UVJ0	378	A	V	Binding Site	RefSeq CDD|primary dimer interface/		5/5	none	20111033|IntOGen;20393554|ICGC;21720365|COSMIC	3
SAS6;SASS6	Q6UVJ0	418	K	N	Binding Site	RefSeq CDD|primary dimer interface/		5/5	none	20111033|IntOGen;20393554|ICGC	2
PLA2G5	P39877	49	G	S	Binding Site	RefSeq CDD|primary metal binding site /		5/5	none	20111033|IntOGen;20393554|ICGC	2
IMD2;WAS	P42768	56	A	V	Binding Site	RefSeq CDD|proline-rich peptide binding site/		5/5	none	20111033|IntOGen;20393554|ICGC	2
TG	P01266	1153	K	N	Binding Site	RefSeq CDD|protease interaction site/		2/5	none	20111033|IntOGen;20393554|ICGC	2
TICN3;SPOCK3	Q9BQ16	354	G	D	Binding Site	RefSeq CDD|protease interaction site/		3/5	none	20111033|IntOGen;20393554|ICGC	2
WHRN;KIAA1526;DFNB31	Q9P202	885	A	S	Binding Site	RefSeq CDD|protein binding site/		5/5	none	20111033|IntOGen;20393554|ICGC;21720365|COSMIC	3
WHRN;KIAA1526;DFNB31	Q9P202	881	A	S	Binding Site	RefSeq CDD|protein binding site/		5/5	none	20111033|IntOGen;22832583|COSMIC	2
PURH;ATIC	P31939	34	S	F	Binding Site	RefSeq CDD|purine monophosphate binding site/		5/5	none	20111033|IntOGen;20393554|ICGC;21720365|COSMIC	3
[truncated: 1,787 more rows]
