# Supplementary material for: Human germline and pan-cancer variomes and their distinct functional profiles
Source: Nucleic Acids Res. 2014 Sep 17;42(18):11570–88. doi: 10.1093/nar/gku772 (PMC4191387; doi:10.1093/nar/gku772)
Supplement: SUPPLEMENTARY DATA [file supp_gku772_nar-01885-n-2014-File004.zip › Sup_Tab_5_Conservation_Comparison.xlsx]

## Sheet: (A) Func_nsSNV vs. total nsSNV
Amino Acid	Conserved_FuncSite_nsSNV	Total_FuncSite_nsSNV	Conserved_Total_nsSNV	Total_nsSNV	Ratio	Expected	Difference	p-value
A	911	1282	67354	133898	0.503025	644.878	266.122	4.73139e-52
C	643	780	17962	27300	0.657949	513.2	129.8	1.26388e-25
E	1352	1643	79159	134778	0.587329	964.981	387.019	8.75161e-94
D	1948	2269	53915	90298	0.597079	1354.77	593.229	3.59046e-164
G	1206	1496	75519	126510	0.596941	893.024	312.976	2.7187e-67
F	384	489	23844	36189	0.658874	322.19	61.8105	3.2922e-10
I	312	471	29010	56194	0.516247	243.152	68.8475	5.17437e-11
H	702	833	21739	40763	0.533302	444.241	257.759	2.48405e-80
K	2406	3185	36141	62930	0.574305	1829.16	576.839	1.47074e-101
M	336	493	21231	41897	0.506743	249.824	86.1758	2.84414e-15
L	543	704	58408	91409	0.638974	449.838	93.1621	1.3313e-14
N	1766	2663	24237	45775	0.529481	1410.01	355.992	1.33286e-44
Q	364	490	35227	64780	0.543794	266.459	97.5408	8.01623e-20
P	696	951	70157	125405	0.559443	532.031	163.969	3.30735e-28
S	4908	8387	66164	133495	0.495629	4156.84	751.159	4.09014e-61
R	3107	3813	152760	257537	0.593157	2261.71	845.29	1.99339e-189
T	2392	4110	40061	84251	0.475496	1954.29	437.712	5.70276e-43
W	208	255	14310	20472	0.699004	178.246	29.7541	7.7616e-06
V	531	751	50486	96903	0.520995	391.267	139.733	9.4211e-26
Y	1413	1822	22638	33617	0.673409	1226.95	186.048	5.01974e-22

## Sheet: (B) nsSNV_site
Amino Acid	#Variants	%Conserv in total	%Conserv in Germline	%Conserv in Somatic Var
A	133898	0.503025	0.451061	0.543885
C	27300	0.657949	0.60369	0.697702
E	134778	0.587329	0.549597	0.603507
D	90298	0.597079	0.554136	0.621034
G	126510	0.596941	0.539728	0.629799
F	36189	0.658874	0.621275	0.679414
I	56194	0.516247	0.483063	0.556983
H	40763	0.533302	0.483142	0.571595
K	62930	0.574305	0.544845	0.592309
M	41897	0.506743	0.467036	0.545088
L	91409	0.638974	0.603127	0.660419
N	45775	0.529481	0.500997	0.56108
Q	64780	0.543794	0.505743	0.567415
P	125405	0.559443	0.509954	0.591047
S	133495	0.495629	0.448543	0.522495
R	257537	0.593157	0.544569	0.635652
T	84251	0.475496	0.442593	0.510424
W	20472	0.699004	0.648906	0.721305
V	96903	0.520995	0.487944	0.556375
Y	33617	0.673409	0.639913	0.701098

## Sheet: (C) nsSNV affected FuncSites
Amino Acid	#Variants	%Conserv in total	%Conserv in Germline	%Conserv in Somatic Var
A	1282	0.710608	0.67316	0.731707
C	780	0.824359	0.812925	0.831276
E	1643	0.822885	0.793023	0.833471
D	2269	0.858528	0.817204	0.875155
G	1496	0.80615	0.784841	0.814167
F	489	0.785276	0.775362	0.789174
I	471	0.66242	0.590517	0.732218
H	833	0.842737	0.824104	0.853612
K	3185	0.755416	0.715891	0.780815
M	493	0.681542	0.650718	0.704225
L	704	0.771307	0.770751	0.771619
N	2663	0.663162	0.644186	0.680991
Q	490	0.742857	0.704545	0.764331
P	951	0.731861	0.742188	0.728058
S	8387	0.585191	0.531584	0.616415
R	3813	0.814844	0.771609	0.840586
T	4110	0.581995	0.525123	0.6375
W	255	0.815686	0.76	0.838889
V	751	0.707057	0.650568	0.756892
Y	1822	0.775521	0.734478	0.804695

## Sheet: (D)nsSNV_affected_Acetylation
Amino Acid	#Variants	%Conserv in total	%Conserv in Germline	%Conserv in Somatic Var
A	59	0.508475	0.461538	0.545455
K	666	0.792793	0.770428	0.806846
M	74	0.540541	0.419355	0.627907
S	39	0.589744	0.565217	0.625
T	8	0.5	0.6	0.333333
V	7	0.857143	1	0.666667

## Sheet: (E)nsSNV_affected_Active_Site
Amino Acid	#Variants	%Conserv in total	%Conserv in Germline	%Conserv in Somatic Var
A	94	0.840426	0.703704	0.895522
C	77	0.805195	0.76	0.826923
E	182	0.895604	0.857143	0.907143
D	378	0.904762	0.90566	0.904412
G	195	0.830769	0.810345	0.839416
F	41	0.804878	0.818182	0.8
I	30	0.733333	0.666667	0.761905
H	274	0.923358	0.919192	0.925714
K	72	0.875	0.818182	0.9
M	39	0.717949	0.6875	0.73913
L	53	0.754717	0.545455	0.809524
N	63	0.904762	0.827586	0.970588
Q	50	0.9	1	0.852941
P	39	0.871795	0.923077	0.846154
S	144	0.840278	0.811321	0.857143
R	422	0.874408	0.828571	0.906883
T	94	0.797872	0.789474	0.803571
W	26	0.692308	0.666667	0.705882
V	59	0.694915	0.615385	0.757576
Y	53	0.849057	0.807692	0.888889

## Sheet: (F)nsSNV_affected_Binding_Site
Amino Acid	#Variants	%Conserv in total	%Conserv in Germline	%Conserv in Somatic Var
A	1156	0.718858	0.690073	0.734859
C	624	0.850962	0.86036	0.845771
E	1494	0.813922	0.784615	0.824275
D	2053	0.854359	0.805217	0.873478
G	1387	0.806777	0.779255	0.817013
F	459	0.784314	0.767442	0.790909
I	453	0.664459	0.594714	0.734513
H	648	0.82716	0.810127	0.836983
K	672	0.800595	0.776744	0.811816
M	398	0.713568	0.694118	0.72807
L	658	0.776596	0.786325	0.771226
N	719	0.798331	0.791519	0.802752
Q	445	0.746067	0.692308	0.775087
P	898	0.73608	0.746835	0.732224
S	1009	0.694747	0.630631	0.726331
R	3382	0.817268	0.775334	0.842579
T	741	0.740891	0.711599	0.763033
W	230	0.830435	0.779412	0.851852
V	723	0.709544	0.65	0.762402
Y	532	0.847744	0.818182	0.865269
						a

## Sheet: (G)nsSNV_affected_Crotonylation
Amino Acid	#Variants	%Conserv in total	%Conserv in Germline	%Conserv in Somatic Var
K	52	0.961538	1	0.952381

## Sheet: (H)nsSNV_affected_Methylation
Amino Acid	#Variants	%Conserv in total	%Conserv in Germline	%Conserv in Somatic Var
K	52	0.903846	0.916667	0.9
R	172	0.697674	0.571429	0.747967

## Sheet: (I)nsSNV_affected_NGLY
Amino Acid	#Variants	%Conserv in total	%Conserv in Germline	%Conserv in Somatic Var
A	13	0.615385	0.666667	0.5
H	3	0.333333	0.5	0
L	22	0.636364	0.615385	0.666667
N	1915	0.606266	0.59596	0.617297
S	1179	0.541985	0.47644	0.5734
R	4	0.75	0	1
T	1231	0.593826	0.550336	0.634646

## Sheet: (J)nsSNV_affected_OGLY
Amino Acid	#Variants	%Conserv in total	%Conserv in Germline	%Conserv in Somatic Var
S	99	0.444444	0.365385	0.531915
K	5	1	1	1
T	99	0.262626	0.188679	0.347826

[truncated: 3 more sheets: (K)nsSNV_affected_Phospho, (L)nsSNV_affected_S-nitro, (M)nsSNV_affected_Ubiquity]
