# Supplementary material for: Human germline and pan-cancer variomes and their distinct functional profiles
Source: Nucleic Acids Res. 2014 Sep 17;42(18):11570–88. doi: 10.1093/nar/gku772 (PMC4191387; doi:10.1093/nar/gku772)
Supplement: SUPPLEMENTARY DATA [file supp_gku772_nar-01885-n-2014-File004.zip › Sup_Tab_6_DisVar_disease_mapping_to_nsSNV_affected_Functional_sites.xlsx]

## Sheet: (A) DisVar_LOF
Gene Name	UniProtAC	Position	Ref	Var	Mod type	Mod Detail	dbSNP Freq	Mammalian Conservation	#NCI-60	BioMuta Cancer	#Cancer	DisVar	#DisVar
SEPT12	Q8IYM1	89	T	M	Binding Site	UniProtKB|GTP (By similarity).		5/5	none	DOID:3073	1	spermatogenic failure 10	1
ABCC7;CFTR	P13569	549	S	I	Phosphorylation	Phosphositeplus.1010730|Phosphoserine/HPRD 9.0|Phosphoserine/UniProtKB|Phosphoserine/		5/5	NA	NA	0	cystic fibrosis	1
ABCC7;CFTR	P13569	549	S	N	Phosphorylation	Phosphositeplus.1010730|Phosphoserine/HPRD 9.0|Phosphoserine/UniProtKB|Phosphoserine/		5/5	NA	NA	0	OMIM:602421	1
ABCC7;CFTR	P13569	549	S	R	Phosphorylation	Phosphositeplus.1010730|Phosphoserine/HPRD 9.0|Phosphoserine/UniProtKB|Phosphoserine/		5/5	NA	NA	0	OMIM:602421	1
ABCR;ABCA4	P78363	100	S	P	+2 from N-linked Glycosylation	HPRD 9.0|N-linked (Glc...)/UniProtKB|N-linked (GlcNAc...)/		5/5	NA	NA	0	stargardt disease 1	1
ABO	P16442	235	G	S	Active Site	RefSeq CDD|active site/		5/5	none	DOID:3459	1	OMIM:110300	1
ABO	P16442	234	P	A	Active Site	RefSeq CDD|active site/		5/5	NA	NA	0	OMIM:110300	1
ACADM	P11310	281	R	T	Active Site	RefSeq CDD|active site/		5/5	NA	NA	0	OMIM:607008	1
ACADM	P11310	193	T	A	Active Site	RefSeq CDD|active site/		5/5	NA	NA	0	OMIM:607008	1
ACADM	P11310	352	Y	C	Binding Site	RefSeq CDD|homotetramer interface/		5/5	NA	NA	0	acyl-coa dehydrogenase medium-chain deficiency	1
ACADM	P11310	336	S	R	Binding Site	RefSeq CDD|homotetramer interface/		5/5	NA	NA	0	acyl-coa dehydrogenase medium-chain deficiency	1
ACADS	P16219	383	R	C	Binding Site	RefSeq CDD|homotetramer interface/		5/5	NA	NA	0	acyl-coa dehydrogenase short-chain deficiency	1
ACHRE;CHRNE	Q04844	163	S	L	+2 from N-linked Glycosylation	UniProtKB|N-linked (GlcNAc...) (Potential)/	0.0005	5/5	NA	NA	0	OMIM:100725	1
ACOX;ACOX1	Q15067	178	G	C	Active Site	RefSeq CDD|active site/		5/5	NA	NA	0	OMIM:609751	1
ACOX;ACOX1	Q15067	178	G	C	Binding Site	UniProtKB|FAD; via amide nitrogen (By similarity).		5/5	NA	NA	0	OMIM:609751	1
ACOX;ACOX1	Q15067	309	Q	R	Binding Site	RefSeq CDD|homodimer interface/		5/5	NA	NA	0	OMIM:609751	1
ACOX;ACOX1	Q15067	231	G	V	Binding Site	RefSeq CDD|homodimer interface/		5/5	NA	NA	0	adrenoleukodystrophy, pseudoneonatal	1
ACSF3	Q4G176	358	T	I	Active Site	RefSeq CDD|active site/		5/5	NA	NA	0	combined malonic and methylmalonic aciduria	1
ACSF3	Q4G176	480	G	S	Active Site	RefSeq CDD|active site/		5/5	NA	NA	0	combined malonic and methylmalonic aciduria	1
ACSF3	Q4G176	243	P	L	Active Site	RefSeq CDD|active site/		5/5	none	DOID:3459	1	combined malonic and methylmalonic aciduria	1
ACSF3	Q4G176	471	R	Q	Binding Site	UniProtKB|ATP (By similarity).		5/5	NA	NA	0	combined malonic and methylmalonic aciduria	1
ACSF3	Q4G176	471	R	W	Binding Site	UniProtKB|ATP (By similarity).		5/5	NA	NA	0	combined malonic and methylmalonic aciduria	1
ACSF3	Q4G176	243	P	L	Binding Site	RefSeq CDD|CoA binding site/		5/5	none	DOID:3459	1	combined malonic and methylmalonic aciduria	1
ACSF3	Q4G176	480	G	S	Binding Site	RefSeq CDD|CoA binding site/		5/5	NA	NA	0	combined malonic and methylmalonic aciduria	1
ACSF3	Q4G176	358	T	I	Binding Site	RefSeq CDD|CoA binding site/RefSeq CDD|AMP binding site/		5/5	NA	NA	0	combined malonic and methylmalonic aciduria	1
ACTA;ACTA1	P68133	68	T	I	Phosphorylation	Phosphositeplus.1010730|Phosphothreonine/		5/5	none	NA	0	nemaline myopathy 3	1
ACTG;ACTB;ACTG1	P63261	203	T	K	Phosphorylation	Phosphositeplus.1010730|Phosphothreonine/		5/5	NA	NA	0	baraitser-winter syndrome 2	1
ACTVS;ACTSA;ACTA2	P62736	326	T	N	Phosphorylation	SysPTM 1.1|Phosphothreonine/Phosphositeplus.1010730|Phosphothreonine/HPRD 9.0|Phosphothreonine/		5/5	NA	NA	0	aortic aneurysm, familial thoracic 6	1
ADA1;ADA	P00813	15	H	D	Active Site	RefSeq CDD|active site/		5/5	NA	NA	0	severe combined immunodeficiency autosomal recessive t-cell-negative/b-cell-negative/nk-cell-negative	1
ADH2;ADH1B	P00325	370	R	C	Binding Site	UniProtKB|NAD.		5/5	1	NA	0	OMIM:103720	1
ADHFE1	Q8IWW8	242	D	V	Binding Site	RefSeq CDD|metal binding site/		5/5	none	DOID:1612	1	breast cancer	1
ADK2;AK2	P54819	1	M	V	Acetylation	UniProtKB|N-acetylmethionine/		4/4	NA	NA	0	OMIM:103020	1
ADK2;AK2	P54819	103	R	W	Binding Site	RefSeq CDD|AMP-binding site/RefSeq CDD|ATP-AMP (Ap5A)-binding site/		5/5	NA	NA	0	reticular dysgenesis	1
AGA	P20933	257	T	I	Active Site	RefSeq CDD|active site/		5/5	NA	NA	0	aspartylglucosaminuria	1
AGA	P20933	135	F	S	Binding Site	RefSeq CDD|dimer interface/		5/5	NA	NA	0	aspartylglucosaminuria	1
ALD;ABCD1	P33897	214	N	D	N-linked Glycosylation	UniProtKB|N-linked (GlcNAc...) (Potential)/		5/5	none	NA	0	adrenoleukodystrophy	1
ALDA;ALDOA	P04075	339	C	Y	S-Nitrosylation	dbSNO 1.0|S-Nitrosocysteine/		5/5	NA	NA	0	glycogen storage disease 12	1
ALDB;ALDOB	P05062	304	R	W	Active Site	RefSeq CDD|active site/		5/5	NA	DOID:3907	1	hereditary fructose intolerance	1
ALDB;ALDOB	P05062	304	R	Q	Active Site	RefSeq CDD|active site/	0.0005	5/5	NA	NA	0	hereditary fructose intolerance	1
ALDH6;ALDH1A3	P47895	89	R	C	Binding Site	RefSeq CDD|homotetrameric interface/		5/5	none	DOID:2871	1	microphthalmia, isolated, 8	1
ALDM;ALDH2	P05091	504	E	K	Binding Site	RefSeq CDD|homotetrameric interface/		5/5	none	NA	0	OMIM:100650	1
ALK1;ACVRLK1;ACVRL1	P37023	374	R	W	Active Site	RefSeq CDD|active site/		5/5	NA	NA	0	hereditary hemorrhagic telangiectasia 2	1
ALK1;ACVRLK1;ACVRL1	P37023	374	R	Q	Active Site	RefSeq CDD|active site/		5/5	NA	NA	0	hereditary hemorrhagic telangiectasia 2	1
ALK1;ACVRLK1;ACVRL1	P37023	337	L	P	Active Site	RefSeq CDD|active site/		5/5	NA	NA	0	hereditary hemorrhagic telangiectasia 2	1
ALK1;ACVRLK1;ACVRL1	P37023	229	K	R	Binding Site	UniProtKB|ATP (By similarity).		5/5	NA	NA	0	hereditary hemorrhagic telangiectasia 2	1
ALK1;ACVRLK1;ACVRL1	P37023	337	L	P	Binding Site	RefSeq CDD|ATP binding site/		5/5	NA	NA	0	hereditary hemorrhagic telangiectasia 2	1
ALK1;ACVRLK1;ACVRL1	P37023	374	R	W	Binding Site	RefSeq CDD|substrate binding site/		5/5	NA	NA	0	hereditary hemorrhagic telangiectasia 2	1
ALK1;ACVRLK1;ACVRL1	P37023	374	R	Q	Binding Site	RefSeq CDD|substrate binding site/		5/5	NA	NA	0	hereditary hemorrhagic telangiectasia 2	1
ALPL	P05186	184	R	W	Active Site	RefSeq CDD|active site/		4/4	NA	NA	0	hypophosphatasia	1
ALPL	P05186	171	H	Y	Active Site	RefSeq CDD|active site/		4/4	NA	NA	0	hypophosphatasia	1
ALPL	P05186	171	H	R	Active Site	RefSeq CDD|active site/		4/4	NA	NA	0	hypophosphatasia	1
ALPL	P05186	378	D	V	Active Site	RefSeq CDD|active site/		5/5	NA	NA	0	OMIM:171760	1
ALPL	P05186	132	A	V	Binding Site	RefSeq CDD|dimer interface/		4/4	NA	NA	0	hypophosphatasia	1
ALPL	P05186	476	E	K	Binding Site	RefSeq CDD|dimer interface/		5/5	NA	NA	0	hypophosphatasia	1
ALPL	P05186	411	T	A	Binding Site	RefSeq CDD|dimer interface/		5/5	NA	NA	0	hypophosphatasia	1
ALPL	P05186	473	G	S	Binding Site	RefSeq CDD|dimer interface/		5/5	none	DOID:1996	1	hypophosphatasia	1
ALPL	P05186	382	V	I	Binding Site	RefSeq CDD|dimer interface/		5/5	none	DOID:1324	1	hypophosphatasia	1
ALPL	P05186	456	G	R	Binding Site	RefSeq CDD|dimer interface/		5/5	NA	NA	0	OMIM:171760	1
ALPL	P05186	417	N	S	Binding Site	RefSeq CDD|dimer interface/		5/5	NA	NA	0	OMIM:171760	1
ALPL	P05186	68	T	M	Binding Site	RefSeq CDD|dimer interface/		4/4	NA	NA	0	hypophosphatasia	1
ALPL	P05186	478	N	I	Binding Site	RefSeq CDD|dimer interface/		5/5	NA	NA	0	hypophosphatasia	1
ALPL	P05186	120	G	R	Binding Site	RefSeq CDD|dimer interface/		4/4	NA	DOID:8923	1	hypophosphatasia	1
ALPL	P05186	71	R	S	Binding Site	RefSeq CDD|dimer interface/		4/4	NA	NA	0	hypophosphatasia	1
ALPL	P05186	71	R	C	Binding Site	RefSeq CDD|dimer interface/		4/4	NA	NA	0	OMIM:171760	1
ALPL	P05186	71	R	L	Binding Site	RefSeq CDD|dimer interface/		4/4	none	DOID:1324	1	OMIM:171760	1
ALPL	P05186	71	R	P	Binding Site	RefSeq CDD|dimer interface/		4/4	NA	NA	0	OMIM:171760	1
ALPL	P05186	71	R	H	Binding Site	RefSeq CDD|dimer interface/		4/4	1	NA	0	OMIM:171760	1
ALX3	O95076	203	N	S	Binding Site	RefSeq CDD|specific DNA base contacts/		5/5	NA	NA	0	OMIM:606014	1
AMDHD2	Q9Y303	294	D	N	Active Site	UniProtKB|Proton donor/acceptor (By similarity).		5/5	none	DOID:234	1	colorectal cancer	1
AMPS;ADSL	P30566	2	A	V	Acetylation	UniProtKB|N-acetylalanine/	0.0014	4/4	NA	NA	0	adenylosuccinase deficiency	1
AMPS;ADSL	P30566	303	R	C	Binding Site	UniProtKB|Substrate; shared with neighboring subunit.		5/5	NA	NA	0	adenylosuccinase deficiency	1
AMPS;ADSL	P30566	396	R	C	Binding Site	RefSeq CDD|tetramer interface/		5/5	NA	NA	0	adenylosuccinase deficiency	1
AMPS;ADSL	P30566	396	R	H	Binding Site	RefSeq CDD|tetramer interface/		5/5	none	DOID:2871	1	adenylosuccinase deficiency	1
AMPS;ADSL	P30566	450	T	S	Binding Site	RefSeq CDD|tetramer interface/		5/5	NA	NA	0	adenylosuccinase deficiency	1
AMPS;ADSL	P30566	268	D	N	Binding Site	RefSeq CDD|tetramer interface/		5/5	NA	NA	0	adenylosuccinase deficiency	1
AMPS;ADSL	P30566	452	R	P	Binding Site	RefSeq CDD|tetramer interface/		4/5	NA	NA	0	adenylosuccinase deficiency	1
AMPS;ADSL	P30566	246	K	E	Binding Site	RefSeq CDD|tetramer interface/		5/5	NA	NA	0	OMIM:608222	1
AMSH;STAMBP	O95630	313	T	I	Binding Site	RefSeq CDD|Distal ubiquitin recognition interface/		5/5	NA	NA	0	microcephaly-capillary malformation syndrome	1
AN2;PAX6	P26367	18	G	W	Binding Site	RefSeq CDD|DNA binding site/		5/5	NA	NA	0	aniridia	1
AN2;PAX6	P26367	119	S	R	Binding Site	RefSeq CDD|DNA binding site/		5/5	none	DOID:8557	1	OMIM:607108	1
AN2;PAX6	P26367	19	R	P	Binding Site	RefSeq CDD|DNA binding site/		5/5	NA	NA	0	aniridia	1
AN2;PAX6	P26367	128	R	C	Binding Site	RefSeq CDD|DNA binding site/		5/5	NA	NA	0	OMIM:607108	1
AN2;PAX6	P26367	68	P	S	Binding Site	RefSeq CDD|DNA binding site/		5/5	NA	NA	0	OMIM:607108	1
AN2;PAX6	P26367	79	A	E	Binding Site	RefSeq CDD|DNA binding site/		4/5	none	NA	0	aniridia	1
AN2;PAX6	P26367	52	C	R	Binding Site	RefSeq CDD|DNA binding site/		5/5	NA	NA	0	aniridia	1
AN2;PAX6	P26367	73	G	D	Binding Site	RefSeq CDD|DNA binding site/		5/5	NA	NA	0	aniridia	1
AN2;PAX6	P26367	17	N	S	Binding Site	RefSeq CDD|DNA binding site/		5/5	NA	NA	0	aniridia	1
AN2;PAX6	P26367	125	R	C	Binding Site	RefSeq CDD|DNA binding site/		4/5	NA	NA	0	foveal hypoplasia	1
AN2;PAX6	P26367	26	R	G	Binding Site	RefSeq CDD|DNA binding site/		5/5	NA	NA	0	OMIM:607108	1
ANPRB;NPR2	P20594	115	W	G	Binding Site	RefSeq CDD|dimerization interface (closed form)/		5/5	NA	NA	0	acromesomelic dysplasia, maroteaux type	1
APOC3	P02656	94	T	A	O-linked Glycosylation	UniProtKB|O-linked (GalNAc...)/		2/3	NA	NA	0	OMIM:107720	1
APOE	P02649	314	S	R	O-linked Glycosylation	UniProtKB|O-linked (GalNAc...)/		1/3	NA	NA	0	OMIM:107741	1
APRF;STAT3	P40763	657	Y	C	Phosphorylation	HPRD 9.0|Phosphotyrosine/		5/5	NA	NA	0	hyperimmunoglobulin e recurrent infection syndrome, autosomal dominant	1
APRT	P07741	133	G	D	Active Site	RefSeq CDD|active site/		5/5	NA	NA	0	adenine phosphoribosyltransferase deficiency	1
APRT	P07741	65	D	V	Active Site	RefSeq CDD|active site/		5/5	NA	NA	0	OMIM:102600	1
AQP2	P41181	185	P	A	Binding Site	RefSeq CDD|Asn-Pro-Ala signature motifs/		5/5	NA	NA	0	diabetes insipidus, nephrogenic, autosomal	1
AQP2	P41181	70	A	D	Binding Site	RefSeq CDD|Asn-Pro-Ala signature motifs/		5/5	NA	NA	0	diabetes insipidus, nephrogenic, autosomal	1
AQP2	P41181	68	N	S	Binding Site	RefSeq CDD|Asn-Pro-Ala signature motifs/		5/5	NA	NA	0	diabetes insipidus, nephrogenic, autosomal	1
AQP2	P41181	68	N	T	Binding Site	RefSeq CDD|Asn-Pro-Ala signature motifs/		5/5	none	DOID:3948;DOID:9119;DOID:1612	3	OMIM:107777	1
AQP2	P41181	125	T	M	+2 from N-linked Glycosylation	UniProtKB|N-linked (GlcNAc...) (Potential)/		2/5	none	NA	0	OMIM:107777	1
ARSA	P15289	302	K	N	Binding Site	UniProtKB|Substrate.		5/5	NA	NA	0	leukodystrophy metachromatic	1
ARSA	P15289	350	N	S	N-linked Glycosylation	HPRD 9.0|N-linked (Glc...)/UniProtKB|N-linked (GlcNAc...)/		5/5	7	NA	0	OMIM:607574	1
ASB;ALASE;ALAS2	P22557	388	T	S	Binding Site	UniProtKB|Pyridoxal phosphate (By similarity).		5/5	NA	NA	0	OMIM:301300	1
ASB;ALASE;ALAS2	P22557	299	K	Q	Binding Site	UniProtKB|Substrate (By similarity).		5/5	NA	NA	0	OMIM:301300	1
ASL	P04424	31	D	N	Active Site	RefSeq CDD|active sites/		5/5	NA	NA	0	argininosuccinic aciduria	1
ASL	P04424	236	R	W	Active Site	RefSeq CDD|active sites/		5/5	NA	NA	0	argininosuccinic aciduria	1
ASL	P04424	113	R	Q	Active Site	RefSeq CDD|active sites/		5/5	NA	NA	0	argininosuccinic aciduria	1
ASL	P04424	193	R	Q	Binding Site	RefSeq CDD|tetramer interface/		5/5	NA	NA	0	argininosuccinic aciduria	1
ASL	P04424	186	R	Q	Binding Site	RefSeq CDD|tetramer interface/		5/5	NA	NA	0	argininosuccinic aciduria	1
ASL	P04424	379	R	C	Binding Site	RefSeq CDD|tetramer interface/		5/5	NA	NA	0	argininosuccinic aciduria	1
ASL	P04424	385	R	C	Binding Site	RefSeq CDD|tetramer interface/		5/5	NA	NA	0	argininosuccinic aciduria	1
ASM;SMPD1	P17405	520	N	S	N-linked Glycosylation	UniProtKB|N-linked (GlcNAc...)/		5/5	NA	NA	0	niemann-pick disease b	1
ASP;ACY2;ASPA	P45381	21	H	P	Active Site	RefSeq CDD|active site/		5/5	NA	NA	0	canavan disease	1
ASP;ACY2;ASPA	P45381	24	E	G	Active Site	RefSeq CDD|active site/		5/5	NA	NA	0	OMIM:608034	1
ASP;ACY2;ASPA	P45381	71	R	H	Active Site	RefSeq CDD|active site/		5/5	NA	NA	0	OMIM:608034	1
ASP;ACY2;ASPA	P45381	168	R	C	Active Site	RefSeq CDD|active site/		5/5	NA	NA	0	canavan disease	1
ASP;ACY2;ASPA	P45381	168	R	H	Active Site	RefSeq CDD|active site/		5/5	NA	NA	0	canavan disease	1
ASP;ACY2;ASPA	P45381	24	E	G	Binding Site	RefSeq CDD|Zn binding site/		5/5	NA	NA	0	OMIM:608034	1
ASP;ACY2;ASPA	P45381	21	H	P	Binding Site	RefSeq CDD|Zn binding site/		5/5	NA	NA	0	canavan disease	1
ASS;ASS1	P00966	95	R	S	Binding Site	RefSeq CDD|ANP binding site/		5/5	NA	NA	0	citrullinemia 1	1
ASS;ASS1	P00966	40	Q	L	Binding Site	RefSeq CDD|ANP binding site/		5/5	NA	NA	0	citrullinemia 1	1
ASS;ASS1	P00966	117	G	S	Binding Site	RefSeq CDD|ANP binding site/		5/5	none	NA	0	citrullinemia 1	1
ASS;ASS1	P00966	117	G	D	Binding Site	RefSeq CDD|ANP binding site/		5/5	NA	NA	0	citrullinemia 1	1
ASS;ASS1	P00966	119	T	I	Binding Site	UniProtKB|Aspartate.		5/5	NA	NA	0	citrullinemia 1	1
ASS;ASS1	P00966	124	D	N	Binding Site	UniProtKB|Aspartate.		5/5	NA	NA	0	citrullinemia 1	1
ASS;ASS1	P00966	270	E	Q	Binding Site	UniProtKB|Citrulline.		5/5	NA	NA	0	citrullinemia 1	1
ASS;ASS1	P00966	180	S	N	Binding Site	UniProtKB|Citrulline.		5/5	NA	NA	0	OMIM:603470	1
ASS;ASS1	P00966	127	R	Q	Binding Site	UniProtKB|Citrulline.		5/5	NA	NA	0	citrullinemia 1	1
ASS;ASS1	P00966	127	R	W	Binding Site	UniProtKB|Citrulline.		5/5	none	NA	0	citrullinemia 1	1
ASS;ASS1	P00966	180	S	N	Phosphorylation	Phosphositeplus.1010730|Phosphoserine/HPRD 9.0|Phosphoserine/UniProtKB|Phosphoserine/		5/5	NA	NA	0	OMIM:603470	1
AT3;SERPINC1	P01008	161	R	Q	Binding Site	UniProtKB|Heparin.		5/5	none	NA	0	OMIM:107300	1
AT3;SERPINC1	P01008	167	N	T	N-linked Glycosylation	OGlycBase6.0|N-linked (Glc...)/HPRD 9.0|N-linked (Glc...)/UniProtKB|N-linked (GlcNAc...)/		5/5	NA	NA	0	OMIM:107300	1
ATGL;PNPLA2	Q96AD5	166	D	G	Active Site	RefSeq CDD|active site/		5/5	NA	NA	0	OMIM:610717	1
ATM	Q13315	2695	G	A	Binding Site	RefSeq CDD|ATP binding site/		5/5	NA	DOID:50745	1	b-cell chronic lymphocytic leukemia	1
ATP2B;ATP2A2	P16615	560	C	R	S-Nitrosylation	dbSNO 1.0|S-Nitrosocysteine/		5/5	NA	NA	0	OMIM:108740	1
ATP5E	P56381	12	Y	C	Binding Site	RefSeq CDD|delta subunit interface/RefSeq CDD|gamma subunit interface/		4/4	NA	NA	0	mitochondrial complex v deficiency, nuclear 3	1
ATQ1;ALDH7A1	P49419	427	E	Q	Binding Site	RefSeq CDD|NAD binding site/		5/5	NA	NA	0	pyridoxine-dependent epilepsy	1
AXA1;APTX	Q7Z2E3	277	V	G	Binding Site	RefSeq CDD|HIT family signature motif/		5/5	NA	NA	0	OMIM:606350	1
AYP1;RNASEH2C	Q8TDP1	143	K	I	Ubiquitylation	Phosphositeplus.1010730|Glycyl lysine isopeptide (Lys-Gly) (interchain with G-Cter in ubiquitin)/		4/4	NA	NA	0	OMIM:610330	1
BBS4	Q96RK4	364	A	E	Binding Site	RefSeq CDD|TPR motif/		5/5	NA	NA	0	OMIM:600374	1
BBS4	Q96RK4	327	L	P	Binding Site	RefSeq CDD|TPR motif/		4/5	NA	NA	0	bardet-biedl syndrome 4	1
BCATE2;DBT	P11182	452	H	R	Active Site	UniProtKB|Potential.		5/5	NA	NA	0	OMIM:248610	1
BCKDHA	P12694	159	R	W	Binding Site	RefSeq CDD|TPP-binding site/		5/5	NA	NA	0	maple syrup urine disease 1a	1
BCKDHA	P12694	211	T	M	Binding Site	RefSeq CDD|heterodimer interface/		5/5	none	DOID:2871	1	maple syrup urine disease 1a	1
BCKDHB	P21953	206	H	R	Binding Site	RefSeq CDD|heterodimer interface/		5/5	NA	NA	0	maple syrup urine disease 1b	1
BCKDHB	P21953	206	H	Y	Binding Site	RefSeq CDD|heterodimer interface/		5/5	NA	NA	0	OMIM:248611	1
BCL2L4;BAX	Q07812	108	G	V	Binding Site	RefSeq CDD|BH3-homology region binding site/		5/5	NA	NA	0	burkitt lymphoma	1
BCL2L4;BAX	Q07812	67	G	R	Binding Site	RefSeq CDD|BH3-homology region binding site/		5/5	NA	NA	0	t-cell acute lymphoblastic leukemia	1
BHLHE32;MITF	O75030	405	S	P	Phosphorylation	UniProtKB|Phosphoserine/		5/5	NA	NA	0	OMIM:156845	1
BPGM	P07738	62	R	Q	Active Site	RefSeq CDD|catalytic core/		5/5	NA	NA	0	bisphosphoglycerate mutase deficiency	1
BPGM	P07738	62	R	Q	Binding Site	UniProtKB|2,3-bisphospho-D-glycerate.		5/5	NA	NA	0	bisphosphoglycerate mutase deficiency	1
BPK;ATK;AGMX1;BTK	Q06187	521	D	H	Active Site	UniProtKB|Proton acceptor (By similarity).		5/5	NA	NA	0	x-linked agammaglobulinemia	1
BPK;ATK;AGMX1;BTK	Q06187	521	D	N	Active Site	UniProtKB|Proton acceptor (By similarity).		5/5	NA	NA	0	x-linked agammaglobulinemia	1
BPK;ATK;AGMX1;BTK	Q06187	521	D	G	Active Site	UniProtKB|Proton acceptor (By similarity).		5/5	NA	NA	0	x-linked agammaglobulinemia	1
BPK;ATK;AGMX1;BTK	Q06187	430	K	R	Binding Site	UniProtKB|ATP (By similarity).		5/5	NA	NA	0	x-linked agammaglobulinemia	1
BPK;ATK;AGMX1;BTK	Q06187	430	K	E	Binding Site	UniProtKB|ATP (By similarity).		5/5	NA	NA	0	OMIM:300300	1
BPK;ATK;AGMX1;BTK	Q06187	408	L	P	Binding Site	RefSeq CDD|ATP binding site/		5/5	NA	NA	0	OMIM:300300	1
BPK;ATK;AGMX1;BTK	Q06187	476	Y	D	Binding Site	RefSeq CDD|ATP binding site/		5/5	NA	NA	0	x-linked agammaglobulinemia	1
BPK;ATK;AGMX1;BTK	Q06187	477	M	R	Binding Site	UniProtKB|Inhibitor.		5/5	NA	NA	0	x-linked agammaglobulinemia	1
BPK;ATK;AGMX1;BTK	Q06187	445	E	D	Binding Site	UniProtKB|Inhibitor.		5/5	NA	NA	0	x-linked agammaglobulinemia	1
BPK;ATK;AGMX1;BTK	Q06187	542	L	P	Binding Site	UniProtKB|Inhibitor; via carbonyl oxygen.		5/5	NA	NA	0	OMIM:300300	1
BPK;ATK;AGMX1;BTK	Q06187	39	Y	S	Binding Site	UniProtKB|Inositol-(1,3,4,5)-tetrakisphosphate.		5/5	NA	NA	0	x-linked agammaglobulinemia	1
BPK;ATK;AGMX1;BTK	Q06187	28	R	C	Binding Site	UniProtKB|Inositol-(1,3,4,5)-tetrakisphosphate.		5/5	none	DOID:2871	1	x-linked agammaglobulinemia	1
BPK;ATK;AGMX1;BTK	Q06187	28	R	P	Binding Site	UniProtKB|Inositol-(1,3,4,5)-tetrakisphosphate.		5/5	NA	NA	0	x-linked agammaglobulinemia	1
BPK;ATK;AGMX1;BTK	Q06187	28	R	H	Binding Site	UniProtKB|Inositol-(1,3,4,5)-tetrakisphosphate.		5/5	NA	NA	0	OMIM:300300	1
BPK;ATK;AGMX1;BTK	Q06187	154	C	S	Binding Site	RefSeq CDD|Zn binding site/		5/5	NA	NA	0	x-linked agammaglobulinemia	1
BPK;ATK;AGMX1;BTK	Q06187	155	C	R	Binding Site	RefSeq CDD|Zn binding site/		5/5	NA	NA	0	x-linked agammaglobulinemia	1
BPK;ATK;AGMX1;BTK	Q06187	155	C	G	Binding Site	RefSeq CDD|Zn binding site/		5/5	NA	NA	0	x-linked agammaglobulinemia	1
BPK;ATK;AGMX1;BTK	Q06187	27	K	R	Binding Site	RefSeq CDD|homodimer interface/		5/5	NA	NA	0	x-linked agammaglobulinemia	1
BPK;ATK;AGMX1;BTK	Q06187	12	K	R	Binding Site	RefSeq CDD|phosphoinositide binding site/		5/5	NA	NA	0	x-linked agammaglobulinemia	1
BPK;ATK;AGMX1;BTK	Q06187	14	S	F	Binding Site	RefSeq CDD|phosphoinositide binding site/		5/5	NA	NA	0	x-linked agammaglobulinemia	1
BPK;ATK;AGMX1;BTK	Q06187	521	D	H	Binding Site	RefSeq CDD|substrate binding site/		5/5	NA	NA	0	x-linked agammaglobulinemia	1
BPK;ATK;AGMX1;BTK	Q06187	521	D	N	Binding Site	RefSeq CDD|substrate binding site/		5/5	NA	NA	0	x-linked agammaglobulinemia	1
BPK;ATK;AGMX1;BTK	Q06187	521	D	G	Binding Site	RefSeq CDD|substrate binding site/		5/5	NA	NA	0	x-linked agammaglobulinemia	1
BPK;ATK;AGMX1;BTK	Q06187	525	R	Q	Binding Site	RefSeq CDD|substrate binding site/RefSeq CDD|ATP binding site/		4/5	NA	NA	0	OMIM:300300	1
BPK;ATK;AGMX1;BTK	Q06187	525	R	P	Binding Site	RefSeq CDD|substrate binding site/RefSeq CDD|ATP binding site/		4/5	none	NA	0	OMIM:300300	1
BPK;ATK;AGMX1;BTK	Q06187	525	R	G	Binding Site	RefSeq CDD|substrate binding site/RefSeq CDD|ATP binding site/		4/5	NA	NA	0	x-linked agammaglobulinemia	1
BPK;ATK;AGMX1;BTK	Q06187	559	F	S	Binding Site	RefSeq CDD|substrate binding site/		5/5	NA	NA	0	x-linked agammaglobulinemia	1
BPK;ATK;AGMX1;BTK	Q06187	115	S	F	Phosphorylation	UniProtKB|Phosphoserine/		5/5	NA	NA	0	x-linked agammaglobulinemia	1
BPK;ATK;AGMX1;BTK	Q06187	361	Y	C	Phosphorylation	Phosphositeplus.1010730|Phosphotyrosine/HPRD 9.0|Phosphotyrosine/UniProtKB|Phosphotyrosine/		5/5	NA	NA	0	x-linked agammaglobulinemia	1
BSCL2	Q96G97	88	N	S	N-linked Glycosylation	UniProtKB|N-linked (GlcNAc...)/		5/5	NA	NA	0	OMIM:606158	1
BSCL2	Q96G97	90	S	L	+2 from N-linked Glycosylation	UniProtKB|N-linked (GlcNAc...)/		4/5	none	DOID:1324	1	OMIM:606158	1
BTD	P43251	489	N	T	N-linked Glycosylation	UniProtKB|N-linked (GlcNAc...) (Potential)/		5/5	NA	NA	0	OMIM:609019	1
C8orf38;NDUFAF6	Q330K2	99	Q	R	Binding Site	RefSeq CDD|substrate-Mg2+ binding site/		5/5	NA	NA	0	OMIM:612392	1
C9orf8;ADAMTS13	Q76LX8	234	H	Q	Active Site	RefSeq CDD|active site/		5/5	NA	NA	0	thrombotic thrombocytopenic purpura congenital	1
CA2	P00918	94	H	Y	Active Site	RefSeq CDD|active site/		5/5	NA	NA	0	osteopetrosis, autosomal recessive 3	1
CA2	P00918	92	Q	P	Active Site	RefSeq CDD|active site/		5/5	NA	NA	0	osteopetrosis, autosomal recessive 3	1
CA2	P00918	92	Q	P	Binding Site	UniProtKB|Activator.		5/5	NA	NA	0	osteopetrosis, autosomal recessive 3	1
CA2	P00918	94	H	Y	Binding Site	RefSeq CDD|zinc binding site/		5/5	NA	NA	0	osteopetrosis, autosomal recessive 3	1
CA2	P00918	18	K	E	Ubiquitylation	Phosphositeplus.1010730|Glycyl lysine isopeptide (Lys-Gly) (interchain with G-Cter in ubiquitin)/		5/5	NA	NA	0	OMIM:611492	1
CAMIII;CAMC;CAM3;CALML2;CALM3;CAMB;CAM2;CALM2;CAM1;CAM;CALM;CALM1	P62158	98	N	S	Binding Site	RefSeq CDD|Ca2+ binding site/		5/5	NA	NA	0	ventricular tachycardia, catecholaminergic polymorphic, 4	1
CARK;TNNI3K	Q59H18	629	R	G	Binding Site	RefSeq CDD|substrate binding site/		5/5	none	DOID:234	1	colorectal cancer	1
CBFA2;AML1;RUNX1	Q01196	139	R	Q	Binding Site	UniProtKB|Chloride 2.		5/5	none	DOID:1612	1	familial platelet disorder with associated myeloid malignancy	1
CBP;CREBBP	Q92793	1450	Y	H	Phosphorylation	Phosphositeplus.1010730|Phosphotyrosine/		5/5	NA	NA	0	rubinstein-taybi syndrome 1	1
CBS	P35520	349	S	N	Binding Site	UniProtKB|Pyridoxal phosphate.		4/5	NA	NA	0	cystathionine beta-synthase deficiency	1
CBS	P35520	114	A	V	Binding Site	RefSeq CDD|dimer interface/		5/5	none	DOID:234	1	OMIM:613381	1
CBS	P35520	379	R	W	Binding Site	RefSeq CDD|dimer interface/		4/5	NA	NA	0	cystathionine beta-synthase deficiency	1
CBS	P35520	379	R	Q	Binding Site	RefSeq CDD|dimer interface/		4/5	NA	NA	0	cystathionine beta-synthase deficiency	1
CBS	P35520	369	R	H	Binding Site	RefSeq CDD|dimer interface/		5/5	NA	NA	0	cystathionine beta-synthase deficiency	1
CBS	P35520	369	R	C	Binding Site	RefSeq CDD|dimer interface/		5/5	1	NA	0	cystathionine beta-synthase deficiency	1
CBS	P35520	180	V	A	Binding Site	RefSeq CDD|dimer interface/		5/5	NA	NA	0	cystathionine beta-synthase deficiency	1
CBS	P35520	176	E	K	Binding Site	RefSeq CDD|dimer interface/		5/5	NA	NA	0	cystathionine beta-synthase deficiency	1
CBS	P35520	305	G	R	Binding Site	RefSeq CDD|pyridoxal 5'-phosphate binding site/		5/5	NA	NA	0	cystathionine beta-synthase deficiency	1
CBS	P35520	376	D	N	Binding Site	RefSeq CDD|pyridoxal 5'-phosphate binding site/		5/5	NA	NA	0	cystathionine beta-synthase deficiency	1
CBS	P35520	257	T	M	Binding Site	RefSeq CDD|pyridoxal 5'-phosphate binding site/		5/5	NA	NA	0	cystathionine beta-synthase deficiency	1
CBS	P35520	191	T	M	Phosphorylation	Phosphositeplus.1010730|Phosphothreonine/		5/5	NA	NA	0	OMIM:613381	1
CD96	P40200	280	T	K	+2 from N-linked Glycosylation	HPRD 9.0|N-linked (Glc...)/UniProtKB|N-linked (GlcNAc...)/		1/4	none	DOID:3459	1	OMIM:606037	1
CD96	P40200	280	T	M	+2 from N-linked Glycosylation	HPRD 9.0|N-linked (Glc...)/UniProtKB|N-linked (GlcNAc...)/		1/4	NA	NA	0	OMIM:606037	1
CDHF5;DSG2	Q14126	266	N	S	Binding Site	RefSeq CDD|Ca2+ binding site/		5/5	NA	NA	0	OMIM:125671	1
CDHP;CDH3	P22223	322	N	I	Binding Site	RefSeq CDD|Ca2+ binding site/		5/5	NA	NA	0	OMIM:114021	1
CERP;ABC1;ABCA1	O95477	1506	S	L	+2 from N-linked Glycosylation	UniProtKB|N-linked (GlcNAc...) (Potential)/		5/5	NA	NA	0	OMIM:600046	1
CHE1;BCHE	P06276	226	S	G	Active Site	UniProtKB|Acyl-ester intermediate.		5/5	NA	NA	0	butyrylcholinesterase deficiency	1
CHE1;BCHE	P06276	271	T	M	+2 from N-linked Glycosylation	HPRD 9.0|N-linked (Glc...)/UniProtKB|N-linked (GlcNAc...)/UniProtKB|N-linked (GlcNAc...) (complex)/		5/5	NA	NA	0	butyrylcholinesterase deficiency	1
CHE1;BCHE	P06276	226	S	G	Phosphorylation	Phosphositeplus.1010730|Phosphoserine/UniProtKB|Phosphoserine/		5/5	NA	NA	0	butyrylcholinesterase deficiency	1
CLAP;CIPER;BCL10	O95999	134	S	P	Phosphorylation	Phosphositeplus.1010730|Phosphoserine/		5/5	NA	NA	0	malt lymphoma	1
CLAP;CIPER;BCL10	O95999	218	S	F	Phosphorylation	Phosphositeplus.1010730|Phosphoserine/		5/5	NA	NA	0	cancer	1
CLAP;CIPER;BCL10	O95999	31	K	E	Ubiquitylation	Phosphositeplus.1010730|Glycyl lysine isopeptide (Lys-Gly) (interchain with G-Cter in ubiquitin)/		5/5	NA	NA	0	malt lymphoma	1
CLC1;CLCN1	P35523	189	S	F	Binding Site	UniProtKB|Chloride (By similarity).		5/5	NA	NA	0	OMIM:118425	1
CLEC4K;CD207	Q9UJ71	288	N	D	Binding Site	RefSeq CDD|calcium binding site 1/		4/5	none	DOID:3459	1	OMIM:604862	1
CLEC4K;CD207	Q9UJ71	300	A	P	Binding Site	RefSeq CDD|carbohydrate binding site /		0/5	NA	NA	0	OMIM:604862	1
CLG4A;MMP2	P08253	404	E	K	Active Site	UniProtKB|By similarity.		5/5	NA	NA	0	OMIM:120360	1
CLG4A;MMP2	P08253	644	S	I	+2 from N-linked Glycosylation	UniProtKB|N-linked (GlcNAc...) (Potential)/		5/5	none	DOID:234	1	colorectal cancer	1
CLN2;TPP1	O14773	475	S	L	Active Site	UniProtKB|Charge relay system.		5/5	NA	NA	0	ceroid lipofuscinosis, neuronal, 2	1
CLN2;TPP1	O14773	62	S	T	Binding Site	RefSeq CDD|peptidase domain interface/		5/5	NA	NA	0	ceroid lipofuscinosis, neuronal, 2	1
CLN2;TPP1	O14773	286	N	S	N-linked Glycosylation	UniProtKB|N-linked (GlcNAc...)/		4/5	NA	NA	0	ceroid lipofuscinosis, neuronal, 2	1
CLN5	O75503	143	N	S	N-linked Glycosylation	UniProtKB|N-linked (GlcNAc...) (Potential)/		5/5	NA	NA	0	ceroid lipofuscinosis, neuronal, 5	1
CLRP;NYX	Q9GZU5	184	L	P	+1 from N-linked Glycosylation	UniProtKB|N-linked (GlcNAc...) (Potential)/		5/5	NA	NA	0	night blindness, congenital stationary, 1a	1
CMG2;ANTXR2	P58335	381	Y	C	Phosphorylation	Phosphositeplus.1010730|Phosphotyrosine/		5/5	NA	NA	0	OMIM:608041	1
CNCG3;CNGA3	Q16281	563	R	H	Binding Site	RefSeq CDD|ligand binding site/		5/5	NA	NA	0	achromatopsia 2	1
CNCG3;CNGA3	Q16281	548	G	R	Binding Site	RefSeq CDD|ligand binding site/		5/5	none	NA	0	achromatopsia 2	1
CNCG3;CNGA3	Q16281	565	T	M	Binding Site	RefSeq CDD|ligand binding site/		5/5	none	DOID:234	1	achromatopsia 2	1
COCA2;MLH1	P40692	63	D	E	Binding Site	RefSeq CDD|ATP binding site/		5/5	NA	NA	0	hereditary non-polyposis colorectal cancer 2	1
COCA2;MLH1	P40692	117	T	R	Binding Site	RefSeq CDD|ATP binding site/		5/5	NA	NA	0	hereditary non-polyposis colorectal cancer 2	1
COCA2;MLH1	P40692	117	T	M	Binding Site	RefSeq CDD|ATP binding site/		5/5	NA	NA	0	hereditary non-polyposis colorectal cancer 2	1
COCA2;MLH1	P40692	102	E	K	Binding Site	RefSeq CDD|ATP binding site/		5/5	NA	NA	0	hereditary non-polyposis colorectal cancer 2	1
COCA2;MLH1	P40692	68	I	N	Binding Site	RefSeq CDD|ATP binding site/		5/5	NA	NA	0	hereditary non-polyposis colorectal cancer 2	1
COCA2;MLH1	P40692	41	D	G	Binding Site	RefSeq CDD|ATP binding site/		5/5	NA	NA	0	hereditary non-polyposis colorectal cancer 2	1
COCA2;MLH1	P40692	101	G	D	Binding Site	RefSeq CDD|G-X-G motif/RefSeq CDD|ATP binding site/		5/5	NA	NA	0	hereditary non-polyposis colorectal cancer 2	1
COCA2;MLH1	P40692	67	G	W	Binding Site	RefSeq CDD|G-X-G motif/RefSeq CDD|ATP binding site/		5/5	none	DOID:2871	1	hereditary non-polyposis colorectal cancer 2	1
COCA2;MLH1	P40692	67	G	R	Binding Site	RefSeq CDD|G-X-G motif/RefSeq CDD|ATP binding site/		5/5	none	DOID:234	1	hereditary non-polyposis colorectal cancer 2	1
COCA2;MLH1	P40692	38	N	H	Binding Site	RefSeq CDD|Mg2+ binding site/RefSeq CDD|ATP binding site/		5/5	NA	NA	0	hereditary non-polyposis colorectal cancer 2	1
COL2A1	P02458	1390	T	N	+2 from N-linked Glycosylation	UniProtKB|N-linked (GlcNAc...)/		5/5	NA	NA	0	platyspondylic lethal skeletal dysplasia torrance type	1
CORD2;CRX	O43186	42	E	K	Binding Site	RefSeq CDD|specific DNA base contacts/		5/5	none	DOID:1324	1	leber congenital amaurosis 7	1
CORD2;CRX	O43186	88	K	N	Binding Site	RefSeq CDD|specific DNA base contacts/		5/5	NA	NA	0	leber congenital amaurosis 7	1
COX4L2;COX4I2	Q96KJ9	138	E	K	Binding Site	RefSeq CDD|Subunit IV/VIIb interface/		5/5	none	DOID:3459	1	exocrine pancreatic insufficiency dyserythropoietic anemia and calvarial hyperostosis	1
CPPI;CTSC	P53634	405	H	R	Active Site	UniProtKB|		5/5	NA	NA	0	papillon-lefevre syndrome	1
CPPI;CTSC	P53634	405	H	N	Active Site	UniProtKB|		5/5	NA	NA	0	papillon-lefevre syndrome	1
CPPI;CTSC	P53634	252	Q	L	Active Site	RefSeq CDD|active site/		5/5	NA	NA	0	OMIM:602365	1
CPPI;CTSC	P53634	347	Y	C	Binding Site	UniProtKB|Chloride.		5/5	NA	NA	0	OMIM:602365	1
CPPI;CTSC	P53634	304	Y	N	Binding Site	UniProtKB|Chloride; via amide nitrogen.		5/5	NA	NA	0	papillon-lefevre syndrome	1
CPPI;CTSC	P53634	312	Q	R	Binding Site	RefSeq CDD|exclusion domain interface/		5/5	NA	NA	0	papillon-lefevre syndrome	1
CPPI;CTSC	P53634	300	G	D	Binding Site	RefSeq CDD|exclusion domain interface/		5/5	NA	NA	0	papillon-lefevre syndrome	1
CPPI;CTSC	P53634	300	G	S	Binding Site	RefSeq CDD|exclusion domain interface/		5/5	NA	NA	0	papillon-lefevre syndrome	1
CPPI;CTSC	P53634	294	Y	H	Binding Site	RefSeq CDD|exclusion domain interface/		5/5	NA	NA	0	papillon-lefevre syndrome	1
CPS1	P31327	1391	T	M	Binding Site	UniProtKB|Allosteric activator (Probable).		5/5	NA	NA	0	carbamoyl phosphate synthetase 1 deficiency	1
CPS1	P31327	1371	R	L	Binding Site	RefSeq CDD|probable substrate binding site/		5/5	NA	NA	0	carbamoyl phosphate synthetase 1 deficiency	1
CPS1	P31327	382	P	L	Binding Site	RefSeq CDD|subunit interface/		5/5	NA	NA	0	carbamoyl phosphate synthetase 1 deficiency	1
CPS1	P31327	913	S	L	Phosphorylation	Phosphositeplus.1010730|Phosphoserine/HPRD 9.0|Phosphoserine/		5/5	NA	NA	0	carbamoyl phosphate synthetase 1 deficiency	1
CPS1	P31327	544	T	M	Phosphorylation	Phosphositeplus.1010730|Phosphothreonine/		5/5	NA	NA	0	OMIM:608307	1
CPX;CPO;CPOX	P36551	404	K	E	Ubiquitylation	Phosphositeplus.1010730|Glycyl lysine isopeptide (Lys-Gly) (interchain with G-Cter in ubiquitin)/		5/5	NA	NA	0	hereditary coproporphyria	1
CTNNB;CTNNB1	P35222	37	S	A	Phosphorylation	Phosphositeplus.1010730|Phosphoserine/PhosphoELM.10011|Phosphoserine (GSK-3_group)/HPRD 9.0|Phosphoserine (GSK3B)/UniProtKB|Phosphoserine/		5/5	none	DOID:2871	1	medulloblastoma	1
CTNNB;CTNNB1	P35222	37	S	Y	Phosphorylation	Phosphositeplus.1010730|Phosphoserine/PhosphoELM.10011|Phosphoserine (GSK-3_group)/HPRD 9.0|Phosphoserine (GSK3B)/UniProtKB|Phosphoserine/		5/5	none	DOID:1319	1	OMIM:116806	1
CTNNB;CTNNB1	P35222	37	S	F	Phosphorylation	Phosphositeplus.1010730|Phosphoserine/PhosphoELM.10011|Phosphoserine (GSK-3_group)/HPRD 9.0|Phosphoserine (GSK3B)/UniProtKB|Phosphoserine/		5/5	none	DOID:1324;DOID:363;DOID:1319;DOID:10534	4	OMIM:116806	1
CTNNB;CTNNB1	P35222	37	S	C	Phosphorylation	Phosphositeplus.1010730|Phosphoserine/PhosphoELM.10011|Phosphoserine (GSK-3_group)/HPRD 9.0|Phosphoserine (GSK3B)/UniProtKB|Phosphoserine/		5/5	none	DOID:1324;DOID:686;DOID:363;DOID:11054	4	OMIM:116806	1
CTNNB;CTNNB1	P35222	33	S	C	Phosphorylation	Phosphositeplus.1010730|Phosphoserine/PhosphoELM.10011|Phosphoserine (GSK-3_group)/HPRD 9.0|Phosphoserine (GSK3B)/UniProtKB|Phosphoserine/		5/5	none	DOID:219;DOID:686;DOID:363;DOID:1319	4	OMIM:116806	1
CTNNB;CTNNB1	P35222	33	S	L	Phosphorylation	Phosphositeplus.1010730|Phosphoserine/PhosphoELM.10011|Phosphoserine (GSK-3_group)/HPRD 9.0|Phosphoserine (GSK3B)/UniProtKB|Phosphoserine/		5/5	NA	NA	0	hepatocellular carcinoma	1
CTNNB;CTNNB1	P35222	33	S	Y	Phosphorylation	Phosphositeplus.1010730|Phosphoserine/PhosphoELM.10011|Phosphoserine (GSK-3_group)/HPRD 9.0|Phosphoserine (GSK3B)/UniProtKB|Phosphoserine/		5/5	none	DOID:2871	1	OMIM:116806	1
CTNNB;CTNNB1	P35222	45	S	C	Phosphorylation	Phosphositeplus.1010730|Phosphoserine/PhosphoELM.10011|Phosphoserine (CK1_group)/HPRD 9.0|Phosphoserine (CSNK1D)/HPRD 9.0|Phosphoserine (CSNK1A1)/HPRD 9.0|Phosphoserine (CDK6)/UniProtKB|Phosphoserine/		5/5	none	DOID:2871	1	OMIM:116806	1
CTNNB;CTNNB1	P35222	45	S	P	Phosphorylation	Phosphositeplus.1010730|Phosphoserine/PhosphoELM.10011|Phosphoserine (CK1_group)/HPRD 9.0|Phosphoserine (CSNK1D)/HPRD 9.0|Phosphoserine (CSNK1A1)/HPRD 9.0|Phosphoserine (CDK6)/UniProtKB|Phosphoserine/		5/5	none	NA	0	OMIM:116806	1
CTNNB;CTNNB1	P35222	45	S	F	Phosphorylation	Phosphositeplus.1010730|Phosphoserine/PhosphoELM.10011|Phosphoserine (CK1_group)/HPRD 9.0|Phosphoserine (CSNK1D)/HPRD 9.0|Phosphoserine (CSNK1A1)/HPRD 9.0|Phosphoserine (CDK6)/UniProtKB|Phosphoserine/		5/5	none	DOID:1324;DOID:219;DOID:363;DOID:686	4	OMIM:116806	1
CTNNB;CTNNB1	P35222	45	S	Y	Phosphorylation	Phosphositeplus.1010730|Phosphoserine/PhosphoELM.10011|Phosphoserine (CK1_group)/HPRD 9.0|Phosphoserine (CSNK1D)/HPRD 9.0|Phosphoserine (CSNK1A1)/HPRD 9.0|Phosphoserine (CDK6)/UniProtKB|Phosphoserine/		5/5	none	NA	0	OMIM:116806	1
CTNNB;CTNNB1	P35222	45	S	A	Phosphorylation	Phosphositeplus.1010730|Phosphoserine/PhosphoELM.10011|Phosphoserine (CK1_group)/HPRD 9.0|Phosphoserine (CSNK1D)/HPRD 9.0|Phosphoserine (CSNK1A1)/HPRD 9.0|Phosphoserine (CDK6)/UniProtKB|Phosphoserine/		5/5	none	NA	0	OMIM:116806	1
CTNNB;CTNNB1	P35222	23	S	R	Phosphorylation	Phosphositeplus.1010730|Phosphoserine/UniProtKB|Phosphoserine/		5/5	NA	DOID:684	1	hepatocellular carcinoma	1
CTNNB;CTNNB1	P35222	41	T	N	Phosphorylation	Phosphositeplus.1010730|Phosphothreonine/PhosphoELM.10011|Phosphothreonine (GSK-3_group)/HPRD 9.0|Phosphothreonine (GSK3B)/UniProtKB|Phosphothreonine/		5/5	none	DOID:686	1	OMIM:116806	1
CTNNB;CTNNB1	P35222	41	T	A	Phosphorylation	Phosphositeplus.1010730|Phosphothreonine/PhosphoELM.10011|Phosphothreonine (GSK-3_group)/HPRD 9.0|Phosphothreonine (GSK3B)/UniProtKB|Phosphothreonine/		5/5	none	DOID:1324;DOID:219;DOID:363	3	OMIM:116806	1
CTNNB;CTNNB1	P35222	41	T	P	Phosphorylation	Phosphositeplus.1010730|Phosphothreonine/PhosphoELM.10011|Phosphothreonine (GSK-3_group)/HPRD 9.0|Phosphothreonine (GSK3B)/UniProtKB|Phosphothreonine/		5/5	NA	NA	0	OMIM:116806	1
CYPOR;POR	P16435	454	R	H	Binding Site	RefSeq CDD|FAD binding motif/		5/5	NA	NA	0	OMIM:124015	1
CYPOR;POR	P16435	536	G	R	Binding Site	RefSeq CDD|beta-alpha-beta structure motif/		5/5	NA	NA	0	OMIM:124015	1
DARS	P14868	494	R	G	Binding Site	RefSeq CDD|homodimer interface/		5/5	NA	NA	0	hypomyelination with brainstem and spinal cord involvement and leg spasticity	1
DARS	P14868	494	R	C	Binding Site	RefSeq CDD|homodimer interface/		5/5	none	DOID:2871	1	hypomyelination with brainstem and spinal cord involvement and leg spasticity	1
DARS2	Q6PI48	152	C	F	Binding Site	RefSeq CDD|dimer interface/		5/5	NA	NA	0	OMIM:610956	1
DARS2	Q6PI48	263	R	Q	Binding Site	RefSeq CDD|homodimer interface/		5/5	NA	NA	0	leukoencephalopathy with brainstem and spinal cord involvement and lactate elevation	1
DARS2	Q6PI48	263	R	P	Binding Site	RefSeq CDD|homodimer interface/		5/5	NA	NA	0	OMIM:610956	1
DES	P17661	13	S	F	Phosphorylation	Phosphositeplus.1010730|Phosphoserine/		5/5	NA	NA	0	myopathy, myofibrillar, 1	1
DGK;DGUOK	Q16854	142	R	K	Binding Site	UniProtKB|Substrate.		5/5	NA	NA	0	OMIM:601465	1
DHODH	Q02127	284	T	I	Active Site	RefSeq CDD|active site/		4/5	NA	NA	0	postaxial acrofacial dysostosis	1
DHODH	Q02127	135	R	C	Binding Site	RefSeq CDD|quinone interaction residues/	0	5/5	NA	NA	0	postaxial acrofacial dysostosis	1
DHODH	Q02127	284	T	I	Binding Site	RefSeq CDD|substrate binding site/		4/5	NA	NA	0	postaxial acrofacial dysostosis	1
DHPR;QDPR	P09417	150	Y	C	Active Site	UniProtKB|Proton acceptor.		5/5	NA	NA	0	OMIM:612676	1
DHPR;QDPR	P09417	151	G	S	Binding Site	RefSeq CDD|homodimer interface/		5/5	NA	DOID:234	1	hyperphenylalaninemia, bh4-deficient, c	1
DHPR;QDPR	P09417	145	P	L	Binding Site	RefSeq CDD|homodimer interface/		5/5	NA	NA	0	hyperphenylalaninemia, bh4-deficient, c	1
DHPR;QDPR	P09417	170	G	S	Binding Site	RefSeq CDD|homodimer interface/		5/5	NA	NA	0	hyperphenylalaninemia, bh4-deficient, c	1
DIA1;CYB5R3	P00387	128	S	P	Binding Site	RefSeq CDD|phosphate binding motif/		5/5	NA	NA	0	OMIM:613213	1
DL;EDAR	Q9UNE0	87	C	R	Binding Site	RefSeq CDD|50's loop TNF binding site/		5/5	NA	NA	0	OMIM:604095	1
DL;EDAR	Q9UNE0	89	R	H	Binding Site	RefSeq CDD|50's loop TNF binding site/		5/5	NA	NA	0	OMIM:604095	1
DLEU8;RNASEH2B	Q5TBB1	73	W	L	Binding Site	RefSeq CDD|heterotrimeric interface/		5/5	NA	NA	0	OMIM:610181	1
DMD	P11532	3313	C	F	Binding Site	RefSeq CDD|Zinc-binding sites/		2/2	NA	NA	0	duchenne muscular dystrophy	1
DMD	P11532	3340	C	Y	Binding Site	RefSeq CDD|Zinc-binding sites/		2/2	NA	NA	0	OMIM:300377	1
DNMT3B	Q9UBC3	766	A	P	Binding Site	RefSeq CDD|DNA binding site/		5/5	NA	NA	0	immunodeficiency-centromeric instability-facial anomalies syndrome 1	1
DNMT3B	Q9UBC3	699	V	G	Binding Site	RefSeq CDD|substrate interaction site/RefSeq CDD|DNA binding site/		5/5	NA	NA	0	immunodeficiency-centromeric instability-facial anomalies syndrome 1	1
DP2.5;APC	P25054	2621	S	F	Phosphorylation	HPRD 9.0|Phosphoserine/		5/5	none	DOID:1996	1	familial adenomatous polyposis	1
DP2.5;APC	P25054	2621	S	C	Phosphorylation	HPRD 9.0|Phosphoserine/		5/5	1	NA	0	familial adenomatous polyposis	1
DP2.5;APC	P25054	722	S	G	Phosphorylation	HPRD 9.0|Phosphoserine/		5/5	NA	NA	0	familial adenomatous polyposis	1
DPDE3;PDE4D	Q08499	190	S	A	Phosphorylation	SysPTM 1.1|Phosphoserine/Phosphositeplus.1010730|Phosphoserine/PhosphoELM.10011|Phosphoserine/		4/4	NA	NA	0	acrodysostosis 2, with or without hormone resistance	1
DPYD	Q12882	235	R	W	Binding Site	UniProtKB|FAD (By similarity).		5/5	NA	NA	0	dihydropyrimidine dehydrogenase deficiency	1
DRA;SLC26A3	P40879	520	Y	C	Phosphorylation	Phosphositeplus.1010730|Phosphotyrosine/PhosphoELM.10011|Phosphotyrosine/HPRD 9.0|Phosphotyrosine/UniProtKB|Phosphotyrosine/		5/5	NA	NA	0	diarrhea 1, secretory chloride, congenital	1
DSP	P15924	299	S	R	Phosphorylation	Phosphositeplus.1010730|Phosphoserine/	0.0005	5/5	NA	NA	0	arrhythmogenic right ventricular dysplasia, familial, 8	1
DUTT1;ROBO1	Q9Y6N7	1055	S	N	Phosphorylation	SysPTM 1.1|Phosphoserine/Phosphositeplus.1010730|Phosphoserine/PhosphoELM.10011|Phosphoserine/HPRD 9.0|Phosphoserine/UniProtKB|Phosphoserine/		5/5	NA	NA	0	breast cancer	1
DYN2;DNM2	P50570	522	R	C	Binding Site	RefSeq CDD|homodimer interface/		5/5	NA	NA	0	myopathy, centronuclear, 1	1
DYN2;DNM2	P50570	522	R	H	Binding Site	RefSeq CDD|homodimer interface/		5/5	NA	NA	0	myopathy, centronuclear, 1	1
DYN2;DNM2	P50570	523	R	G	Binding Site	RefSeq CDD|homodimer interface/		5/5	NA	NA	0	myopathy, centronuclear, 1	1
DYN2;DNM2	P50570	619	S	L	Binding Site	RefSeq CDD|homodimer interface/		5/5	none	NA	0	OMIM:602378	1
DYN2;DNM2	P50570	619	S	W	Binding Site	RefSeq CDD|homodimer interface/		5/5	NA	NA	0	OMIM:602378	1
DYN2;DNM2	P50570	618	A	D	Binding Site	RefSeq CDD|homodimer interface/		5/5	NA	NA	0	myopathy, centronuclear, 1	1
DYN2;DNM2	P50570	618	A	T	Binding Site	RefSeq CDD|homodimer interface/		5/5	NA	NA	0	myopathy, centronuclear, 1	1
DYN2;DNM2	P50570	619	S	L	Phosphorylation	HPRD 9.0|Phosphoserine/		5/5	none	NA	0	OMIM:602378	1
DYN2;DNM2	P50570	619	S	W	Phosphorylation	HPRD 9.0|Phosphoserine/		5/5	NA	NA	0	OMIM:602378	1
ECGF1;TYMP	P19971	202	R	T	Binding Site	UniProtKB|Substrate.		3/3	NA	NA	0	OMIM:131222	1
ECK;EPHA2	P29317	777	G	S	Active Site	RefSeq CDD|active site/		5/5	NA	NA	0	gastric adenocarcinoma	1
ECK;EPHA2	P29317	777	G	S	Binding Site	RefSeq CDD|substrate binding site/		5/5	NA	NA	0	gastric adenocarcinoma	1
ECK;EPHA2	P29317	940	T	I	Phosphorylation	Phosphositeplus.1010730|Phosphothreonine/		3/5	NA	NA	0	OMIM:176946	1
EDA2;ED1;EDA	Q92838	319	S	R	Binding Site	RefSeq CDD|receptor binding sites/		5/5	NA	NA	0	ectodermal dysplasia 1, hypohidrotic, x-linked	1
EDA2;ED1;EDA	Q92838	302	F	S	Binding Site	RefSeq CDD|trimer interface/		5/5	NA	NA	0	ectodermal dysplasia 1, hypohidrotic, x-linked	1
EDA2;ED1;EDA	Q92838	252	H	Y	Binding Site	RefSeq CDD|trimer interface/		5/5	NA	NA	0	ectodermal dysplasia 1, hypohidrotic, x-linked	1
EDA2;ED1;EDA	Q92838	252	H	L	Binding Site	RefSeq CDD|trimer interface/		5/5	NA	NA	0	ectodermal dysplasia 1, hypohidrotic, x-linked	1
EDA2;ED1;EDA	Q92838	372	N	D	N-linked Glycosylation	UniProtKB|N-linked (GlcNAc...) (Potential)/		5/5	NA	NA	0	ectodermal dysplasia 1, hypohidrotic, x-linked	1
EDA2;ED1;EDA	Q92838	374	S	R	+2 from N-linked Glycosylation	UniProtKB|N-linked (GlcNAc...) (Potential)/		5/5	NA	NA	0	ectodermal dysplasia 1, hypohidrotic, x-linked	1
EDH17B4;HSD17B4	P51659	16	G	S	Binding Site	RefSeq CDD|NAD binding site/		5/5	NA	NA	0	OMIM:601860	1
EDH17B4;HSD17B4	P51659	217	Y	C	Binding Site	RefSeq CDD|homodimer interface/		5/5	NA	NA	0	perrault syndrome 1	1
ELA2;ELANE	P08246	126	S	L	+2 from N-linked Glycosylation	UniProtKB|N-linked (GlcNAc...)/		3/5	NA	NA	0	OMIM:130130	1
ELNR1;GLB1	P16278	500	T	A	+2 from N-linked Glycosylation	UniProtKB|N-linked (GlcNAc...) (Potential)/		5/5	NA	NA	0	OMIM:611458	1
EPHA10	Q5JZY3	775	H	R	Active Site	RefSeq CDD|active site/		0/5	NA	NA	0	breast infiltrating ductal carcinoma	1
EPHA10	Q5JZY3	775	H	R	Binding Site	RefSeq CDD|ATP binding site/		0/5	NA	NA	0	breast infiltrating ductal carcinoma	1
EPHT1;EPHT;EPH;EPHA1	P21709	703	E	K	Active Site	RefSeq CDD|active site/		5/5	NA	DOID:3459	1	breast pleomorphic lobular carcinoma	1
EPHT1;EPHT;EPH;EPHA1	P21709	703	E	K	Binding Site	RefSeq CDD|ATP binding site/		5/5	NA	DOID:3459	1	breast pleomorphic lobular carcinoma	1
EPM2B;NHLRC1	Q6VVB1	68	C	Y	Binding Site	RefSeq CDD|cross-brace motif/		5/5	NA	NA	0	epilepsy, progressive myoclonic 2	1
EPM2B;NHLRC1	Q6VVB1	26	C	S	Binding Site	RefSeq CDD|cross-brace motif/		5/5	NA	NA	0	epilepsy, progressive myoclonic 2	1
ETRB;EDNRB	P24530	305	S	N	Phosphorylation	Phosphositeplus.1010730|Phosphoserine/HPRD 9.0|Phosphoserine/		5/5	NA	NA	0	hirschsprung disease 2	1
F10	P00742	322	D	N	Active Site	UniProtKB|Charge relay system.		5/5	NA	NA	0	OMIM:227600	1
F10	P00742	54	E	K	Gamma-carboxyglutamic acid	UniProtKB|4-carboxyglutamate/		5/5	NA	DOID:234	1	OMIM:227600	1
F10	P00742	54	E	G	Gamma-carboxyglutamic acid	UniProtKB|4-carboxyglutamate/		5/5	NA	NA	0	OMIM:227600	1
F10	P00742	47	E	G	Gamma-carboxyglutamic acid	UniProtKB|4-carboxyglutamate/		5/5	NA	NA	0	OMIM:227600	1
F10	P00742	72	E	Q	Gamma-carboxyglutamic acid	UniProtKB|4-carboxyglutamate/		5/5	NA	NA	0	OMIM:227600	1
F11	P03951	575	S	L	Active Site	UniProtKB|Charge relay system.		5/5	1	DOID:234	1	factor xi deficiency	1
F11	P03951	594	S	R	Binding Site	RefSeq CDD|substrate binding sites/		5/5	NA	NA	0	factor xi deficiency	1
F11	P03951	493	T	I	+2 from N-linked Glycosylation	UniProtKB|N-linked (GlcNAc...)/		5/5	NA	NA	0	factor xi deficiency	1
F12	P00748	461	D	N	Active Site	UniProtKB|Charge relay system (By similarity).		5/5	NA	NA	0	factor xii deficiency	1
F12	P00748	328	T	R	O-linked Glycosylation	UniProtKB|O-linked (GalNAc...)/		2/5	NA	NA	0	hereditary angioedema 3	1
F12	P00748	328	T	K	O-linked Glycosylation	UniProtKB|O-linked (GalNAc...)/		2/5	NA	NA	0	OMIM:610619	1
F2	P00734	72	E	G	Gamma-carboxyglutamic acid	UniProtKB|4-carboxyglutamate/		5/5	NA	NA	0	factor ii deficiency	1
F7	P08709	302	D	N	Active Site	UniProtKB|Charge relay system (By similarity).		5/5	NA	NA	0	factor vii deficiency	1
F7	P08709	302	D	H	Active Site	UniProtKB|Charge relay system (By similarity).		5/5	NA	NA	0	factor vii deficiency	1
F7	P08709	404	S	N	Active Site	UniProtKB|Charge relay system (By similarity).		5/5	NA	NA	0	factor vii deficiency	1
F7	P08709	398	D	E	Binding Site	UniProtKB|Substrate (By similarity).		5/5	NA	NA	0	factor vii deficiency	1
F7	P08709	425	G	A	Binding Site	RefSeq CDD|substrate binding sites/		5/5	NA	NA	0	factor vii deficiency	1
F7	P08709	425	G	C	Binding Site	RefSeq CDD|substrate binding sites/		5/5	NA	NA	0	factor vii deficiency	1
F7	P08709	85	E	K	Gamma-carboxyglutamic acid	UniProtKB|4-carboxyglutamate/		5/5	NA	NA	0	OMIM:227500	1
F7	P08709	79	E	Q	Gamma-carboxyglutamic acid	UniProtKB|4-carboxyglutamate/		5/5	NA	NA	0	factor vii deficiency	1
F7	P08709	384	T	M	+2 from N-linked Glycosylation	OGlycBase6.0|N-linked (GlcNAc...)/HPRD 9.0|N-linked (Glc...)/UniProtKB|N-linked (GlcNAc...)/		5/5	NA	NA	0	factor vii deficiency	1
F7	P08709	120	S	P	O-linked Glycosylation	OGlycBase6.0|O-linked (Xyl...) (glycosaminoglycan)/UniProtKB|O-linked (Fuc)/		3/5	NA	NA	0	factor vii deficiency	1
F8C;F8	P00451	314	T	A	Binding Site	RefSeq CDD|Domain 1 interface/		5/5	NA	NA	0	OMIM:306700	1
F8C;F8	P00451	314	T	I	Binding Site	RefSeq CDD|Domain 1 interface/		5/5	NA	NA	0	hemophilia a	1
F8C;F8	P00451	312	F	S	Binding Site	RefSeq CDD|Domain 1 interface/		4/5	NA	NA	0	OMIM:306700	1
F8C;F8	P00451	254	N	I	Binding Site	RefSeq CDD|Domain 1 interface/		4/5	NA	NA	0	hemophilia a	1
F8C;F8	P00451	255	G	V	Binding Site	RefSeq CDD|Domain 1 interface/		4/5	NA	NA	0	hemophilia a	1
F8C;F8	P00451	223	E	K	Binding Site	RefSeq CDD|Domain 1 interface/		5/5	NA	NA	0	hemophilia a	1
F8C;F8	P00451	275	H	L	Binding Site	RefSeq CDD|Domain 1 interface/		5/5	NA	NA	0	hemophilia a	1
F8C;F8	P00451	263	G	S	Binding Site	RefSeq CDD|Domain 1 interface/		5/5	NA	NA	0	hemophilia a	1
F8C;F8	P00451	262	P	L	Binding Site	RefSeq CDD|Domain 1 interface/		4/5	NA	NA	0	hemophilia a	1
F8C;F8	P00451	214	F	V	Binding Site	RefSeq CDD|Domain 1 interface/		4/5	NA	NA	0	hemophilia a	1
F8C;F8	P00451	261	L	P	Binding Site	RefSeq CDD|Domain 1 interface/		4/5	NA	NA	0	hemophilia a	1
F8C;F8	P00451	217	L	H	Binding Site	RefSeq CDD|Domain 1 interface/		4/5	NA	NA	0	hemophilia a	1
F8C;F8	P00451	222	D	V	Binding Site	RefSeq CDD|Domain 1 interface/		4/5	NA	NA	0	OMIM:306700	1
F8C;F8	P00451	186	D	N	Binding Site	RefSeq CDD|Domain 2 interface/		5/5	NA	NA	0	hemophilia a	1
F8C;F8	P00451	186	D	G	Binding Site	RefSeq CDD|Domain 2 interface/		5/5	NA	NA	0	hemophilia a	1
F8C;F8	P00451	186	D	Y	Binding Site	RefSeq CDD|Domain 2 interface/		5/5	NA	NA	0	hemophilia a	1
F8C;F8	P00451	83	P	R	Binding Site	RefSeq CDD|Domain 2 interface/		5/5	NA	NA	0	hemophilia a	1
F8C;F8	P00451	33	W	G	Binding Site	RefSeq CDD|Domain 2 interface/		5/5	NA	NA	0	hemophilia a	1
F8C;F8	P00451	176	S	P	Binding Site	RefSeq CDD|Domain 2 interface/		4/5	NA	NA	0	hemophilia a	1
F8C;F8	P00451	35	Y	C	Binding Site	RefSeq CDD|Domain 2 interface/		5/5	NA	NA	0	OMIM:306700	1
F8C;F8	P00451	35	Y	H	Binding Site	RefSeq CDD|Domain 2 interface/		5/5	NA	NA	0	hemophilia a	1
F8C;F8	P00451	185	K	T	Binding Site	RefSeq CDD|Domain 2 interface/RefSeq CDD|heterodimer interface/		4/5	NA	NA	0	OMIM:306700	1
F8C;F8	P00451	189	S	L	Binding Site	RefSeq CDD|Domain 2 interface/		5/5	NA	NA	0	OMIM:306700	1
F8C;F8	P00451	664	Q	P	Binding Site	RefSeq CDD|Domain 2 interface/		5/5	NA	NA	0	hemophilia a	1
F8C;F8	P00451	67	K	E	Binding Site	RefSeq CDD|Domain 2 interface/		5/5	NA	NA	0	hemophilia a	1
F8C;F8	P00451	67	K	N	Binding Site	RefSeq CDD|Domain 2 interface/		5/5	NA	NA	0	hemophilia a	1
F8C;F8	P00451	602	R	G	Binding Site	RefSeq CDD|Domain 3 interface/		3/5	NA	NA	0	hemophilia a	1
F8C;F8	P00451	631	N	S	Binding Site	RefSeq CDD|Domain 3 interface/		5/5	NA	NA	0	OMIM:306700	1
F8C;F8	P00451	631	N	K	Binding Site	RefSeq CDD|Domain 3 interface/		5/5	NA	NA	0	hemophilia a	1
F8C;F8	P00451	605	Y	F	Binding Site	RefSeq CDD|Domain 3 interface/		5/5	none	DOID:1324	1	OMIM:306700	1
F8C;F8	P00451	605	Y	H	Binding Site	RefSeq CDD|Domain 3 interface/		5/5	NA	NA	0	hemophilia a	1
F8C;F8	P00451	605	Y	S	Binding Site	RefSeq CDD|Domain 3 interface/		5/5	NA	NA	0	OMIM:306700	1
F8C;F8	P00451	659	L	P	Binding Site	RefSeq CDD|Domain 3 interface/		5/5	NA	NA	0	hemophilia a	1
F8C;F8	P00451	594	L	Q	Binding Site	RefSeq CDD|Domain 3 interface/		5/5	NA	NA	0	hemophilia a	1
F8C;F8	P00451	721	M	L	Binding Site	RefSeq CDD|Domain 3 interface/		5/5	NA	NA	0	hemophilia a	1
F8C;F8	P00451	721	M	I	Binding Site	RefSeq CDD|Domain 3 interface/		5/5	NA	NA	0	hemophilia a	1
F8C;F8	P00451	633	M	I	Binding Site	RefSeq CDD|Domain 3 interface/		5/5	NA	NA	0	hemophilia a	1
F8C;F8	P00451	637	N	S	Binding Site	RefSeq CDD|Domain 3 interface/		5/5	NA	NA	0	hemophilia a	1
F8C;F8	P00451	637	N	I	Binding Site	RefSeq CDD|Domain 3 interface/		5/5	NA	NA	0	hemophilia a	1
F8C;F8	P00451	637	N	D	Binding Site	RefSeq CDD|Domain 3 interface/		5/5	NA	NA	0	hemophilia a	1
F8C;F8	P00451	604	W	C	Binding Site	RefSeq CDD|Domain 3 interface/		5/5	NA	NA	0	OMIM:306700	1
F8C;F8	P00451	639	Y	C	Binding Site	RefSeq CDD|Domain 3 interface/		4/5	NA	NA	0	hemophilia a	1
F8C;F8	P00451	609	N	I	Binding Site	RefSeq CDD|Domain 3 interface/		5/5	NA	NA	0	hemophilia a	1
F8C;F8	P00451	698	F	L	Binding Site	RefSeq CDD|Domain 3 interface/		5/5	NA	NA	0	hemophilia a	1
F8C;F8	P00451	612	R	C	Binding Site	RefSeq CDD|Domain 3 interface/		5/5	none	DOID:9460	1	OMIM:306700	1
F8C;F8	P00451	603	S	I	Binding Site	RefSeq CDD|Domain 3 interface/		5/5	NA	NA	0	OMIM:306700	1
F8C;F8	P00451	603	S	R	Binding Site	RefSeq CDD|Domain 3 interface/		5/5	NA	NA	0	hemophilia a	1
F8C;F8	P00451	412	W	G	Binding Site	RefSeq CDD|Domain 4 interface/		5/5	NA	NA	0	hemophilia a	1
F8C;F8	P00451	412	W	R	Binding Site	RefSeq CDD|Domain 4 interface/		5/5	NA	NA	0	hemophilia a	1
F8C;F8	P00451	466	G	E	Binding Site	RefSeq CDD|Domain 4 interface/		5/5	NA	NA	0	hemophilia a	1
F8C;F8	P00451	561	D	Y	Binding Site	RefSeq CDD|Domain 4 interface/		5/5	NA	NA	0	hemophilia a	1
F8C;F8	P00451	561	D	H	Binding Site	RefSeq CDD|Domain 4 interface/		5/5	NA	NA	0	hemophilia a	1
F8C;F8	P00451	561	D	G	Binding Site	RefSeq CDD|Domain 4 interface/		5/5	NA	NA	0	OMIM:306700	1
F8C;F8	P00451	427	K	I	Binding Site	RefSeq CDD|Domain 4 interface/		4/5	NA	NA	0	hemophilia a	1
F8C;F8	P00451	442	Y	C	Binding Site	RefSeq CDD|Domain 4 interface/		5/5	NA	NA	0	hemophilia a	1
F8C;F8	P00451	560	R	T	Binding Site	RefSeq CDD|Domain 4 interface/		4/5	NA	NA	0	hemophilia a	1
F8C;F8	P00451	409	E	G	Binding Site	RefSeq CDD|Domain 4 interface/		5/5	NA	NA	0	hemophilia a	1
F8C;F8	P00451	438	I	F	Binding Site	RefSeq CDD|Domain 4 interface/		5/5	NA	NA	0	hemophilia a	1
F8C;F8	P00451	437	R	W	Binding Site	RefSeq CDD|Domain 4 interface/		4/5	NA	NA	0	hemophilia a	1
F8C;F8	P00451	437	R	P	Binding Site	RefSeq CDD|Domain 4 interface/		4/5	NA	NA	0	hemophilia a	1
F8C;F8	P00451	439	G	V	Binding Site	RefSeq CDD|Domain 4 interface/		5/5	NA	NA	0	hemophilia a	1
F8C;F8	P00451	439	G	S	Binding Site	RefSeq CDD|Domain 4 interface/		5/5	NA	NA	0	hemophilia a	1
F8C;F8	P00451	439	G	D	Binding Site	RefSeq CDD|Domain 4 interface/		5/5	NA	NA	0	hemophilia a	1
F8C;F8	P00451	444	K	R	Binding Site	RefSeq CDD|Domain 4 interface/		5/5	NA	NA	0	hemophilia a	1
F8C;F8	P00451	490	R	G	Binding Site	RefSeq CDD|Domain 4 interface/		5/5	NA	NA	0	hemophilia a	1
F8C;F8	P00451	492	Y	C	Binding Site	RefSeq CDD|Domain 4 interface/		5/5	NA	NA	0	OMIM:306700	1
F8C;F8	P00451	492	Y	H	Binding Site	RefSeq CDD|Domain 4 interface/		5/5	NA	NA	0	OMIM:306700	1
F8C;F8	P00451	550	R	G	Binding Site	RefSeq CDD|Domain 4 interface/		5/5	NA	NA	0	hemophilia a	1
F8C;F8	P00451	550	R	C	Binding Site	RefSeq CDD|Domain 4 interface/		5/5	NA	NA	0	OMIM:306700	1
F8C;F8	P00451	550	R	H	Binding Site	RefSeq CDD|Domain 4 interface/		5/5	NA	NA	0	OMIM:306700	1
F8C;F8	P00451	1942	G	A	Binding Site	RefSeq CDD|Domain 5 interface/		5/5	NA	NA	0	hemophilia a	1
F8C;F8	P00451	2004	T	R	Binding Site	RefSeq CDD|Domain 5 interface/		5/5	NA	NA	0	hemophilia a	1
F8C;F8	P00451	1901	I	F	Binding Site	RefSeq CDD|Domain 5 interface/		4/5	NA	NA	0	hemophilia a	1
F8C;F8	P00451	1985	R	Q	Binding Site	RefSeq CDD|Domain 5 interface/RefSeq CDD|heterodimer interface/		5/5	NA	NA	0	hemophilia a	1
F8C;F8	P00451	1966	M	V	Binding Site	RefSeq CDD|Domain 5 interface/		5/5	NA	NA	0	hemophilia a	1
F8C;F8	P00451	1966	M	I	Binding Site	RefSeq CDD|Domain 5 interface/		5/5	NA	NA	0	hemophilia a	1
F8C;F8	P00451	1908	W	L	Binding Site	RefSeq CDD|Domain 5 interface/		5/5	NA	NA	0	hemophilia a	1
F8C;F8	P00451	1894	E	G	Binding Site	RefSeq CDD|Domain 5 interface/		5/5	NA	NA	0	hemophilia a	1
F8C;F8	P00451	1960	R	L	Binding Site	RefSeq CDD|Domain 5 interface/		5/5	NA	NA	0	hemophilia a	1
F8C;F8	P00451	1960	R	Q	Binding Site	RefSeq CDD|Domain 5 interface/		5/5	NA	NA	0	hemophilia a	1
F8C;F8	P00451	1904	E	K	Binding Site	RefSeq CDD|Domain 5 interface/		5/5	NA	NA	0	hemophilia a	1
F8C;F8	P00451	1904	E	D	Binding Site	RefSeq CDD|Domain 5 interface/		5/5	NA	NA	0	hemophilia a	1
F8C;F8	P00451	1941	N	S	Binding Site	RefSeq CDD|Domain 5 interface/		5/5	NA	NA	0	hemophilia a	1
F8C;F8	P00451	1941	N	D	Binding Site	RefSeq CDD|Domain 5 interface/		5/5	NA	NA	0	OMIM:306700	1
F8C;F8	P00451	1907	S	R	Binding Site	RefSeq CDD|Domain 5 interface/		5/5	NA	NA	0	hemophilia a	1
F8C;F8	P00451	1907	S	C	Binding Site	RefSeq CDD|Domain 5 interface/		5/5	NA	NA	0	hemophilia a	1
F8C;F8	P00451	1877	C	R	Binding Site	RefSeq CDD|Domain 6 interface/		5/5	NA	NA	0	hemophilia a	1
F8C;F8	P00451	1877	C	Y	Binding Site	RefSeq CDD|Domain 6 interface/		5/5	NA	NA	0	hemophilia a	1
F8C;F8	P00451	1848	E	G	Binding Site	RefSeq CDD|Domain 6 interface/RefSeq CDD|homodimer interface/		5/5	NA	NA	0	hemophilia a	1
F8C;F8	P00451	1875	L	P	Binding Site	RefSeq CDD|Domain 6 interface/		5/5	NA	NA	0	hemophilia a	1
F8C;F8	P00451	1799	S	H	Binding Site	RefSeq CDD|Domain 6 interface/		5/5	NA	NA	0	hemophilia a	1
F8C;F8	P00451	1777	L	P	Binding Site	RefSeq CDD|Domain 6 interface/		5/5	NA	NA	0	hemophilia a	1
F8C;F8	P00451	1727	D	V	Binding Site	RefSeq CDD|Domain 6 interface/		5/5	NA	NA	0	hemophilia a	1
F8C;F8	P00451	1800	R	G	Binding Site	RefSeq CDD|Domain 6 interface/		5/5	NA	NA	0	hemophilia a	1
F8C;F8	P00451	1800	R	C	Binding Site	RefSeq CDD|Domain 6 interface/		5/5	NA	NA	0	OMIM:306700	1
F8C;F8	P00451	1800	R	H	Binding Site	RefSeq CDD|Domain 6 interface/		5/5	NA	NA	0	OMIM:306700	1
F8C;F8	P00451	1775	L	V	Binding Site	RefSeq CDD|Domain 6 interface/		5/5	NA	NA	0	OMIM:306700	1
F8C;F8	P00451	1775	L	F	Binding Site	RefSeq CDD|Domain 6 interface/		5/5	NA	NA	0	OMIM:306700	1
F8C;F8	P00451	1802	Y	C	Binding Site	RefSeq CDD|Domain 6 interface/		5/5	NA	NA	0	hemophilia a	1
F8C;F8	P00451	1864	K	E	Binding Site	RefSeq CDD|Domain 6 interface/		3/5	NA	NA	0	hemophilia a	1
F8C;F8	P00451	1798	A	P	Binding Site	RefSeq CDD|Domain 6 interface/		5/5	NA	NA	0	hemophilia a	1
F8C;F8	P00451	1723	E	K	Binding Site	RefSeq CDD|Domain 6 interface/		5/5	none	NA	0	OMIM:306700	1
F8C;F8	P00451	1728	Y	C	Binding Site	RefSeq CDD|Domain 6 interface/		5/5	NA	NA	0	OMIM:306700	1
F8C;F8	P00451	1867	H	R	Binding Site	RefSeq CDD|Domain 6 interface/		5/5	NA	NA	0	hemophilia a	1
F8C;F8	P00451	1867	H	P	Binding Site	RefSeq CDD|Domain 6 interface/		5/5	NA	NA	0	hemophilia a	1
F8C;F8	P00451	1853	A	T	Binding Site	RefSeq CDD|Domain 6 interface/		5/5	NA	NA	0	hemophilia a	1
F8C;F8	P00451	1853	A	V	Binding Site	RefSeq CDD|Domain 6 interface/		5/5	NA	NA	0	hemophilia a	1
F8C;F8	P00451	1751	K	Q	Binding Site	RefSeq CDD|Domain 6 interface/		5/5	NA	NA	0	hemophilia a	1
F8C;F8	P00451	307	I	S	Binding Site	RefSeq CDD|Domains 3/4 interface/		5/5	NA	NA	0	hemophilia a	1
F8C;F8	P00451	331	I	V	Binding Site	RefSeq CDD|Domains 3/4 interface/		5/5	NA	NA	0	hemophilia a	1
F8C;F8	P00451	291	E	G	Binding Site	RefSeq CDD|Domains 3/4 interface/		5/5	NA	NA	0	OMIM:306700	1
F8C;F8	P00451	291	E	K	Binding Site	RefSeq CDD|Domains 3/4 interface/		5/5	NA	NA	0	hemophilia a	1
F8C;F8	P00451	301	R	H	Binding Site	RefSeq CDD|Domains 3/4 interface/		5/5	NA	NA	0	hemophilia a	1
F8C;F8	P00451	301	R	L	Binding Site	RefSeq CDD|Domains 3/4 interface/		5/5	NA	NA	0	OMIM:306700	1
F8C;F8	P00451	301	R	C	Binding Site	RefSeq CDD|Domains 3/4 interface/		5/5	NA	NA	0	hemophilia a	1
F8C;F8	P00451	299	N	I	Binding Site	RefSeq CDD|Domains 3/4 interface/		4/5	NA	NA	0	OMIM:306700	1
F8C;F8	P00451	329	C	F	Binding Site	RefSeq CDD|Type 1 (T1) Cu binding site/		5/5	NA	NA	0	hemophilia a	1
F8C;F8	P00451	329	C	Y	Binding Site	RefSeq CDD|Type 1 (T1) Cu binding site/		5/5	NA	NA	0	OMIM:306700	1
F8C;F8	P00451	1973	H	L	Binding Site	RefSeq CDD|Type 1 (T1) Cu binding site/		3/5	NA	NA	0	hemophilia a	1
F8C;F8	P00451	339	M	T	Binding Site	RefSeq CDD|Type 1 (T1) Cu binding site/		5/5	NA	NA	0	hemophilia a	1
F8C;F8	P00451	1994	L	P	Binding Site	RefSeq CDD|heterodimer interface/		0/5	NA	NA	0	hemophilia a	1
F8C;F8	P00451	2000	G	A	Binding Site	RefSeq CDD|heterodimer interface/		5/5	NA	NA	0	hemophilia a	1
F8C;F8	P00451	129	E	V	Binding Site	RefSeq CDD|heterodimer interface/		5/5	NA	NA	0	hemophilia a	1
F8C;F8	P00451	686	T	R	Binding Site	RefSeq CDD|heterodimer interface/		5/5	NA	NA	0	hemophilia a	1
F8C;F8	P00451	681	M	I	Binding Site	RefSeq CDD|heterodimer interface/		4/5	NA	NA	0	hemophilia a	1
F8C;F8	P00451	2022	G	D	Binding Site	RefSeq CDD|heterodimer interface/		5/5	NA	NA	0	hemophilia a	1
F8C;F8	P00451	308	S	L	Binding Site	RefSeq CDD|heterodimer interface/		5/5	none	NA	0	OMIM:306700	1
F8C;F8	P00451	141	E	K	Binding Site	RefSeq CDD|heterodimer interface/RefSeq CDD|metal binding site/		5/5	NA	NA	0	hemophilia a	1
F8C;F8	P00451	2016	R	W	Binding Site	RefSeq CDD|heterodimer interface/		5/5	NA	NA	0	OMIM:306700	1
F8C;F8	P00451	2016	R	P	Binding Site	RefSeq CDD|heterodimer interface/		5/5	NA	NA	0	hemophilia a	1
F8C;F8	P00451	677	F	L	Binding Site	RefSeq CDD|heterodimer interface/		5/5	NA	NA	0	OMIM:306700	1
F8C;F8	P00451	121	G	S	Binding Site	RefSeq CDD|heterodimer interface/		5/5	NA	NA	0	hemophilia a	1
F8C;F8	P00451	163	N	K	Binding Site	RefSeq CDD|heterodimer interface/		4/5	NA	NA	0	hemophilia a	1
F8C;F8	P00451	683	Y	N	Binding Site	RefSeq CDD|heterodimer interface/		5/5	NA	NA	0	hemophilia a	1
F8C;F8	P00451	683	Y	C	Binding Site	RefSeq CDD|heterodimer interface/		5/5	NA	NA	0	hemophilia a	1
F8C;F8	P00451	682	V	F	Binding Site	RefSeq CDD|heterodimer interface/		5/5	NA	NA	0	hemophilia a	1
F8C;F8	P00451	1998	Y	C	Binding Site	RefSeq CDD|heterodimer interface/		5/5	NA	NA	0	hemophilia a	1
F8C;F8	P00451	2018	E	G	Binding Site	RefSeq CDD|heterodimer interface/		5/5	NA	NA	0	hemophilia a	1
F8C;F8	P00451	2015	W	C	Binding Site	RefSeq CDD|heterodimer interface/		5/5	NA	NA	0	hemophilia a	1
F8C;F8	P00451	135	D	Y	Binding Site	RefSeq CDD|heterodimer interface/		5/5	NA	NA	0	hemophilia a	1
F8C;F8	P00451	135	D	G	Binding Site	RefSeq CDD|heterodimer interface/		5/5	NA	NA	0	OMIM:306700	1
F8C;F8	P00451	164	G	V	Binding Site	RefSeq CDD|heterodimer interface/		5/5	NA	NA	0	OMIM:306700	1
F8C;F8	P00451	164	G	D	Binding Site	RefSeq CDD|heterodimer interface/		5/5	NA	NA	0	hemophilia a	1
F8C;F8	P00451	1979	G	V	Binding Site	RefSeq CDD|heterodimer interface/		4/5	NA	NA	0	OMIM:306700	1
F8C;F8	P00451	133	Y	C	Binding Site	RefSeq CDD|heterodimer interface/		5/5	NA	NA	0	OMIM:306700	1
F8C;F8	P00451	145	D	H	Binding Site	RefSeq CDD|metal binding site/		5/5	NA	NA	0	hemophilia a	1
F8C;F8	P00451	2082	S	N	Binding Site	RefSeq CDD|sugar binding site/		5/5	NA	NA	0	hemophilia a	1
F8C;F8	P00451	601	N	D	N-linked Glycosylation	UniProtKB|N-linked (GlcNAc...)/		5/5	NA	NA	0	hemophilia a	1
F8C;F8	P00451	601	N	K	N-linked Glycosylation	UniProtKB|N-linked (GlcNAc...)/		5/5	NA	NA	0	hemophilia a	1
F8C;F8	P00451	603	S	I	+2 from N-linked Glycosylation	UniProtKB|N-linked (GlcNAc...)/		5/5	NA	NA	0	OMIM:306700	1
F8C;F8	P00451	603	S	R	+2 from N-linked Glycosylation	UniProtKB|N-linked (GlcNAc...)/		5/5	NA	NA	0	hemophilia a	1
F8C;F8	P00451	742	Y	C	Sulfation	UniProtKB|Sulfotyrosine/		5/5	NA	NA	0	hemophilia a	1
F8C;F8	P00451	1699	Y	C	Sulfation	UniProtKB|Sulfotyrosine/		5/5	NA	NA	0	hemophilia a	1
F8C;F8	P00451	1699	Y	F	Sulfation	UniProtKB|Sulfotyrosine/		5/5	NA	NA	0	hemophilia a	1
F8C;F8	P00451	365	Y	C	Sulfation	UniProtKB|Sulfotyrosine/		5/5	none	DOID:1793	1	hemophilia a	1
F8VWF;VWF	P04275	1324	G	S	Binding Site	RefSeq CDD|glycoprotein Ib (GpIb) binding site/		5/5	NA	NA	0	OMIM:613160	1
F8VWF;VWF	P04275	1285	S	F	Binding Site	RefSeq CDD|integrin-collagen binding site/		5/5	NA	NA	0	OMIM:613160	1
F8VWF;VWF	P04275	2546	N	Y	N-linked Glycosylation	SysPTM 1.1|N-linked (GlcNAc...)/OGlycBase6.0|N-linked (GlcNAc...)/UniProtKB|N-linked (GlcNAc...)/		5/5	NA	NA	0	von willebrand disease 3	1
F9	P00740	411	S	G	Active Site	UniProtKB|Charge relay system.		5/5	NA	NA	0	OMIM:300746	1
F9	P00740	411	S	I	Active Site	UniProtKB|Charge relay system.		5/5	NA	NA	0	OMIM:300746	1
F9	P00740	110	D	G	Binding Site	RefSeq CDD|Ca2+ binding site/		5/5	NA	NA	0	OMIM:300746	1
F9	P00740	110	D	N	Binding Site	RefSeq CDD|Ca2+ binding site/		5/5	NA	NA	0	OMIM:300746	1
F9	P00740	93	D	G	Binding Site	RefSeq CDD|Ca2+ binding site/		5/5	NA	NA	0	OMIM:300746	1
F9	P00740	96	Q	P	Binding Site	RefSeq CDD|Ca2+ binding site/		5/5	NA	NA	0	OMIM:300746	1
F9	P00740	432	G	S	Binding Site	RefSeq CDD|substrate binding sites/		5/5	NA	NA	0	hemophilia b	1
F9	P00740	432	G	V	Binding Site	RefSeq CDD|substrate binding sites/		5/5	NA	NA	0	hemophilia b	1
F9	P00740	430	S	T	Binding Site	RefSeq CDD|substrate binding sites/		5/5	NA	NA	0	hemophilia b	1
F9	P00740	54	E	G	Gamma-carboxyglutamic acid	UniProtKB|4-carboxyglutamate/		5/5	NA	NA	0	hemophilia b	1
F9	P00740	66	E	V	Gamma-carboxyglutamic acid	UniProtKB|4-carboxyglutamate/		5/5	NA	NA	0	hemophilia b	1
F9	P00740	73	E	K	Gamma-carboxyglutamic acid	UniProtKB|4-carboxyglutamate/		5/5	NA	NA	0	OMIM:300746	1
F9	P00740	73	E	V	Gamma-carboxyglutamic acid	UniProtKB|4-carboxyglutamate/		5/5	NA	NA	0	OMIM:300746	1
F9	P00740	67	E	K	Gamma-carboxyglutamic acid	UniProtKB|4-carboxyglutamate/		5/5	NA	NA	0	hemophilia b	1
F9	P00740	53	E	A	Gamma-carboxyglutamic acid	UniProtKB|4-carboxyglutamate/		5/5	NA	NA	0	hemophilia b	1
F9	P00740	79	E	D	Gamma-carboxyglutamic acid	UniProtKB|4-carboxyglutamate/		5/5	NA	NA	0	OMIM:300746	1
F9	P00740	110	D	G	Hydroxylation	UniProtKB|(3R)-3-hydroxyaspartate/		5/5	NA	NA	0	OMIM:300746	1
F9	P00740	110	D	N	Hydroxylation	UniProtKB|(3R)-3-hydroxyaspartate/		5/5	NA	NA	0	OMIM:300746	1
FALDH;ALDH10;ALDH3A2	P51648	185	G	A	Binding Site	RefSeq CDD|NAD(P) binding site/		5/5	NA	NA	0	sjoegren-larsson syndrome	1
FALDH;ALDH10;ALDH3A2	P51648	386	N	S	Binding Site	RefSeq CDD|homodimeric interface/		5/5	NA	NA	0	OMIM:609523	1
FALDH;ALDH10;ALDH3A2	P51648	228	R	C	Binding Site	RefSeq CDD|homodimeric interface/		5/5	NA	NA	0	sjoegren-larsson syndrome	1
FALDH;ALDH10;ALDH3A2	P51648	423	R	H	Binding Site	RefSeq CDD|homodimeric interface/		5/5	NA	NA	0	sjoegren-larsson syndrome	1
FALDH;ALDH10;ALDH3A2	P51648	266	K	N	Ubiquitylation	Phosphositeplus.1010730|Glycyl lysine isopeptide (Lys-Gly) (interchain with G-Cter in ubiquitin)/		5/5	NA	NA	0	OMIM:609523	1
FANCH;FACA;FAA;FANCA	O15360	858	S	R	Phosphorylation	HPRD 9.0|Phosphoserine/UniProtKB|Phosphoserine/		2/5	1	NA	0	fanconi anemia	1
FATP4;ACSVL4;SLC27A4	Q6P1M0	247	S	P	Binding Site	RefSeq CDD|acyl-activating enzyme (AAE) consensus motif/		5/5	NA	NA	0	OMIM:604194	1
FBLN4;EFEMP2	O95967	126	E	K	Binding Site	RefSeq CDD|Ca2+ binding site/		4/5	NA	NA	0	OMIM:219100	1
FBLN4;EFEMP2	O95967	126	E	V	Binding Site	RefSeq CDD|Ca2+ binding site/		4/5	NA	NA	0	OMIM:219100	1
FBN;FBN1	P35555	1976	E	G	Binding Site	RefSeq CDD|Ca2+ binding site/		5/5	NA	NA	0	marfan syndrome	1
FBN;FBN1	P35555	548	N	I	Binding Site	RefSeq CDD|Ca2+ binding site/		5/5	NA	NA	0	marfan syndrome	1
FBN;FBN1	P35555	1487	D	A	Binding Site	RefSeq CDD|Ca2+ binding site/		5/5	NA	NA	0	marfan syndrome	1
FBN;FBN1	P35555	1131	N	Y	Binding Site	RefSeq CDD|Ca2+ binding site/		5/5	NA	NA	0	marfan syndrome	1
FBN;FBN1	P35555	1382	N	S	Binding Site	RefSeq CDD|Ca2+ binding site/		5/5	NA	NA	0	marfan syndrome	1
FBN;FBN1	P35555	2570	E	K	Binding Site	RefSeq CDD|Ca2+ binding site/		5/5	NA	NA	0	marfan syndrome	1
FBN;FBN1	P35555	2610	E	K	Binding Site	RefSeq CDD|Ca2+ binding site/		5/5	NA	NA	0	marfan syndrome	1
FBN;FBN1	P35555	2127	D	E	Binding Site	RefSeq CDD|Ca2+ binding site/		5/5	NA	NA	0	marfan syndrome	1
FBN;FBN1	P35555	1366	E	K	Binding Site	RefSeq CDD|Ca2+ binding site/		5/5	none	NA	0	marfan syndrome	1
FBN;FBN1	P35555	2624	N	K	Binding Site	RefSeq CDD|Ca2+ binding site/		5/5	NA	NA	0	marfan syndrome	1
FBN;FBN1	P35555	1325	E	Q	Binding Site	RefSeq CDD|Ca2+ binding site/		5/5	NA	NA	0	marfan syndrome	1
FBN;FBN1	P35555	2166	D	N	Binding Site	RefSeq CDD|Ca2+ binding site/		5/5	NA	NA	0	marfan syndrome	1
FBN;FBN1	P35555	2144	N	S	Binding Site	RefSeq CDD|Ca2+ binding site/		5/5	NA	NA	0	marfan syndrome	1
FBN;FBN1	P35555	1113	D	V	Binding Site	RefSeq CDD|Ca2+ binding site/		5/5	NA	NA	0	marfan syndrome	1
FBN2	P35556	1161	E	K	Binding Site	RefSeq CDD|Ca2+ binding site/		5/5	NA	NA	0	arthrogryposis, distal, 9	1
FBP;FBP1	P09467	30	E	K	Binding Site	RefSeq CDD|AMP binding site/		4/4	none	DOID:234	1	OMIM:611570	1
FBX4;FBXO4	Q9UKT5	12	S	L	Phosphorylation	SysPTM 1.1|Phosphoserine/Phosphositeplus.1010730|Phosphoserine/PhosphoELM.10011|Phosphoserine/HPRD 9.0|Phosphoserine/UniProtKB|Phosphoserine/		3/4	NA	NA	0	cancer	1
FCNL;FCN2	Q15485	80	P	L	Hydroxylation	UniProtKB|Hydroxyproline/		4/5	none	DOID:234	1	colorectal cancer	1
FECH	P22830	139	Q	L	Binding Site	RefSeq CDD|C-terminal domain interface/		5/5	NA	NA	0	erythropoietic protoporphyria	1
FECH	P22830	283	T	I	Binding Site	RefSeq CDD|N-terminal domain interface/		5/5	NA	NA	0	erythropoietic protoporphyria	1
FGF10	O15520	80	R	S	Binding Site	RefSeq CDD|receptor interaction site/		5/5	NA	NA	0	OMIM:602115	1
FGF17	O60258	177	R	H	Binding Site	RefSeq CDD|receptor interaction site/		5/5	none	DOID:234	1	hypogonadotropic hypogonadism 20 with or without anosmia	1
FGG	P02679	301	R	C	Binding Site	RefSeq CDD|gamma-gamma dimer interface/		5/5	none	NA	0	OMIM:134850	1
FGG	P02679	301	R	G	Binding Site	RefSeq CDD|gamma-gamma dimer interface/		5/5	none	NA	0	OMIM:134850	1
FGG	P02679	301	R	H	Binding Site	RefSeq CDD|gamma-gamma dimer interface/		5/5	NA	DOID:2526	1	OMIM:134850	1
FGG	P02679	334	N	I	N-linked Glycosylation	UniProtKB|N-linked (GlcNAc...)/		5/5	NA	NA	0	OMIM:134850	1
FGG	P02679	334	N	T	N-linked Glycosylation	UniProtKB|N-linked (GlcNAc...)/		5/5	none	NA	0	OMIM:134850	1
FH	P07954	233	R	H	Binding Site	RefSeq CDD|tetramer interface/		5/5	NA	NA	0	OMIM:136850	1
FOXL2	P58012	90	F	S	Binding Site	RefSeq CDD|DNA binding site/		5/5	NA	NA	0	blepharophimosis, ptosis, and epicanthus inversus syndrome	1
FOXL2	P58012	104	H	R	Binding Site	RefSeq CDD|DNA binding site/		5/5	NA	NA	0	blepharophimosis, ptosis, and epicanthus inversus syndrome	1
FOXL2	P58012	103	R	C	Binding Site	RefSeq CDD|DNA binding site/		5/5	NA	NA	0	blepharophimosis, ptosis, and epicanthus inversus syndrome	1
FOXL2	P58012	215	Y	C	Phosphorylation	Phosphositeplus.1010730|Phosphotyrosine/		4/4	NA	NA	0	blepharophimosis, ptosis, and epicanthus inversus syndrome	1
FSHB	P01225	69	C	G	Binding Site	RefSeq CDD|cysteine knot motif/RefSeq CDD|dimer interface/		5/5	NA	NA	0	isolated follicle-stimulating hormone deficiency	1
G2;BAT2;PRRC2A	P48634	1087	T	I	Phosphorylation	SysPTM 1.1|Phosphothreonine/Phosphositeplus.1010730|Phosphothreonine/PhosphoELM.10011|Phosphothreonine/HPRD 9.0|Phosphothreonine/UniProtKB|Phosphothreonine/		5/5	none	DOID:1612	1	breast cancer	1
G6PD	P11413	386	K	E	Acetylation	HPRD 9.0|N6-acetyllysine/Phosphositeplus.1010730|N6-acetyllysine/UniProtKB|N6-acetyllysine/		5/5	NA	NA	0	OMIM:305900	1
G6PD	P11413	393	R	H	Binding Site	UniProtKB|NADP 2.		5/5	NA	NA	0	OMIM:305900	1
G6PT;G6PC	P35575	119	H	L	Active Site	UniProtKB|Proton donor (Potential).		5/5	NA	NA	0	glycogen storage disease 1a	1
G6PT;G6PC	P35575	76	K	N	Active Site	RefSeq CDD|active site/		5/5	NA	NA	0	glycogen storage disease 1a	1
G6PT;G6PC	P35575	170	R	Q	Active Site	RefSeq CDD|active site/		5/5	none	NA	0	glycogen storage disease 1a	1
G6PT;G6PC	P35575	83	R	C	Active Site	RefSeq CDD|active site/		5/5	NA	NA	0	glycogen storage disease 1a	1
G6PT;G6PC	P35575	83	R	I	Active Site	RefSeq CDD|active site/		5/5	NA	NA	0	glycogen storage disease 1a	1
G6PT;G6PC	P35575	83	R	H	Active Site	RefSeq CDD|active site/		5/5	NA	NA	0	glycogen storage disease 1a	1
G6PT;G6PC	P35575	170	R	Q	Binding Site	UniProtKB|Substrate (Potential).		5/5	none	NA	0	glycogen storage disease 1a	1
G6PT;G6PC	P35575	83	R	C	Binding Site	UniProtKB|Substrate (Potential).		5/5	NA	NA	0	glycogen storage disease 1a	1
G6PT;G6PC	P35575	83	R	I	Binding Site	UniProtKB|Substrate (Potential).		5/5	NA	NA	0	glycogen storage disease 1a	1
G6PT;G6PC	P35575	83	R	H	Binding Site	UniProtKB|Substrate (Potential).		5/5	NA	NA	0	glycogen storage disease 1a	1
GAA	P10253	521	E	Q	Active Site	UniProtKB|By similarity.		5/5	NA	NA	0	glycogen storage disease 2	1
GAA	P10253	521	E	K	Active Site	UniProtKB|By similarity.		5/5	none	NA	0	OMIM:606800	1
GAA	P10253	600	R	C	Active Site	RefSeq CDD|active site/		5/5	NA	NA	0	glycogen storage disease 2	1
GAA	P10253	600	R	H	Active Site	RefSeq CDD|active site/		5/5	NA	NA	0	glycogen storage disease 2	1
GAA	P10253	404	D	N	Active Site	RefSeq CDD|active site/		5/5	NA	NA	0	glycogen storage disease 2	1
GAA	P10253	481	W	R	Active Site	RefSeq CDD|active site/		5/5	NA	NA	0	glycogen storage disease 2	1
GAA	P10253	519	M	T	Active Site	RefSeq CDD|active site/		5/5	NA	NA	0	glycogen storage disease 2	1
GAA	P10253	519	M	V	Active Site	RefSeq CDD|active site/		5/5	NA	NA	0	glycogen storage disease 2	1
GAA	P10253	405	L	P	Active Site	RefSeq CDD|active site/		5/5	NA	NA	0	glycogen storage disease 2	1
GAA	P10253	525	F	Y	Active Site	RefSeq CDD|active site/		5/5	NA	NA	0	glycogen storage disease 2	1
GAB1	Q13480	387	T	N	Phosphorylation	Phosphositeplus.1010730|Phosphothreonine/		5/5	none	DOID:1612	1	breast cancer	1
GAB1	Q13480	83	Y	C	Phosphorylation	Phosphositeplus.1010730|Phosphotyrosine/		5/5	none	DOID:1612	1	breast cancer	1
GALC	P54803	396	R	W	Binding Site	UniProtKB|Substrate (By similarity).		5/5	NA	NA	0	leukodystrophy, globoid cell	1
GALC	P54803	396	R	L	Binding Site	UniProtKB|Substrate (By similarity).		5/5	NA	NA	0	leukodystrophy, globoid cell	1
GALE	Q14376	169	R	W	Binding Site	RefSeq CDD|homodimer interface/		4/5	NA	NA	0	OMIM:230350	1
GALE	Q14376	239	R	W	Binding Site	RefSeq CDD|substrate binding site/		5/5	NA	NA	0	OMIM:230350	1
GALNS	P34059	204	N	K	N-linked Glycosylation	HPRD 9.0|N-linked (Glc...)/UniProtKB|N-linked (GlcNAc...)/		5/5	NA	NA	0	OMIM:612222	1
GALNS	P34059	79	C	Y	Other Modified Residue	UniProtKB|3-oxoalanine (Cys)/		5/5	NA	NA	0	mucopolysaccharidosis 4a	1
GALNT5	Q7Z7M9	507	E	D	Binding Site	RefSeq CDD|ligand binding site/		5/5	none	DOID:1612	1	breast cancer	1
GALT	P07902	188	Q	R	Active Site	RefSeq CDD|active site/		5/5	NA	NA	0	galactosemia	1
GALT	P07902	98	D	N	Active Site	RefSeq CDD|active site/		5/5	NA	NA	0	galactosemia	1
GALT	P07902	179	G	D	Active Site	RefSeq CDD|active site/		5/5	NA	NA	0	galactosemia	1
GALT	P07902	181	S	F	Active Site	RefSeq CDD|active site/		5/5	NA	NA	0	galactosemia	1
GALT	P07902	181	S	A	Active Site	RefSeq CDD|active site/		5/5	NA	NA	0	galactosemia	1
GALT	P07902	97	N	S	Active Site	RefSeq CDD|active site/		5/5	NA	NA	0	galactosemia	1
GAMT	Q14353	20	W	S	Binding Site	UniProtKB|S-adenosyl-L-methionine.		3/3	NA	NA	0	OMIM:601240	1
GAMT	Q14353	50	M	L	Binding Site	UniProtKB|S-adenosyl-L-methionine.		3/3	NA	NA	0	OMIM:601240	1
GAQ;GNAQ	P50148	183	R	Q	Binding Site	RefSeq CDD|GoLoco binding site/		5/5	NA	NA	0	sturge-weber syndrome	1
GAQ;GNAQ	P50148	209	Q	L	Binding Site	RefSeq CDD|beta - gamma complex interaction site/		5/5	NA	NA	0	naevi and uveal melanoma	1
GARS	P41250	183	L	P	Binding Site	RefSeq CDD|dimer interface/		5/5	NA	NA	0	OMIM:600287	1
GATA2	P23769	373	C	R	Binding Site	RefSeq CDD|zinc binding site/		5/5	NA	NA	0	lymphedema, primary, with myelodysplasia	1
GCDH	Q92947	414	E	K	Active Site	UniProtKB|Proton acceptor (Probable).		5/5	NA	NA	0	glutaric aciduria 1	1
GCDH	Q92947	179	L	R	Binding Site	RefSeq CDD|FAD binding site/		5/5	NA	NA	0	glutaric aciduria 1	1
GCDH	Q92947	416	T	I	Binding Site	RefSeq CDD|FAD binding site/		5/5	NA	NA	0	OMIM:608801	1
GCDH	Q92947	429	T	M	Phosphorylation	HPRD 9.0|Phosphothreonine/		5/5	NA	NA	0	glutaric aciduria 1	1
GCH;DYT5;GCH1	P30793	163	L	R	Active Site	RefSeq CDD|active site/		5/5	NA	NA	0	dystonia 5	1
GCH;DYT5;GCH1	P30793	144	H	P	Active Site	RefSeq CDD|active site/		5/5	NA	NA	0	OMIM:600225	1
GCH;DYT5;GCH1	P30793	141	C	W	Active Site	RefSeq CDD|active site/		5/5	NA	NA	0	dystonia 5	1
GCH;DYT5;GCH1	P30793	141	C	R	Active Site	RefSeq CDD|active site/		5/5	NA	NA	0	dystonia 5	1
GCH;DYT5;GCH1	P30793	191	V	I	Binding Site	RefSeq CDD|GTP-CH-I/GFRP interaction surface/		5/5	NA	NA	0	dystonia 5	1
GCH;DYT5;GCH1	P30793	90	G	V	Binding Site	RefSeq CDD|homodecamer interface/		4/4	NA	NA	0	dystonia 5	1
GCH;DYT5;GCH1	P30793	184	R	H	Binding Site	RefSeq CDD|homodecamer interface/		5/5	NA	NA	0	OMIM:600225	1
GCH;DYT5;GCH1	P30793	88	R	P	Binding Site	RefSeq CDD|homodecamer interface/		4/4	NA	NA	0	dystonia 5	1
GCH;DYT5;GCH1	P30793	88	R	W	Binding Site	RefSeq CDD|homodecamer interface/		4/4	NA	NA	0	OMIM:600225	1
GCH;DYT5;GCH1	P30793	134	D	V	Binding Site	RefSeq CDD|homodecamer interface/		5/5	NA	NA	0	OMIM:600225	1
GCH;DYT5;GCH1	P30793	224	K	R	Binding Site	RefSeq CDD|homodecamer interface/		4/5	NA	NA	0	dystonia 5	1
GCH;DYT5;GCH1	P30793	74	A	V	Binding Site	RefSeq CDD|homodecamer interface/		4/4	NA	NA	0	dystonia 5	1
GCH;DYT5;GCH1	P30793	71	L	Q	Binding Site	RefSeq CDD|homodecamer interface/		4/4	NA	NA	0	dystonia 5	1
GCH;DYT5;GCH1	P30793	211	M	I	Binding Site	RefSeq CDD|homodecamer interface/		5/5	NA	NA	0	OMIM:600225	1
GCH;DYT5;GCH1	P30793	211	M	V	Binding Site	RefSeq CDD|homodecamer interface/		5/5	NA	NA	0	dystonia 5	1
GCH;DYT5;GCH1	P30793	221	M	T	Binding Site	RefSeq CDD|homodecamer interface/		5/5	NA	NA	0	OMIM:600225	1
GCH;DYT5;GCH1	P30793	180	Q	R	Binding Site	RefSeq CDD|homodecamer interface/		5/5	NA	NA	0	dystonia 5	1
GCH;DYT5;GCH1	P30793	241	R	W	Binding Site	RefSeq CDD|homodecamer interface/		5/5	NA	NA	0	dystonia 5	1
GCH;DYT5;GCH1	P30793	144	H	P	Binding Site	RefSeq CDD|zinc binding site/		5/5	NA	NA	0	OMIM:600225	1
GCH;DYT5;GCH1	P30793	141	C	W	Binding Site	RefSeq CDD|zinc binding site/		5/5	NA	NA	0	dystonia 5	1
GCH;DYT5;GCH1	P30793	141	C	R	Binding Site	RefSeq CDD|zinc binding site/		5/5	NA	NA	0	dystonia 5	1
GCK	P35557	228	T	M	Binding Site	UniProtKB|ATP (By similarity).		5/5	NA	NA	0	OMIM:138079	1
GCK	P35557	256	E	K	Binding Site	UniProtKB|Substrate.		5/5	NA	NA	0	maturity-onset diabetes of the young 2	1
GCSP;GLDC	P23378	329	P	T	Binding Site	RefSeq CDD|tetramer interface/		5/5	NA	NA	0	non-ketotic hyperglycinemia	1
GCSP;GLDC	P23378	564	S	I	Binding Site	RefSeq CDD|tetramer interface/		4/5	NA	NA	0	OMIM:238300	1
GDF9	O60383	238	T	A	+2 from N-linked Glycosylation	UniProtKB|N-linked (GlcNAc...) (Potential)/		5/5	NA	NA	0	premature ovarian failure	1
GDF9B;BMP15	O95972	148	L	P	+1 from N-linked Glycosylation	UniProtKB|N-linked (GlcNAc...) (Potential)/	0.006	5/5	NA	NA	0	premature ovarian failure 4	1
GDF9B;BMP15	O95972	235	Y	C	Phosphorylation	Phosphositeplus.1010730|Phosphotyrosine/		5/5	NA	NA	0	OMIM:300247	1
GFAP	P14136	416	R	W	Other Modified Residue	UniProtKB|Citrulline/		5/5	none	DOID:2871	1	OMIM:137780	1
GFPT;GFAT;GFPT1	Q06210	403	R	H	Binding Site	RefSeq CDD|dimer interface/		5/5	none	NA	0	myasthenic syndrome, congenital, with tubular aggregates, 1	1
GH1	P01241	201	T	A	Binding Site	RefSeq CDD|receptor binding interface/		5/5	NA	NA	0	growth hormone deficiency, isolated, 1b	1
GH1	P01241	67	K	R	Binding Site	RefSeq CDD|receptor binding interface/		0/5	NA	NA	0	growth hormone deficiency, isolated, 1b	1
GH1	P01241	42	R	C	Binding Site	RefSeq CDD|receptor binding interface/		5/5	NA	NA	0	growth hormone deficiency, isolated, 1b	1
GHR	P10912	244	S	I	Binding Site	RefSeq CDD|Cytokine receptor motif/		5/5	NA	NA	0	laron syndrome	1
GHR	P10912	149	P	Q	Binding Site	RefSeq CDD|Interdomain contacts/		5/5	NA	NA	0	OMIM:600946	1
GJAL;GJA1	P17302	365	S	N	Phosphorylation	Phosphositeplus.1010730|Phosphoserine/HPRD 9.0|Phosphoserine/		5/5	NA	NA	0	heart malformations	1
GJAL;GJA1	P17302	290	T	N	Phosphorylation	Phosphositeplus.1010730|Phosphothreonine/		5/5	NA	NA	0	congenital heart malformations	1
GJB2	P29033	75	R	W	Methylation	Phosphositeplus.1010730|5-methylarginine/		5/5	NA	NA	0	OMIM:121011	1
GJB2	P29033	75	R	Q	Methylation	Phosphositeplus.1010730|5-methylarginine/		5/5	NA	NA	0	OMIM:121011	1
GLA	P06280	170	D	V	Active Site	UniProtKB|Nucleophile (By similarity).		5/5	NA	NA	0	fabry disease	1
GLA	P06280	231	D	N	Active Site	UniProtKB|Proton donor (By similarity).		5/5	NA	NA	0	fabry disease	1
GLA	P06280	215	N	S	N-linked Glycosylation	HPRD 9.0|N-linked (Glc...)/UniProtKB|N-linked (GlcNAc...)/		5/5	NA	NA	0	fabry disease	1
GLA	P06280	410	T	A	+2 from N-linked Glycosylation	UniProtKB|N-linked (GlcNAc...) (Potential)/		3/5	NA	NA	0	OMIM:300644	1
GLI3	P10071	784	K	S	Ubiquitylation	Phosphositeplus.1010730|Glycyl lysine isopeptide (Lys-Gly) (interchain with G-Cter in ubiquitin)/UniProtKB|Glycyl lysine isopeptide (Lys-Gly) (interchain with G-Cter in ubiquitin)/		5/5	NA	NA	0	OMIM:146510	1
GLUC;GC;GBA	P04062	501	N	K	N-linked Glycosylation	UniProtKB|N-linked (GlcNAc...) (Potential)/		5/5	NA	NA	0	gaucher disease	1
GLUC;GC;GBA	P04062	502	R	P	+1 from N-linked Glycosylation	UniProtKB|N-linked (GlcNAc...) (Potential)/		5/5	NA	NA	0	gaucher disease	1
GLUC;GC;GBA	P04062	451	Y	H	Phosphorylation	Phosphositeplus.1010730|Phosphotyrosine/		5/5	NA	NA	0	gaucher disease	1
GLUD;GLUD1	P00367	319	Y	C	Binding Site	UniProtKB|GTP (By similarity).		5/5	NA	NA	0	familial hyperinsulinemic hypoglycemia 6	1
GLUD;GLUD1	P00367	322	R	C	Binding Site	UniProtKB|GTP (By similarity).		5/5	NA	NA	0	familial hyperinsulinemic hypoglycemia 6	1
GLUD;GLUD1	P00367	322	R	H	Binding Site	UniProtKB|GTP (By similarity).		5/5	NA	NA	0	OMIM:138130	1
GLUD;GLUD1	P00367	270	S	C	Binding Site	UniProtKB|GTP (By similarity).		5/5	NA	NA	0	familial hyperinsulinemic hypoglycemia 6	1
GLXR;GRHPR	Q9UBQ7	160	G	R	Binding Site	RefSeq CDD|NADP binding site/		5/5	NA	NA	0	OMIM:260000	1
GLXR;GRHPR	Q9UBQ7	302	R	G	Binding Site	RefSeq CDD|dimerization interface/		5/5	none	NA	0	OMIM:260000	1
GLXR;GRHPR	Q9UBQ7	302	R	H	Binding Site	RefSeq CDD|dimerization interface/		5/5	NA	NA	0	OMIM:260000	1
GLXR;GRHPR	Q9UBQ7	302	R	C	Binding Site	RefSeq CDD|dimerization interface/		5/5	NA	NA	0	OMIM:260000	1
GLXR;GRHPR	Q9UBQ7	113	E	K	Binding Site	RefSeq CDD|dimerization interface/		5/5	NA	NA	0	OMIM:260000	1
GNAI2B;GNAI2	P04899	179	R	C	Binding Site	RefSeq CDD|GoLoco binding site/		5/5	NA	NA	0	OMIM:139360	1
GNAI2B;GNAI2	P04899	179	R	H	Binding Site	RefSeq CDD|GoLoco binding site/		5/5	NA	NA	0	OMIM:139360	1
GNAI2B;GNAI2	P04899	179	R	G	Binding Site	RefSeq CDD|GoLoco binding site/		5/5	NA	NA	0	OMIM:139360	1
GNAI2B;GNAI2	P04899	200	F	L	Binding Site	RefSeq CDD|beta - gamma complex interaction site/		5/5	NA	NA	0	OMIM:139360	1
GNAI3	P08754	40	G	R	Binding Site	RefSeq CDD|GTP/Mg2+ binding site/		5/5	NA	NA	0	auriculocondylar syndrome 1	1
GNAS1;GNAS	Q5JWF2	1009	A	S	Binding Site	UniProtKB|GTP; via amide nitrogen (By similarity).		5/5	NA	NA	0	OMIM:139320	1
GNAS1;GNAS	Q5JWF2	844	R	G	Binding Site	RefSeq CDD|GoLoco binding site/		5/5	NA	NA	0	mccune-albright syndrome	1
GNAS1;GNAS	Q5JWF2	844	R	H	Binding Site	RefSeq CDD|GoLoco binding site/		5/5	NA	NA	0	OMIM:139320	1
GNAS1;GNAS	Q5JWF2	870	Q	L	Binding Site	RefSeq CDD|beta - gamma complex interaction site/		5/5	NA	NA	0	OMIM:139320	1
GNAS1;GNAS	Q5JWF2	870	Q	H	Binding Site	RefSeq CDD|beta - gamma complex interaction site/		5/5	NA	NA	0	OMIM:139320	1
GNATR;GNAT1	P11488	38	G	D	Binding Site	RefSeq CDD|GoLoco binding site/		5/5	NA	NA	0	OMIM:139330	1
GNMT	Q14749	141	N	S	Binding Site	UniProtKB|Substrate (By similarity).		5/5	NA	NA	0	glycine n-methyltransferase deficiency	1
GPC;GLPC;GYPC	P04921	8	N	S	N-linked Glycosylation	OGlycBase6.0|N-linked (GlcNAc...)/HPRD 9.0|N-linked (Glc...)/UniProtKB|N-linked (GlcNAc...)/		1/1	NA	NA	0	OMIM:110750	1
GPI	P06744	389	H	R	Active Site	UniProtKB|		5/5	NA	NA	0	hemolytic anemia, non-spherocytic	1
GPI	P06744	159	G	S	Active Site	RefSeq CDD|active site/		5/5	NA	NA	0	OMIM:172400	1
GPI	P06744	389	H	R	Binding Site	RefSeq CDD|dimer interface/		5/5	NA	NA	0	hemolytic anemia, non-spherocytic	1
GPI	P06744	224	T	M	Binding Site	RefSeq CDD|dimer interface/		5/5	NA	NA	0	hemolytic anemia, non-spherocytic	1
GRL;NR3C1	P04150	477	R	H	Binding Site	RefSeq CDD|DNA binding site/		5/5	NA	NA	0	OMIM:138040	1
GRL;NR3C1	P04150	737	F	L	Binding Site	RefSeq CDD|ligand binding site/		5/5	NA	NA	0	OMIM:138040	1
GRL;NR3C1	P04150	571	V	A	Binding Site	RefSeq CDD|ligand binding site/		5/5	NA	NA	0	OMIM:138040	1
GSP;GNAS1;GNAS	P63092	366	A	T	Binding Site	UniProtKB|GTP; via amide nitrogen (By similarity).		5/5	none	DOID:2871	1	OMIM:139320	1
GSP;GNAS1;GNAS	P63092	366	A	S	Binding Site	UniProtKB|GTP; via amide nitrogen (By similarity).		5/5	NA	NA	0	OMIM:139320	1
GSP;GNAS1;GNAS	P63092	201	R	G	Binding Site	RefSeq CDD|GoLoco binding site/		5/5	NA	NA	0	mccune-albright syndrome	1
GSP;GNAS1;GNAS	P63092	201	R	L	Binding Site	RefSeq CDD|GoLoco binding site/		5/5	none	DOID:1996	1	OMIM:139320	1
GSP;GNAS1;GNAS	P63092	201	R	S	Binding Site	RefSeq CDD|GoLoco binding site/		5/5	NA	NA	0	acth-independent macronodular adrenal hyperplasia	1
GSP;GNAS1;GNAS	P63092	201	R	C	Binding Site	RefSeq CDD|GoLoco binding site/		5/5	none	DOID:10534;DOID:219;DOID:1793;DOID:8557;DOID:1612	5	mccune-albright syndrome	1
GSP;GNAS1;GNAS	P63092	231	R	H	Binding Site	RefSeq CDD|adenylyl cyclase interaction site/		5/5	none	NA	0	OMIM:139320	1
GSP;GNAS1;GNAS	P63092	227	Q	H	Binding Site	RefSeq CDD|beta - gamma complex interaction site/		5/5	none	NA	0	OMIM:139320	1
GSP;GNAS1;GNAS	P63092	227	Q	L	Binding Site	RefSeq CDD|beta - gamma complex interaction site/		5/5	none	NA	0	OMIM:139320	1
GSP;GNAS1;GNAS	P63092	227	Q	R	Binding Site	RefSeq CDD|beta - gamma complex interaction site/		5/5	NA	NA	0	OMIM:139320	1
GSP;GNAS1;GNAS	P63092	338	K	N	Ubiquitylation	Phosphositeplus.1010730|Glycyl lysine isopeptide (Lys-Gly) (interchain with G-Cter in ubiquitin)/		5/5	1	NA	0	pseudohypoparathyroidism 1a	1
GSS	P48637	270	Y	H	Phosphorylation	Phosphositeplus.1010730|Phosphotyrosine/		5/5	NA	NA	0	glutathione synthetase deficiency	1
GSS	P48637	270	Y	C	Phosphorylation	Phosphositeplus.1010730|Phosphotyrosine/		5/5	NA	NA	0	glutathione synthetase deficiency	1
GUCA1;GCAP1;GCAP;C6orf131;GUCA1A	P43080	155	E	G	Binding Site	RefSeq CDD|Ca2+ binding site/		4/4	NA	NA	0	cone dystrophy 3	1
GUCA1;GCAP1;GCAP;C6orf131;GUCA1A	P43080	100	D	E	Binding Site	RefSeq CDD|Ca2+ binding site/		5/5	NA	NA	0	cone dystrophy 3	1
GYG;GYG1	P46976	83	T	M	Binding Site	RefSeq CDD|substrate binding site/		5/5	NA	NA	0	glycogen storage disease 15	1
H1F5;HIST1H1B	P16401	86	G	D	Binding Site	RefSeq CDD|DNA-binding site/		4/5	none	DOID:234	1	colorectal cancer	1
HADHB	P55084	117	R	G	Binding Site	RefSeq CDD|dimer interface/		5/5	none	DOID:1324	1	trifunctional protein deficiency	1
HADHB	P55084	133	T	P	Binding Site	RefSeq CDD|dimer interface/		5/5	NA	NA	0	trifunctional protein deficiency	1
HADHB	P55084	121	L	P	Binding Site	RefSeq CDD|dimer interface/		5/5	NA	NA	0	trifunctional protein deficiency	1
HARP;SMARCAL1	Q9NZC9	820	R	H	Binding Site	RefSeq CDD|ATP-binding site/		5/5	NA	NA	0	schimke immuno-osseous dysplasia	1
HBA2;HBA1	P69905	133	V	G	Binding Site	RefSeq CDD|heme-binding site/		5/5	NA	NA	0	OMIM:141800	1
HBA2;HBA1	P69905	30	L	P	Binding Site	RefSeq CDD|heme-binding site/		4/5	NA	NA	0	OMIM:141850	1
HBA2;HBA1	P69905	62	K	N	Binding Site	RefSeq CDD|heme-binding site/		5/5	NA	NA	0	OMIM:141850	1
HBA2;HBA1	P69905	44	F	L	Binding Site	RefSeq CDD|heme-binding site/		5/5	NA	NA	0	OMIM:141800	1
HBA2;HBA1	P69905	44	F	V	Binding Site	RefSeq CDD|heme-binding site/		5/5	NA	NA	0	OMIM:141800	1
HBA2;HBA1	P69905	59	H	Q	Binding Site	RefSeq CDD|heme-binding site/		5/5	NA	NA	0	OMIM:141850	1
HBA2;HBA1	P69905	88	H	Y	Binding Site	RefSeq CDD|heme-binding site/		5/5	NA	NA	0	OMIM:141800	1
HBA2;HBA1	P69905	88	H	R	Binding Site	RefSeq CDD|heme-binding site/		5/5	NA	NA	0	OMIM:141800	1
HBA2;HBA1	P69905	134	S	R	O-linked Glycosylation	Phosphositeplus.1010730|O-linked (GlcNAc)/		5/5	NA	NA	0	OMIM:141850	1
HBA2;HBA1	P69905	134	S	G	O-linked Glycosylation	Phosphositeplus.1010730|O-linked (GlcNAc)/		5/5	NA	NA	0	OMIM:141850	1
HBA2;HBA1	P69905	25	Y	C	Phosphorylation	Phosphositeplus.1010730|Phosphotyrosine/PhosphoELM.10011|Phosphotyrosine/HPRD 9.0|Phosphotyrosine/UniProtKB|Phosphotyrosine/		4/5	NA	NA	0	OMIM:141800	1
HBA2;HBA1	P69905	25	Y	H	Phosphorylation	Phosphositeplus.1010730|Phosphotyrosine/PhosphoELM.10011|Phosphotyrosine/HPRD 9.0|Phosphotyrosine/UniProtKB|Phosphotyrosine/		4/5	NA	NA	0	OMIM:141800	1
HBA2;HBA1	P69905	105	C	S	S-Nitrosylation	dbSNO 1.0|S-Nitrosocysteine/		4/5	NA	NA	0	OMIM:141800	1
HBA2;HBA1	P69905	105	C	Y	S-Nitrosylation	dbSNO 1.0|S-Nitrosocysteine/		4/5	NA	NA	0	OMIM:141850	1
HBB	P68871	2	V	G	Acetylation	UniProtKB|N-acetylalanine/		5/5	NA	NA	0	OMIM:141900	1
HBB	P68871	2	V	M	Acetylation	UniProtKB|N-acetylalanine/		5/5	NA	NA	0	OMIM:141900	1
HBB	P68871	2	V	C	Acetylation	UniProtKB|N-acetylalanine/		5/5	NA	NA	0	OMIM:141900	1
HBB	P68871	18	K	N	Acetylation	Phosphositeplus.1010730|N6-acetyllysine/		5/5	NA	NA	0	OMIM:141900	1
HBB	P68871	3	H	P	Binding Site	UniProtKB|2,3-bisphosphoglycerate.		5/5	NA	NA	0	OMIM:141900	1
HBB	P68871	3	H	Y	Binding Site	UniProtKB|2,3-bisphosphoglycerate.		5/5	NA	NA	0	OMIM:141900	1
HBB	P68871	3	H	Q	Binding Site	UniProtKB|2,3-bisphosphoglycerate.		5/5	NA	NA	0	OMIM:141900	1
HBB	P68871	83	K	E	Binding Site	UniProtKB|2,3-bisphosphoglycerate.		5/5	NA	NA	0	OMIM:141900	1
HBB	P68871	83	K	N	Binding Site	UniProtKB|2,3-bisphosphoglycerate.		5/5	none	NA	0	OMIM:141900	1
HBB	P68871	83	K	M	Binding Site	UniProtKB|2,3-bisphosphoglycerate.		5/5	NA	NA	0	OMIM:141900	1
HBB	P68871	144	H	N	Binding Site	UniProtKB|2,3-bisphosphoglycerate.		5/5	NA	NA	0	OMIM:141900	1
HBB	P68871	144	H	P	Binding Site	UniProtKB|2,3-bisphosphoglycerate.		5/5	NA	NA	0	OMIM:141900	1
HBB	P68871	144	H	Q	Binding Site	UniProtKB|2,3-bisphosphoglycerate.		5/5	none	NA	0	OMIM:141900	1
HBB	P68871	2	V	G	Binding Site	UniProtKB|2,3-bisphosphoglycerate; via amino nitrogen.		5/5	NA	NA	0	OMIM:141900	1
HBB	P68871	2	V	M	Binding Site	UniProtKB|2,3-bisphosphoglycerate; via amino nitrogen.		5/5	NA	NA	0	OMIM:141900	1
HBB	P68871	2	V	C	Binding Site	UniProtKB|2,3-bisphosphoglycerate; via amino nitrogen.		5/5	NA	NA	0	OMIM:141900	1
HBB	P68871	29	L	M	Binding Site	RefSeq CDD|heme-binding site/		5/5	NA	NA	0	OMIM:141900	1
HBB	P68871	29	L	R	Binding Site	RefSeq CDD|heme-binding site/		5/5	NA	NA	0	OMIM:141900	1
HBB	P68871	43	F	L	Binding Site	RefSeq CDD|heme-binding site/		5/5	NA	NA	0	OMIM:141900	1
HBB	P68871	43	F	C	Binding Site	RefSeq CDD|heme-binding site/		5/5	NA	NA	0	OMIM:141900	1
HBB	P68871	39	T	P	Binding Site	RefSeq CDD|heme-binding site/		5/5	NA	NA	0	OMIM:141900	1
HBB	P68871	39	T	N	Binding Site	RefSeq CDD|heme-binding site/		5/5	NA	NA	0	OMIM:141900	1
HBB	P68871	67	K	T	Binding Site	RefSeq CDD|heme-binding site/		5/5	NA	NA	0	OMIM:141900	1
HBB	P68871	67	K	E	Binding Site	RefSeq CDD|heme-binding site/		5/5	NA	NA	0	OMIM:141900	1
HBB	P68871	104	F	L	Binding Site	RefSeq CDD|heme-binding site/		5/5	NA	NA	0	OMIM:141900	1
HBB	P68871	104	F	I	Binding Site	RefSeq CDD|heme-binding site/		5/5	NA	NA	0	OMIM:141900	1
HBB	P68871	93	H	P	Binding Site	RefSeq CDD|heme-binding site/		5/5	NA	NA	0	OMIM:141900	1
HBB	P68871	93	H	Q	Binding Site	RefSeq CDD|heme-binding site/		5/5	NA	NA	0	OMIM:141900	1
HBB	P68871	93	H	N	Binding Site	RefSeq CDD|heme-binding site/		5/5	NA	NA	0	OMIM:141900	1
HBB	P68871	64	H	N	Binding Site	RefSeq CDD|heme-binding site/		5/5	NA	NA	0	OMIM:141900	1
HBB	P68871	64	H	P	Binding Site	RefSeq CDD|heme-binding site/		5/5	NA	NA	0	OMIM:141900	1
HBB	P68871	92	L	P	Binding Site	RefSeq CDD|heme-binding site/		5/5	NA	NA	0	OMIM:141900	1
HBB	P68871	42	F	Y	Binding Site	RefSeq CDD|heme-binding site/		3/5	NA	NA	0	OMIM:141900	1
HBB	P68871	107	L	Q	Binding Site	RefSeq CDD|heme-binding site/		5/5	NA	NA	0	OMIM:141900	1
HBB	P68871	3	H	P	+1 from N-linked Glycosylation	UniProtKB|N-linked (Glc) (glycation)/		5/5	NA	NA	0	OMIM:141900	1
HBB	P68871	50	S	C	O-linked Glycosylation	Phosphositeplus.1010730|O-linked (GlcNAc)/		5/5	NA	NA	0	OMIM:141900	1
HBB	P68871	73	S	L	O-linked Glycosylation	Phosphositeplus.1010730|O-linked (GlcNAc)/		1/5	NA	NA	0	OMIM:141900	1
HBB	P68871	85	T	I	O-linked Glycosylation	Phosphositeplus.1010730|O-linked (GlcNAc)/		3/5	NA	NA	0	OMIM:141900	1
HBB	P68871	85	T	A	O-linked Glycosylation	Phosphositeplus.1010730|O-linked (GlcNAc)/		3/5	NA	NA	0	OMIM:141900	1
HBB	P68871	2	V	G	Other Modified Residue	UniProtKB|N-pyruvate 2-iminyl-valine/		5/5	NA	NA	0	OMIM:141900	1
HBB	P68871	2	V	M	Other Modified Residue	UniProtKB|N-pyruvate 2-iminyl-valine/		5/5	NA	NA	0	OMIM:141900	1
HBB	P68871	2	V	C	Other Modified Residue	UniProtKB|N-pyruvate 2-iminyl-valine/		5/5	NA	NA	0	OMIM:141900	1
HBB	P68871	45	S	C	Phosphorylation	Phosphositeplus.1010730|Phosphoserine/HPRD 9.0|Phosphoserine/		4/5	NA	NA	0	OMIM:141900	1
HBB	P68871	50	S	C	Phosphorylation	Phosphositeplus.1010730|Phosphoserine/HPRD 9.0|Phosphoserine/		5/5	NA	NA	0	OMIM:141900	1
HBB	P68871	10	S	C	Phosphorylation	Phosphositeplus.1010730|Phosphoserine/HPRD 9.0|Phosphoserine/		1/5	NA	NA	0	OMIM:141900	1
HBB	P68871	73	S	L	Phosphorylation	HPRD 9.0|Phosphoserine/		1/5	NA	NA	0	OMIM:141900	1
HBB	P68871	131	Y	D	Phosphorylation	Phosphositeplus.1010730|Phosphotyrosine/PhosphoELM.10011|Phosphotyrosine/HPRD 9.0|Phosphotyrosine/UniProtKB|Phosphotyrosine/		1/5	NA	NA	0	OMIM:141900	1
HBB	P68871	131	Y	C	Phosphorylation	Phosphositeplus.1010730|Phosphotyrosine/PhosphoELM.10011|Phosphotyrosine/HPRD 9.0|Phosphotyrosine/UniProtKB|Phosphotyrosine/		1/5	NA	NA	0	OMIM:141900	1
HBB	P68871	36	Y	F	Phosphorylation	Phosphositeplus.1010730|Phosphotyrosine/		5/5	NA	NA	0	OMIM:141900	1
HBB	P68871	94	C	R	S-Nitrosylation	dbSNO 1.0|S-Nitrosocysteine/HPRD 9.0|S-Nitrosocysteine/UniProtKB|S-Nitrosocysteine/UniProtKB|S-nitrosocysteine/		5/5	NA	NA	0	OMIM:141900	1
HBD	P02042	2	V	A	Acetylation	UniProtKB|N-acetylalanine/		5/5	NA	NA	0	OMIM:142000	1
HBG2	P69892	2	G	C	Acetylation	UniProtKB|N-acetylglycine/		0/5	NA	NA	0	OMIM:142250	1
HBG2	P69892	67	K	M	Binding Site	RefSeq CDD|heme-binding site/		5/5	NA	NA	0	OMIM:142250	1
HBG2	P69892	67	K	Q	Binding Site	RefSeq CDD|heme-binding site/		5/5	NA	NA	0	OMIM:142250	1
HBG2	P69892	93	H	Y	Binding Site	RefSeq CDD|heme-binding site/		5/5	NA	NA	0	cyanosis transient neonatal	1
HBG2	P69892	64	H	Y	Binding Site	RefSeq CDD|heme-binding site/		5/5	NA	NA	0	OMIM:142250	1
HBG2	P69892	64	H	L	Binding Site	RefSeq CDD|heme-binding site/		5/5	NA	NA	0	cyanosis transient neonatal	1
HBG2	P69892	42	F	S	Binding Site	RefSeq CDD|heme-binding site/		5/5	NA	NA	0	OMIM:142250	1
HBGFR;FLT2;FLG;FGFBR;CEK;BFGFR;FGFR1	P11362	167	A	S	Binding Site	RefSeq CDD|FGF binding site/		5/5	NA	NA	0	OMIM:136350	1
HBGFR;FLT2;FLG;FGFBR;CEK;BFGFR;FGFR1	P11362	330	N	I	N-linked Glycosylation	UniProtKB|N-linked (GlcNAc...) (Potential)/		5/5	NA	NA	0	OMIM:136350	1
HBGFR;FLT2;FLG;FGFBR;CEK;BFGFR;FGFR1	P11362	332	S	C	+2 from N-linked Glycosylation	UniProtKB|N-linked (GlcNAc...) (Potential)/		5/5	NA	NA	0	hypogonadotropic hypogonadism 2 with or without anosmia	1
HCK	P08631	399	D	G	Active Site	RefSeq CDD|active site/		5/5	NA	NA	0	ovarian mucinous carcinoma	1
HCK	P08631	399	D	G	Binding Site	RefSeq CDD|ATP binding site/		5/5	NA	NA	0	ovarian mucinous carcinoma	1
HDAC7A;HDAC7	Q8WUI4	487	S	P	Phosphorylation	Phosphositeplus.1010730|Phosphoserine/PhosphoELM.10011|Phosphoserine/UniProtKB|Phosphoserine/		5/5	NA	NA	0	Obesity-related traits	1
HDACL1;HDAC8	Q9BY41	180	H	R	Active Site	RefSeq CDD|active site/		5/5	NA	NA	0	cornelia de lange syndrome 5	1
HDACL1;HDAC8	Q9BY41	180	H	R	Binding Site	RefSeq CDD|Zn binding site/RefSeq CDD|metal binding site/		5/5	NA	NA	0	cornelia de lange syndrome 5	1
HER1;ERBB1;ERBB;EGFR	P00533	719	G	C	Active Site	RefSeq CDD|active site/		5/5	none	NA	0	lung cancer	1
HER1;ERBB1;ERBB;EGFR	P00533	719	G	D	Active Site	RefSeq CDD|active site/		5/5	none	DOID:3073	1	lung cancer	1
HER1;ERBB1;ERBB;EGFR	P00533	719	G	A	Active Site	RefSeq CDD|active site/		5/5	none	NA	0	lung cancer	1
HER1;ERBB1;ERBB;EGFR	P00533	719	G	S	Active Site	RefSeq CDD|active site/		5/5	none	DOID:1324	1	lung cancer	1
HER1;ERBB1;ERBB;EGFR	P00533	719	G	C	Binding Site	RefSeq CDD|ATP binding site/		5/5	none	NA	0	lung cancer	1
HER1;ERBB1;ERBB;EGFR	P00533	719	G	D	Binding Site	RefSeq CDD|ATP binding site/		5/5	none	DOID:3073	1	lung cancer	1
HER1;ERBB1;ERBB;EGFR	P00533	719	G	A	Binding Site	RefSeq CDD|ATP binding site/		5/5	none	NA	0	lung cancer	1
HER1;ERBB1;ERBB;EGFR	P00533	719	G	S	Binding Site	RefSeq CDD|ATP binding site/		5/5	none	DOID:1324	1	lung cancer	1
HER1;ERBB1;ERBB;EGFR	P00533	790	T	M	Binding Site	RefSeq CDD|ATP binding site/		5/5	none	DOID:1324	1	OMIM:131550	1
HER1;ERBB1;ERBB;EGFR	P00533	768	S	I	Phosphorylation	Phosphositeplus.1010730|Phosphoserine/PhosphoELM.10011|Phosphoserine (CaM-KII_alpha)/HPRD 9.0|Phosphoserine (CAMK2A)/		5/5	none	DOID:1324	1	lung cancer	1
HER4;ERBB4	Q15303	140	T	I	+2 from N-linked Glycosylation	UniProtKB|N-linked (GlcNAc...)/		4/4	NA	NA	0	colorectal adenocarcinoma	1
HERG;ERG1;ERG;KCNH2	Q12809	820	G	R	Binding Site	RefSeq CDD|ligand binding site/		5/5	none	DOID:10534	1	long qt syndrome 2	1
HERG;ERG1;ERG;KCNH2	Q12809	818	S	L	Binding Site	RefSeq CDD|ligand binding site/		5/5	NA	NA	0	OMIM:152427	1
HERG;ERG1;ERG;KCNH2	Q12809	818	S	W	Binding Site	RefSeq CDD|ligand binding site/		5/5	none	NA	0	OMIM:152427	1
HERG;ERG1;ERG;KCNH2	Q12809	320	S	L	Phosphorylation	Phosphositeplus.1010730|Phosphoserine/UniProtKB|Phosphoserine/		4/4	NA	NA	0	long qt syndrome 2	1
HERG;ERG1;ERG;KCNH2	Q12809	611	Y	H	Phosphorylation	Phosphositeplus.1010730|Phosphotyrosine/		5/5	NA	NA	0	long qt syndrome 2	1
HEXA	P06865	178	R	L	Active Site	RefSeq CDD|active site/		5/5	NA	NA	0	gm2-gangliosidosis 1	1
HEXA	P06865	178	R	H	Active Site	RefSeq CDD|active site/		5/5	NA	NA	0	gm2-gangliosidosis 1	1
HEXA	P06865	178	R	C	Active Site	RefSeq CDD|active site/		5/5	NA	NA	0	OMIM:606869	1
HEXA	P06865	295	N	S	N-linked Glycosylation	UniProtKB|N-linked (GlcNAc...)/		5/5	NA	NA	0	gm2-gangliosidosis 1	1
HF2;HF1;HF;CFH	P08603	1119	D	G	Binding Site	RefSeq CDD|receptor-ligand interactions/		5/5	NA	NA	0	complement factor h deficiency	1
HF2;HF1;HF;CFH	P08603	1078	R	S	Binding Site	RefSeq CDD|receptor-ligand interactions/		0/5	NA	NA	0	OMIM:134370	1
HK1	P19367	680	T	S	Binding Site	UniProtKB|ATP 2.		5/5	NA	NA	0	hexokinase deficiency	1
HLAH;HFE	Q30201	224	R	G	Binding Site	RefSeq CDD|heterodimer interface/		5/5	NA	NA	0	hemochromatosis	1
HLXB9;MNX1	P50219	290	Q	P	Binding Site	RefSeq CDD|specific DNA base contacts/		5/5	NA	NA	0	currarino syndrome	1
HMGCL	P35914	48	K	N	Acetylation	HPRD 9.0|N6-acetyllysine/Phosphositeplus.1010730|N6-acetyllysine/UniProtKB|N6-acetyllysine/		5/5	NA	NA	0	3-hydroxy-3-methylglutaryl-coa lyase deficiency	1
HMGCL	P35914	75	S	R	Active Site	RefSeq CDD|active site/		5/5	NA	NA	0	3-hydroxy-3-methylglutaryl-coa lyase deficiency	1
HMGCL	P35914	233	H	R	Active Site	RefSeq CDD|active site/		5/5	NA	NA	0	3-hydroxy-3-methylglutaryl-coa lyase deficiency	1
HMGCL	P35914	41	R	Q	Active Site	RefSeq CDD|catalytic residues/RefSeq CDD|active site/		5/5	none	DOID:1996	1	OMIM:246450	1
HMGCL	P35914	42	D	H	Active Site	RefSeq CDD|catalytic residues/RefSeq CDD|active site/		5/5	NA	NA	0	3-hydroxy-3-methylglutaryl-coa lyase deficiency	1
HMGCL	P35914	42	D	E	Active Site	RefSeq CDD|catalytic residues/RefSeq CDD|active site/		5/5	NA	NA	0	3-hydroxy-3-methylglutaryl-coa lyase deficiency	1
HMGCL	P35914	42	D	G	Active Site	RefSeq CDD|catalytic residues/RefSeq CDD|active site/		5/5	NA	NA	0	3-hydroxy-3-methylglutaryl-coa lyase deficiency	1
HMGCL	P35914	41	R	Q	Binding Site	UniProtKB|Substrate.		5/5	none	DOID:1996	1	OMIM:246450	1
HMGCL	P35914	233	H	R	Binding Site	RefSeq CDD|metal binding site/		5/5	NA	NA	0	3-hydroxy-3-methylglutaryl-coa lyase deficiency	1
HMGCL	P35914	42	D	H	Binding Site	RefSeq CDD|metal binding site/		5/5	NA	NA	0	3-hydroxy-3-methylglutaryl-coa lyase deficiency	1
HMGCL	P35914	42	D	E	Binding Site	RefSeq CDD|metal binding site/		5/5	NA	NA	0	3-hydroxy-3-methylglutaryl-coa lyase deficiency	1
HMGCL	P35914	42	D	G	Binding Site	RefSeq CDD|metal binding site/		5/5	NA	NA	0	3-hydroxy-3-methylglutaryl-coa lyase deficiency	1
HMGCS2	P54868	174	F	L	Binding Site	RefSeq CDD|dimer interface/		5/5	NA	NA	0	OMIM:600234	1
HOX10;CHX10;VSX2	P58304	200	R	P	Binding Site	RefSeq CDD|DNA binding site/		5/5	NA	NA	0	OMIM:142993	1
HOX10;CHX10;VSX2	P58304	200	R	Q	Binding Site	RefSeq CDD|DNA binding site/		5/5	NA	NA	0	microphthalmia with cataracts and iris abnormalities	1
HOX1J;HOXA13	P31271	371	Q	L	Binding Site	RefSeq CDD|specific DNA base contacts/		5/5	NA	NA	0	guttmacher syndrome	1
HOX1J;HOXA13	P31271	372	N	H	Binding Site	RefSeq CDD|specific DNA base contacts/		5/5	NA	NA	0	OMIM:142959	1
HOX2I;HOXB1	P14653	207	R	C	Binding Site	RefSeq CDD|DNA binding site/		5/5	NA	NA	0	facial paresis, hereditary congenital, 3	1
HOX4E;HOX4D;HOXD10	P28358	319	M	K	Binding Site	RefSeq CDD|specific DNA base contacts/		5/5	NA	NA	0	OMIM:142984	1
HOX4I;HOXD13	P35453	325	Q	R	Binding Site	RefSeq CDD|specific DNA base contacts/		5/5	NA	NA	0	OMIM:142989	1
HOX4I;HOXD13	P35453	322	I	L	Binding Site	RefSeq CDD|specific DNA base contacts/		5/5	NA	NA	0	brachydactyly e1	1
HOX8;MSX2	P35548	148	P	H	Binding Site	RefSeq CDD|specific DNA base contacts/		5/5	NA	NA	0	OMIM:123101	1
HPC2;ELAC2	Q9BQ52	217	S	L	Phosphorylation	Phosphositeplus.1010730|Phosphoserine/		4/5	27	NA	0	prostate cancer, hereditary, 2	1
HPRT;HPRT1	P00492	135	D	G	Active Site	RefSeq CDD|active site/		5/5	NA	NA	0	gout hprt-related	1
HPRT;HPRT1	P00492	140	G	D	Active Site	RefSeq CDD|active site/		5/5	NA	NA	0	OMIM:308000	1
HPRT;HPRT1	P00492	70	G	E	Active Site	RefSeq CDD|active site/		5/5	NA	NA	0	OMIM:308000	1
HPRT;HPRT1	P00492	194	D	E	Binding Site	UniProtKB|GMP; via carbonyl oxygen.		5/5	NA	NA	0	OMIM:308000	1
HPRT;HPRT1	P00492	194	D	N	Binding Site	UniProtKB|GMP; via carbonyl oxygen.		5/5	NA	NA	0	lesch-nyhan syndrome	1
HRAS1;HRAS	P01112	63	E	K	Binding Site	RefSeq CDD|GEF interaction site/		5/5	NA	NA	0	OMIM:190020	1
HRAS1;HRAS	P01112	61	Q	K	Binding Site	RefSeq CDD|GEF interaction site/		5/5	none	DOID:1324;DOID:3963;DOID:8557	3	thyroid carcinoma	1
HRAS1;HRAS	P01112	61	Q	L	Binding Site	RefSeq CDD|GEF interaction site/		5/5	none	DOID:1324	1	melanoma	1
HRAS1;NRAS	P01111	60	G	E	Binding Site	RefSeq CDD|GEF interaction site/		5/5	NA	DOID:50745	1	noonan syndrome 6	1
HRAS1;NRAS	P01111	61	Q	L	Binding Site	RefSeq CDD|GEF interaction site/		5/5	1	DOID:1324;DOID:219;DOID:1319	3	lung carcinoma cell and melanoma	1
HRAS1;NRAS	P01111	61	Q	R	Binding Site	RefSeq CDD|GEF interaction site/		5/5	1	DOID:9119;DOID:74;DOID:2394;DOID:1612;DOID:219;DOID:363;DOID:1996	7	lung carcinoma cell and melanoma	1
HRAS1;NRAS	P01111	61	Q	P	Binding Site	RefSeq CDD|GEF interaction site/		5/5	none	DOID:9119	1	lung carcinoma cell and melanoma	1
HRAS1;NRAS	P01111	61	Q	K	Binding Site	RefSeq CDD|GEF interaction site/		5/5	none	DOID:9119;DOID:74;DOID:363;DOID:219;DOID:1996;DOID:1324	6	neuroblastoma cell	1
HRS;HARS	P12081	137	R	Q	Binding Site	RefSeq CDD|dimer interface/	0.0005	5/5	NA	NA	0	peripheral neuropathy	1
HRT2;HERP1;HERP;GRL;CHF1;BHLHB32;HEY2	Q9UBP5	100	L	S	Binding Site	RefSeq CDD|dimerization interface/		5/5	NA	NA	0	atrioventricular septal defects	1
HSD3B7	Q9H2F3	19	G	S	Binding Site	RefSeq CDD|NAD(P) binding site/		5/5	NA	NA	0	congenital bile acid synthesis defect 1	1
HSDB3B;HSD3B2	P26439	100	N	S	Active Site	RefSeq CDD|active site/		5/5	NA	NA	0	adrenal hyperplasia 2	1
HSP28;HSP27;HSPB1	P04792	135	S	F	Phosphorylation	HPRD 9.0|Phosphoserine/		5/5	NA	NA	0	OMIM:602195	1
HSPB4;CRYA1;CRYAA	P02489	21	R	L	Methylation	MeMo 2.0|5-methylarginine/HPRD 9.0|5-methylarginine/Phosphositeplus.1010730|5-methylarginine/UniProtKB|Omega-N-methylated arginine/		5/5	NA	NA	0	cataract 9, multiple types	1
HUP2;PAX3	P23760	85	K	E	Binding Site	RefSeq CDD|DNA binding site/		5/5	NA	NA	0	waardenburg syndrome 1	1
HUP2;PAX3	P23760	48	G	R	Binding Site	RefSeq CDD|DNA binding site/		5/5	NA	NA	0	waardenburg syndrome 1	1
HUP2;PAX3	P23760	48	G	A	Binding Site	RefSeq CDD|DNA binding site/		5/5	NA	NA	0	OMIM:606597	1
HUP2;PAX3	P23760	45	F	L	Binding Site	RefSeq CDD|DNA binding site/		5/5	NA	NA	0	waardenburg syndrome 1	1
HUP2;PAX3	P23760	99	G	D	Binding Site	RefSeq CDD|DNA binding site/		5/5	NA	NA	0	waardenburg syndrome 1	1
HUP2;PAX3	P23760	47	N	H	Binding Site	RefSeq CDD|DNA binding site/		5/5	NA	NA	0	OMIM:606597	1
HUP2;PAX3	P23760	47	N	K	Binding Site	RefSeq CDD|DNA binding site/		5/5	NA	NA	0	OMIM:606597	1
HUP2;PAX3	P23760	56	R	L	Binding Site	RefSeq CDD|DNA binding site/		5/5	NA	NA	0	waardenburg syndrome 1	1
HUP2;PAX3	P23760	84	S	F	Binding Site	RefSeq CDD|DNA binding site/		5/5	NA	NA	0	OMIM:606597	1
HUP2;PAX3	P23760	265	V	F	Binding Site	RefSeq CDD|specific DNA base contacts/		5/5	NA	NA	0	waardenburg syndrome 1	1
HYRC1;HYRC;PRKDC	P78527	263	K	N	Ubiquitylation	Phosphositeplus.1010730|Glycyl lysine isopeptide (Lys-Gly) (interchain with G-Cter in ubiquitin)/		4/4	NA	DOID:3907	1	lung adenocarcinoma	1
IBD;ARC42;ACAD8	Q9UKU7	302	R	Q	Binding Site	UniProtKB|FAD; shared with dimeric partner.		5/5	NA	DOID:1107	1	OMIM:604773	1
IBD1;CARD15;NOD2	Q9HC29	908	G	R	Binding Site	RefSeq CDD|Substrate binding site/		5/5	2	DOID:162	1	OMIM:605956	1
IBD1;CARD15;NOD2	Q9HC29	908	G	S	Binding Site	RefSeq CDD|Substrate binding site/		5/5	none	NA	0	OMIM:605956	1
IBD1;CARD15;NOD2	Q9HC29	908	G	C	Binding Site	RefSeq CDD|Substrate binding site/		5/5	NA	NA	0	OMIM:605956	1
IDUA	P35475	182	E	K	Active Site	UniProtKB|Proton donor.		5/5	NA	NA	0	mucopolysaccharidosis 1h	1
IDUA	P35475	349	D	N	Binding Site	UniProtKB|Substrate.		5/5	NA	NA	0	mucopolysaccharidosis 1h	1
IDUA	P35475	349	D	Y	Binding Site	UniProtKB|Substrate.		5/5	NA	NA	0	mucopolysaccharidosis 1h	1
IDUA	P35475	363	R	C	Binding Site	UniProtKB|Substrate.		5/5	NA	NA	0	mucopolysaccharidosis 1h/s	1
IF;CFI	P05156	519	D	N	Binding Site	RefSeq CDD|substrate binding sites/		5/5	none	NA	0	OMIM:217030	1
IFCR;CUBN	O60494	786	H	Q	Binding Site	RefSeq CDD|heterodimerization interface/		3/5	none	DOID:1612	1	breast cancer	1
IGFR2;FCGR2A1;FCG2;CD32;FCGR2A	P12318	167	H	R	Binding Site	RefSeq CDD|Fc binding site/		2/5	none	DOID:9119	1	OMIM:146790	1
IGFR3;FCGR3;FCG3;CD16B;FCGR3B	O75015	82	N	D	N-linked Glycosylation	UniProtKB|N-linked (GlcNAc...) (Potential)/		2/5	none	DOID:9119	1	OMIM:146740	1
IL1RP3;IL1L1;IL1HY1;IL1F5;FIL1D;IL36RN	Q9UBH0	27	L	P	Binding Site	RefSeq CDD|receptor binding site/		5/5	NA	NA	0	psoriasis generalized pustular	1
IL2RG	P31785	240	W	C	Binding Site	RefSeq CDD|Cytokine receptor motif/		5/5	NA	NA	0	severe combined immunodeficiency x-linked t-cell-negative/b-cell-positive/nk-cell-negative	1
IL2RG	P31785	241	S	I	Binding Site	RefSeq CDD|Cytokine receptor motif/		5/5	NA	NA	0	severe combined immunodeficiency x-linked t-cell-negative/b-cell-positive/nk-cell-negative	1
IL2RG	P31785	84	N	K	N-linked Glycosylation	UniProtKB|N-linked (GlcNAc...)/		5/5	NA	NA	0	severe combined immunodeficiency x-linked t-cell-negative/b-cell-positive/nk-cell-negative	1
IL7R	P16871	217	W	C	Binding Site	RefSeq CDD|Cytokine receptor motif/		5/5	none	NA	0	OMIM:146661	1
IMD2;WAS	P42768	56	A	V	Binding Site	RefSeq CDD|proline-rich peptide binding site/		5/5	none	DOID:2871	1	OMIM:300392	1
IMPA3;IMPAD1	Q9NX62	177	D	N	Active Site	RefSeq CDD|active site/		5/5	NA	NA	0	chondrodysplasia with joint dislocations, gpapp type	1
INSR	P06213	1055	A	V	Active Site	RefSeq CDD|active site/		5/5	NA	NA	0	insulin-resistant diabetes mellitus with acanthosis nigricans type a	1
INSR	P06213	1055	A	V	Binding Site	RefSeq CDD|ATP binding site/		5/5	NA	NA	0	insulin-resistant diabetes mellitus with acanthosis nigricans type a	1
INSR	P06213	937	T	M	Binding Site	RefSeq CDD|Cytokine receptor motif/		5/5	NA	NA	0	leprechaunism	1
IPEX;FOXP3	Q9BZS1	373	F	A	Binding Site	RefSeq CDD|DNA binding site/		3/5	NA	NA	0	OMIM:300292	1
IRF6	O14896	88	N	H	Binding Site	RefSeq CDD|metal binding site /		5/5	NA	NA	0	van der woude syndrome 1	1
IRF6	O14896	90	S	G	Binding Site	RefSeq CDD|metal binding site /		5/5	NA	NA	0	van der woude syndrome 1	1
IRF6	O14896	66	K	T	Ubiquitylation	Phosphositeplus.1010730|Glycyl lysine isopeptide (Lys-Gly) (interchain with G-Cter in ubiquitin)/		5/5	NA	NA	0	popliteal pterygium syndrome	1
IRXB2;IRX2A;IRX5	P78411	166	N	K	Binding Site	RefSeq CDD|DNA binding site/RefSeq CDD|specific DNA base contacts/		5/5	NA	NA	0	hamamy syndrome	1
ITGAB;GP2B;ITGA2B	P08514	874	I	S	O-linked Glycosylation	UniProtKB|O-linked (GalNAc...)/		0/5	13	DOID:3459	1	OMIM:607759	1
JAGL1;JAG1	P78504	504	N	S	Binding Site	RefSeq CDD|Ca2+ binding site/		5/5	NA	NA	0	alagille syndrome 1	1
JP2;JPH2	Q9BR39	165	S	F	Phosphorylation	UniProtKB|Phosphoserine/		5/5	NA	NA	0	cardiomyopathy, familial hypertrophic 17	1
JTK4;FGFR3	P22607	322	E	K	Binding Site	RefSeq CDD|ligand binding site/		5/5	NA	DOID:234	1	OMIM:134934	1
JTK4;FGFR3	P22607	621	R	H	Binding Site	RefSeq CDD|substrate binding site/		5/5	1	DOID:50745	1	OMIM:134934	1
JTK7;ABL;ABL1	P00519	253	Y	H	Binding Site	RefSeq CDD|ATP binding site/		5/5	NA	DOID:50745	1	OMIM:189980	1
JTK7;ABL;ABL1	P00519	315	T	I	Binding Site	RefSeq CDD|ATP binding site/		5/5	NA	NA	0	OMIM:189980	1
JTK7;ABL;ABL1	P00519	253	Y	H	Phosphorylation	Phosphositeplus.1010730|Phosphotyrosine/HPRD 9.0|Phosphotyrosine/UniProtKB|Phosphotyrosine/		5/5	NA	DOID:50745	1	OMIM:189980	1
JTK8;LYN	P07948	385	D	Y	Active Site	RefSeq CDD|active site/		5/5	NA	DOID:3459	1	breast pleomorphic lobular carcinoma	1
JTK8;LYN	P07948	385	D	Y	Binding Site	RefSeq CDD|ATP binding site/		5/5	NA	DOID:3459	1	breast pleomorphic lobular carcinoma	1
KCHIP3;DREAM;CSEN;KCNIP3	Q9Y2W7	179	D	Y	Binding Site	RefSeq CDD|Ca2+ binding site/		5/5	none	DOID:1612	1	breast cancer	1
KCNE1	P15382	7	T	I	+2 from N-linked Glycosylation	UniProtKB|N-linked (GlcNAc...)/		5/5	NA	NA	0	jervell and lange-nielsen syndrome 2	1
KCNE1	P15382	7	T	I	O-linked Glycosylation	UniProtKB|O-linked (GalNAc...)/		5/5	NA	NA	0	jervell and lange-nielsen syndrome 2	1
KEL	P23276	193	T	R	+2 from N-linked Glycosylation	UniProtKB|N-linked (GlcNAc...)/		3/5	NA	NA	0	OMIM:110900	1
KIAA0004;CG1;KTN1	Q86UP2	1316	T	P	Phosphorylation	HPRD 9.0|Phosphothreonine/		2/5	none	DOID:1612	1	breast cancer	1
KIAA0175;MELK	Q14680	460	T	M	Phosphorylation	SysPTM 1.1|Phosphothreonine/Phosphositeplus.1010730|Phosphothreonine/HPRD 9.0|Phosphothreonine/UniProtKB|Phosphothreonine/		3/4	none	NA	0	ovarian mucinous carcinoma	1
KIAA0272;BAP1	Q92560	91	C	W	Active Site	UniProtKB|Nucleophile (Probable).		5/5	NA	NA	0	malignant pleural mesothelioma	1
KIAA0283;PTPRT	O14522	510	N	K	N-linked Glycosylation	UniProtKB|N-linked (GlcNAc...) (Potential)/		3/5	NA	DOID:3907	1	colorectal cancer	1
KIAA0325;DYHC;DNECL;DNCL;DNCH1;DHC1;DYNC1H1	Q14204	970	Y	C	Phosphorylation	Phosphositeplus.1010730|Phosphotyrosine/		5/5	NA	NA	0	spinal muscular atrophy, lower extremity-predominant 1, autosomal dominant	1
KIAA0325;DYHC;DNECL;DNCL;DNCH1;DHC1;DYNC1H1	Q14204	671	K	E	Ubiquitylation	Phosphositeplus.1010730|Glycyl lysine isopeptide (Lys-Gly) (interchain with G-Cter in ubiquitin)/		5/5	NA	NA	0	spinal muscular atrophy, lower extremity-predominant 1, autosomal dominant	1
KIAA0347;PER2	O15055	662	S	G	Phosphorylation	Phosphositeplus.1010730|Phosphoserine/PhosphoELM.10011|Phosphoserine (CK1_epsilon/HPRD 9.0|Phosphoserine (CSNK1E)/UniProtKB|Phosphoserine/		4/4	NA	NA	0	OMIM:603426	1
KIAA0372;TTC37	Q6PGP7	1077	A	D	Binding Site	RefSeq CDD|TPR motif/		5/5	NA	NA	0	trichohepatoenteric syndrome 1	1
KIAA0567;OPA1	O60313	445	R	H	Binding Site	RefSeq CDD|homodimer interface/		4/4	NA	NA	0	OMIM:605290	1
KIAA0567;OPA1	O60313	449	T	R	Binding Site	RefSeq CDD|homodimer interface/		4/4	NA	NA	0	optic atrophy 1	1
KIAA0567;OPA1	O60313	505	K	N	Binding Site	RefSeq CDD|homodimer interface/		5/5	NA	NA	0	optic atrophy 1	1
KIAA1313;PCDH19	Q8TAB3	249	E	D	Binding Site	RefSeq CDD|Ca2+ binding site/		5/5	NA	NA	0	epileptic encephalopathy, early infantile, 9	1
KIAA1313;PCDH19	Q8TAB3	121	D	N	Binding Site	RefSeq CDD|Ca2+ binding site/		5/5	NA	NA	0	epileptic encephalopathy, early infantile, 9	1
KIAA1313;PCDH19	Q8TAB3	199	E	Q	Binding Site	RefSeq CDD|Ca2+ binding site/		5/5	NA	NA	0	epileptic encephalopathy, early infantile, 9	1
KIAA1313;PCDH19	Q8TAB3	414	E	Q	Binding Site	RefSeq CDD|Ca2+ binding site/		5/5	NA	NA	0	epileptic encephalopathy, early infantile, 9	1
KIAA1313;PCDH19	Q8TAB3	232	N	S	Binding Site	RefSeq CDD|Ca2+ binding site/		5/5	NA	NA	0	epileptic encephalopathy, early infantile, 9	1
KIAA1313;PCDH19	Q8TAB3	557	N	K	Binding Site	RefSeq CDD|Ca2+ binding site/		5/5	NA	NA	0	epileptic encephalopathy, early infantile, 9	1
KIAA1313;PCDH19	Q8TAB3	340	N	S	Binding Site	RefSeq CDD|Ca2+ binding site/		5/5	NA	NA	0	epileptic encephalopathy, early infantile, 9	1
KIAA1313;PCDH19	Q8TAB3	341	D	E	Binding Site	RefSeq CDD|Ca2+ binding site/		5/5	NA	NA	0	epileptic encephalopathy, early infantile, 9	1
KIAA1416;CHD7	Q9P2D1	1395	Q	H	Binding Site	RefSeq CDD|ATP-binding site/		5/5	NA	NA	0	charge syndrome	1
KIAA1546;TET2	Q6N021	1896	R	S	Binding Site	UniProtKB|2-oxoglutarate (By similarity).		4/4	NA	NA	0	myeloproliferative disorder	1
KIAA1546;TET2	Q6N021	1896	R	M	Binding Site	UniProtKB|2-oxoglutarate (By similarity).		4/4	NA	NA	0	primary acute myeloid leukemia	1
KIAA1765;DCDC3C;DCAMKL3;DCLK3	Q9C098	554	R	C	Binding Site	RefSeq CDD|substrate binding site/		5/5	NA	DOID:3907	1	lung squamous cell carcinoma	1
KIAA1812;KIAA1774;CDH23	Q9H251	124	D	G	Binding Site	RefSeq CDD|Ca2+ binding site/		5/5	NA	NA	0	deafness, autosomal recessive, 12	1
KIAA1812;KIAA1774;CDH23	Q9H251	452	N	S	Binding Site	RefSeq CDD|Ca2+ binding site/		5/5	NA	NA	0	deafness, autosomal recessive, 12	1
KIAA1812;KIAA1774;CDH23	Q9H251	990	D	N	Binding Site	RefSeq CDD|Ca2+ binding site/		5/5	NA	NA	0	deafness, autosomal recessive, 12	1
KIAA1812;KIAA1774;CDH23	Q9H251	1846	D	N	Binding Site	RefSeq CDD|Ca2+ binding site/		5/5	NA	NA	0	deafness, autosomal recessive, 12	1
KIAA1812;KIAA1774;CDH23	Q9H251	1595	E	K	Binding Site	RefSeq CDD|Ca2+ binding site/		5/5	NA	NA	0	deafness, autosomal recessive, 12	1
KIAA1812;KIAA1774;CDH23	Q9H251	247	E	K	Binding Site	RefSeq CDD|Ca2+ binding site/		5/5	NA	NA	0	usher syndrome 1d	1
KIAA1997;DYH1B;DNCH2;DHC2;DHC1B;DYNC2H1	Q8NCM8	1987	T	A	Binding Site	RefSeq CDD|GTP/Mg2+ binding site/		3/3	NA	NA	0	OMIM:603297	1
KLHL16;GAN1;GAN	Q9H2C0	52	S	G	Phosphorylation	Phosphositeplus.1010730|Phosphoserine/		4/4	NA	NA	0	giant axonal neuropathy	1
KMT1D;KIAA1876;GLP;EUHMTASE1;EHMT1	Q9H9B1	1173	Y	F	Binding Site	UniProtKB|S-adenosyl-L-methionine.		5/5	none	DOID:1612	1	breast cancer	1
KPP;KRT10	P13645	160	Y	S	Phosphorylation	Phosphositeplus.1010730|Phosphotyrosine/		5/5	NA	NA	0	epidermolytic hyperkeratosis	1
KPP;KRT10	P13645	160	Y	D	Phosphorylation	Phosphositeplus.1010730|Phosphotyrosine/		5/5	NA	NA	0	epidermolytic hyperkeratosis	1
KPP;KRT10	P13645	160	Y	N	Phosphorylation	Phosphositeplus.1010730|Phosphotyrosine/		5/5	NA	NA	0	epidermolytic hyperkeratosis	1
KRT14	P02533	129	Y	D	Phosphorylation	Phosphositeplus.1010730|Phosphotyrosine/		5/5	NA	NA	0	epidermolysis bullosa simplex, dowling-meara type	1
KRT14	P02533	415	Y	H	Phosphorylation	Phosphositeplus.1010730|Phosphotyrosine/		5/5	NA	NA	0	OMIM:148066	1
KRT14	P02533	415	Y	C	Phosphorylation	Phosphositeplus.1010730|Phosphotyrosine/		5/5	NA	NA	0	epidermolysis bullosa simplex, weber-cockayne type	1
KRT17	Q04695	98	Y	D	Phosphorylation	Phosphositeplus.1010730|Phosphotyrosine/		5/5	NA	NA	0	OMIM:148069	1
KRT5	P13647	181	S	P	Phosphorylation	Phosphositeplus.1010730|Phosphoserine/		5/5	NA	NA	0	epidermolysis bullosa simplex, dowling-meara type	1
KRT5	P13647	173	K	N	Ubiquitylation	Phosphositeplus.1010730|Glycyl lysine isopeptide (Lys-Gly) (interchain with G-Cter in ubiquitin)/		5/5	none	NA	0	epidermolysis bullosa simplex, koebner type	1
KRTA;KRT1	P04264	193	S	P	Phosphorylation	Phosphositeplus.1010730|Phosphoserine/		5/5	NA	NA	0	epidermolytic hyperkeratosis	1
KSAM;KGFR;BEK;FGFR2	P21802	321	D	A	Binding Site	RefSeq CDD|ligand binding site/		5/5	NA	NA	0	OMIM:176943	1
KSAM;KGFR;BEK;FGFR2	P21802	628	A	T	Binding Site	RefSeq CDD|substrate binding site/		5/5	NA	NA	0	OMIM:176943	1
KSAM;KGFR;BEK;FGFR2	P21802	267	S	P	+2 from N-linked Glycosylation	UniProtKB|N-linked (GlcNAc...) (Potential)/		5/5	NA	DOID:5517	1	OMIM:176943	1
KSAM;KGFR;BEK;FGFR2	P21802	331	N	I	N-linked Glycosylation	UniProtKB|N-linked (GlcNAc...) (Potential)/		5/5	NA	NA	0	crouzon syndrome	1
KSAM;KGFR;BEK;FGFR2	P21802	347	S	C	Phosphorylation	Phosphositeplus.1010730|Phosphoserine/		5/5	NA	NA	0	OMIM:176943	1
KVLQT1;KCNA9;KCNA8;KCNQ1	P51787	184	Y	S	Phosphorylation	Phosphositeplus.1010730|Phosphotyrosine/		5/5	NA	NA	0	long qt syndrome 1	1
LAK1;NLK	Q9UBE8	343	A	T	Binding Site	RefSeq CDD|substrate binding site/		5/5	NA	NA	0	glioblastoma multiforme	1
LAMS;LAMB2	P55268	321	C	R	Binding Site	RefSeq CDD|EGF-like motif/		5/5	NA	NA	0	OMIM:150325	1
LCAT	P04180	205	S	N	Active Site	UniProtKB|Charge relay system (By similarity).		5/5	NA	NA	0	lecithin-cholesterol acyltransferase deficiency	1
LCAT	P04180	298	T	I	+2 from N-linked Glycosylation	OGlycBase6.0|N-linked (GlcNAc...)/HPRD 9.0|N-linked (Glc...)/UniProtKB|N-linked (GlcNAc...) (Complex)/UniProtKB|N-linked (GlcNAc...) (complex)/		5/5	NA	NA	0	lecithin-cholesterol acyltransferase deficiency	1
LCAT	P04180	298	T	A	+2 from N-linked Glycosylation	OGlycBase6.0|N-linked (GlcNAc...)/HPRD 9.0|N-linked (Glc...)/UniProtKB|N-linked (GlcNAc...) (Complex)/UniProtKB|N-linked (GlcNAc...) (complex)/		5/5	none	DOID:2394	1	fish-eye disease	1
LCAT	P04180	205	S	N	Phosphorylation	PhosphoELM.10011|Phosphoserine/		5/5	NA	NA	0	lecithin-cholesterol acyltransferase deficiency	1
LDHB	P07195	7	K	E	Acetylation	HPRD 9.0|N6-acetyllysine/Phosphositeplus.1010730|N6-acetyllysine/UniProtKB|N6-acetyllysine/		5/5	NA	NA	0	OMIM:150100	1
LDHB	P07195	172	R	H	Binding Site	RefSeq CDD|dimer interface/		5/5	NA	NA	0	OMIM:150100	1
LDHB	P07195	7	K	E	Ubiquitylation	Phosphositeplus.1010730|Glycyl lysine isopeptide (Lys-Gly) (interchain with G-Cter in ubiquitin)/		5/5	NA	NA	0	OMIM:150100	1
LDLR	P01130	370	N	T	Binding Site	RefSeq CDD|Ca2+ binding site/		5/5	NA	NA	0	familial hypercholesterolemia	1
LDLR	P01130	221	D	Y	Binding Site	RefSeq CDD|calcium-binding site/		5/5	NA	NA	0	familial hypercholesterolemia	1
LDLR	P01130	221	D	G	Binding Site	RefSeq CDD|calcium-binding site/		5/5	NA	NA	0	familial hypercholesterolemia	1
LDLR	P01130	221	D	N	Binding Site	RefSeq CDD|calcium-binding site/		5/5	NA	NA	0	familial hypercholesterolemia	1
LDLR	P01130	139	D	H	Binding Site	RefSeq CDD|calcium-binding site/		5/5	none	DOID:1324	1	hypercholesterolemia	1
LDLR	P01130	228	E	K	Binding Site	RefSeq CDD|calcium-binding site/		5/5	none	NA	0	OMIM:606945	1
LDLR	P01130	227	D	E	Binding Site	RefSeq CDD|calcium-binding site/		5/5	NA	NA	0	OMIM:606945	1
LDLR	P01130	168	D	Y	Binding Site	RefSeq CDD|calcium-binding site/		5/5	NA	NA	0	familial hypercholesterolemia	1
LDLR	P01130	168	D	N	Binding Site	RefSeq CDD|calcium-binding site/		5/5	NA	NA	0	familial hypercholesterolemia	1
LDLR	P01130	168	D	H	Binding Site	RefSeq CDD|calcium-binding site/		5/5	NA	NA	0	familial hypercholesterolemia	1
LDLR	P01130	90	D	Y	Binding Site	RefSeq CDD|calcium-binding site/		5/5	NA	NA	0	familial hypercholesterolemia	1
LDLR	P01130	90	D	N	Binding Site	RefSeq CDD|calcium-binding site/		5/5	NA	NA	0	familial hypercholesterolemia	1
LDLR	P01130	101	E	K	Binding Site	RefSeq CDD|calcium-binding site/		5/5	NA	NA	0	familial hypercholesterolemia	1
LDLR	P01130	301	D	A	Binding Site	RefSeq CDD|calcium-binding site/		5/5	NA	NA	0	familial hypercholesterolemia	1
LDLR	P01130	87	W	G	Binding Site	RefSeq CDD|calcium-binding site/		5/5	NA	NA	0	OMIM:606945	1
LDLR	P01130	140	E	K	Binding Site	RefSeq CDD|calcium-binding site/		5/5	NA	NA	0	familial hypercholesterolemia	1
LDLR	P01130	828	Y	C	Phosphorylation	Phosphositeplus.1010730|Phosphotyrosine/		5/5	NA	NA	0	familial hypercholesterolemia	1
LERK2;EPLG2;EFL3;EFNB1	P98172	111	T	I	Binding Site	RefSeq CDD|receptor binding site/		5/5	NA	NA	0	OMIM:300035	1
LERK2;EPLG2;EFL3;EFNB1	P98172	115	Q	P	Binding Site	RefSeq CDD|receptor binding site/		5/5	NA	NA	0	craniofrontonasal syndrome	1
LERK2;EPLG2;EFL3;EFNB1	P98172	98	L	S	Binding Site	RefSeq CDD|receptor binding site/		5/5	NA	NA	0	craniofrontonasal syndrome	1
LERK2;EPLG2;EFL3;EFNB1	P98172	119	P	T	Binding Site	RefSeq CDD|receptor binding site/		5/5	NA	NA	0	craniofrontonasal syndrome	1
LERK2;EPLG2;EFL3;EFNB1	P98172	119	P	H	Binding Site	RefSeq CDD|receptor binding site/		5/5	NA	NA	0	craniofrontonasal syndrome	1
LERK2;EPLG2;EFL3;EFNB1	P98172	119	P	S	Binding Site	RefSeq CDD|receptor binding site/		5/5	NA	NA	0	craniofrontonasal syndrome	1
LHB	P01229	56	G	D	Binding Site	RefSeq CDD|dimer interface/		5/5	NA	NA	0	OMIM:152780	1
LHB	P01229	122	G	S	Binding Site	RefSeq CDD|dimer interface/RefSeq CDD|receptor binding site/		4/5	NA	NA	0	OMIM:152780	1
LHX3	Q9UBR4	210	A	V	Binding Site	RefSeq CDD|specific DNA base contacts/		4/5	NA	NA	0	OMIM:600577	1
LHX4	Q969G2	210	A	P	Binding Site	RefSeq CDD|specific DNA base contacts/		5/5	NA	NA	0	OMIM:602146	1
LIG1	P18858	566	E	K	Active Site	RefSeq CDD|active site/		5/5	NA	NA	0	syndrome of immunodeficiency	1
LIG1	P18858	566	E	K	Binding Site	UniProtKB|ATP.		5/5	NA	NA	0	syndrome of immunodeficiency	1
LIG4	P49917	278	R	H	Binding Site	UniProtKB|ATP (By similarity).		5/5	none	NA	0	OMIM:601837	1
LIG4	P49917	580	R	G	Binding Site	RefSeq CDD|DNA binding site/		5/5	none	NA	0	OMIM:601837	1
LIPD;LPL	P06858	183	D	H	Active Site	UniProtKB|Charge relay system.		5/5	NA	NA	0	lipoprotein lipase deficiency	1
LIPD;LPL	P06858	183	D	N	Active Site	UniProtKB|Charge relay system.		5/5	none	DOID:2871	1	lipoprotein lipase deficiency	1
LIPD;LPL	P06858	183	D	G	Active Site	UniProtKB|Charge relay system.		5/5	NA	NA	0	OMIM:609708	1
LIPD;LPL	P06858	243	C	S	Active Site	RefSeq CDD|active site flap/lid /		5/5	NA	NA	0	lipoprotein lipase deficiency	1
LIPD;LPL	P06858	266	C	W	Active Site	RefSeq CDD|active site flap/lid /		5/5	NA	NA	0	OMIM:609708	1
LIPD;LPL	P06858	70	N	S	N-linked Glycosylation	UniProtKB|N-linked (GlcNAc...)/		5/5	NA	NA	0	lipoprotein lipase deficiency	1
LISX;DBCN;DCX	O43602	131	K	N	Acetylation	Phosphositeplus.1010730|N6-acetyllysine/		5/5	NA	NA	0	subcortical band heterotopia x-linked	1
LISX;DBCN;DCX	O43602	128	S	R	Phosphorylation	Phosphositeplus.1010730|Phosphoserine/PhosphoELM.10011|Phosphoserine/		5/5	NA	NA	0	OMIM:300121	1
LMN1;LMNA	P02545	97	K	E	Acetylation	HPRD 9.0|N6-acetyllysine/Phosphositeplus.1010730|N6-acetyllysine/UniProtKB|N6-acetyllysine/		5/5	NA	NA	0	cardiomyopathy, dilated 1a	1
LMN1;LMNA	P02545	303	S	P	Phosphorylation	Phosphositeplus.1010730|Phosphoserine/		5/5	NA	NA	0	emery-dreifuss muscular dystrophy 2, autosomal dominant	1
LMN1;LMNA	P02545	486	K	N	Ubiquitylation	Phosphositeplus.1010730|Glycyl lysine isopeptide (Lys-Gly) (interchain with G-Cter in ubiquitin)/		5/5	NA	NA	0	lipodystrophy, familial partial, 2	1
LMN1;LMNA	P02545	97	K	E	Ubiquitylation	Phosphositeplus.1010730|Glycyl lysine isopeptide (Lys-Gly) (interchain with G-Cter in ubiquitin)/		5/5	NA	NA	0	cardiomyopathy, dilated 1a	1
LRP7;LR3;LRP5	O75197	1367	E	K	Binding Site	RefSeq CDD|calcium-binding site/		5/5	none	NA	0	vitreoretinopathy, exudative 4	1
LTRPC7;CHAK1;TRPM7	Q96QT4	1482	T	I	Phosphorylation	Phosphositeplus.1010730|Phosphothreonine/		3/5	5	DOID:9119	1	OMIM:605692	1
LYK;EMT;ITK	Q08881	19	R	K	Binding Site	RefSeq CDD|phosphoinositide binding site/		5/5	NA	NA	0	metastatic melanoma	1
MADH3;SMAD3	P84022	261	T	I	Binding Site	RefSeq CDD|trimer interface/		5/5	NA	NA	0	loeys-dietz syndrome 3	1
MADH3;SMAD3	P84022	287	R	W	Binding Site	RefSeq CDD|trimer interface/		5/5	NA	DOID:234	1	loeys-dietz syndrome 3	1
MADH4;DPC4;SMAD4	Q13485	493	D	N	Binding Site	RefSeq CDD|trimer interface/		5/5	none	NA	0	OMIM:600993	1
MADH4;DPC4;SMAD4	Q13485	493	D	H	Binding Site	RefSeq CDD|trimer interface/		5/5	none	NA	0	OMIM:600993	1
MADH4;DPC4;SMAD4	Q13485	361	R	C	Binding Site	RefSeq CDD|trimer interface/		5/5	none	DOID:1996	1	juvenile polyposis syndrome	1
MADH4;DPC4;SMAD4	Q13485	361	R	H	Binding Site	RefSeq CDD|trimer interface/		5/5	none	DOID:1324;DOID:219;DOID:1996;DOID:8557	4	colorectal cancer	1
MADH4;DPC4;SMAD4	Q13485	361	R	S	Binding Site	RefSeq CDD|trimer interface/		5/5	none	DOID:1324	1	juvenile polyposis syndrome	1
MADR2;MADH2;SMAD2	Q15796	450	D	E	Binding Site	RefSeq CDD|trimer interface/		5/5	NA	NA	0	colorectal carcinoma	1
MAK	P20794	13	G	S	Active Site	RefSeq CDD|active site/		5/5	NA	NA	0	retinitis pigmentosa 62	1
MAK	P20794	130	N	H	Active Site	RefSeq CDD|active site/		5/5	NA	NA	0	retinitis pigmentosa 62	1
MAK	P20794	130	N	H	Binding Site	RefSeq CDD|ATP binding site/		5/5	NA	NA	0	retinitis pigmentosa 62	1
MAK	P20794	13	G	S	Binding Site	RefSeq CDD|ATP binding site/		5/5	NA	NA	0	retinitis pigmentosa 62	1
MANB;LAMAN;MAN2B1	O00754	74	D	E	Active Site	RefSeq CDD|active site/		5/5	NA	NA	0	mannosidosis, alpha b, lysosomal	1
MANB;LAMAN;MAN2B1	O00754	72	H	L	Active Site	RefSeq CDD|active site/		5/5	NA	NA	0	mannosidosis, alpha b, lysosomal	1
MCH4;CASP10	Q92851	446	Y	C	Binding Site	RefSeq CDD|dimer interface/		3/5	2	NA	0	OMIM:603909	1
MECP2	P51608	111	R	G	Binding Site	RefSeq CDD|DNA binding site/		5/5	NA	NA	0	rett syndrome	1
MECP2	P51608	137	E	G	Binding Site	RefSeq CDD|DNA binding site/		5/5	NA	NA	0	OMIM:300005	1
MECP2	P51608	133	R	C	Binding Site	RefSeq CDD|DNA binding site/		5/5	NA	NA	0	rett syndrome	1
MECP2	P51608	133	R	H	Binding Site	RefSeq CDD|DNA binding site/		5/5	none	NA	0	rett syndrome	1
MECP2	P51608	210	K	I	Methylation	Phosphositeplus.1010730|N6,N6-dimethyllysine/		5/5	NA	NA	0	rett syndrome	1
MECP2	P51608	120	Y	D	Phosphorylation	PhosphoELM.10011|Phosphotyrosine/HPRD 9.0|Phosphotyrosine/		5/5	NA	NA	0	rett syndrome	1
MEF;MEFV	O15553	242	S	R	Phosphorylation	Phosphositeplus.1010730|Phosphoserine/		4/5	NA	NA	0	OMIM:249100	1
MET	P08581	1092	V	I	Binding Site	RefSeq CDD|ATP binding site/		5/5	none	NA	0	renal cell carcinoma papillary	1
MET	P08581	1228	D	H	Binding Site	RefSeq CDD|ATP binding site/		5/5	none	NA	0	OMIM:164860	1
MET	P08581	1228	D	N	Binding Site	RefSeq CDD|ATP binding site/		5/5	NA	NA	0	OMIM:164860	1
MET	P08581	1230	Y	C	Binding Site	RefSeq CDD|ATP binding site/		5/5	NA	NA	0	OMIM:164860	1
MET	P08581	1230	Y	D	Binding Site	RefSeq CDD|ATP binding site/		5/5	NA	NA	0	renal cell carcinoma papillary	1
MET	P08581	1230	Y	H	Binding Site	RefSeq CDD|ATP binding site/		5/5	NA	NA	0	renal cell carcinoma papillary	1
MET	P08581	1244	K	R	Binding Site	RefSeq CDD|substrate binding site/		5/5	NA	NA	0	OMIM:164860	1
MET	P08581	992	T	I	Phosphorylation	Phosphositeplus.1010730|Phosphothreonine/PhosphoELM.10011|Phosphothreonine/HPRD 9.0|Phosphothreonine/		5/5	3	DOID:234	1	case of cancer of unknown primary origin	1
MET	P08581	1230	Y	C	Phosphorylation	Phosphositeplus.1010730|Phosphotyrosine/PhosphoELM.10011|Phosphotyrosine (Met)/HPRD 9.0|Phosphotyrosine/UniProtKB|Phosphotyrosine/		5/5	NA	NA	0	OMIM:164860	1
MET	P08581	1230	Y	D	Phosphorylation	Phosphositeplus.1010730|Phosphotyrosine/PhosphoELM.10011|Phosphotyrosine (Met)/HPRD 9.0|Phosphotyrosine/UniProtKB|Phosphotyrosine/		5/5	NA	NA	0	renal cell carcinoma papillary	1
MET	P08581	1230	Y	H	Phosphorylation	Phosphositeplus.1010730|Phosphotyrosine/PhosphoELM.10011|Phosphotyrosine (Met)/HPRD 9.0|Phosphotyrosine/UniProtKB|Phosphotyrosine/		5/5	NA	NA	0	renal cell carcinoma papillary	1
MFH1;FKHL14;FOXC2	Q99958	121	R	H	Binding Site	RefSeq CDD|DNA binding site/		5/5	NA	NA	0	OMIM:602402	1
MGAT1.2;POMGNT1	Q8WZA1	367	R	H	Binding Site	RefSeq CDD|substrate binding site/		5/5	NA	NA	0	muscular dystrophy-dystroglycanopathy congenital with brain and eye anomalies a3	1
MGAT1.2;POMGNT1	Q8WZA1	311	R	Q	Binding Site	RefSeq CDD|substrate binding site/		5/5	NA	NA	0	OMIM:606822	1
MIC5;CAML1;L1CAM	P32004	698	G	R	Binding Site	RefSeq CDD|Cytokine receptor motif/		5/5	NA	NA	0	mental retardation, aphasia, shuffling gait, and adducted thumbs syndrome	1
MIC5;CAML1;L1CAM	P32004	1194	S	L	Phosphorylation	SysPTM 1.1|Phosphoserine/Phosphositeplus.1010730|Phosphoserine/PhosphoELM.10011|Phosphoserine/HPRD 9.0|Phosphoserine/UniProtKB|Phosphoserine/		5/5	NA	NA	0	OMIM:308840	1
MIC5;CAML1;L1CAM	P32004	1224	S	L	Phosphorylation	HPRD 9.0|Phosphoserine/		5/5	NA	NA	0	hydrocephalus	1
MIRK;DYRK1B	Q9Y463	275	Q	R	Binding Site	RefSeq CDD|substrate binding site/		5/5	NA	NA	0	metastatic melanoma	1
MKS3;TMEM67	Q5HYA8	242	N	T	N-linked Glycosylation	UniProtKB|N-linked (GlcNAc...) (Potential)/		4/4	NA	NA	0	coach syndrome	1
ML4;MCOLN1	Q9GZU1	232	T	P	+2 from N-linked Glycosylation	UniProtKB|N-linked (GlcNAc...)/		5/5	NA	NA	0	mucolipidosis type iv	1
MLP;CLP;CSRP3	P50461	69	K	R	Acetylation	Phosphositeplus.1010730|N6-acetyllysine/		5/5	NA	NA	0	OMIM:600824	1
MLP;CLP;CSRP3	P50461	58	C	G	Binding Site	RefSeq CDD|Zn binding site/		5/5	NA	NA	0	OMIM:600824	1
MLR;MCR;NR3C2	P08235	659	R	S	Binding Site	RefSeq CDD|DNA binding site/		5/5	NA	NA	0	pseudohypoaldosteronism 1, autosomal dominant	1
MLR;MCR;NR3C2	P08235	776	Q	R	Binding Site	UniProtKB|Steroid.		5/5	NA	NA	0	OMIM:600983	1
MLR;MCR;NR3C2	P08235	770	N	K	Binding Site	UniProtKB|Steroid.		5/5	NA	NA	0	pseudohypoaldosteronism 1, autosomal dominant	1
MLR;MCR;NR3C2	P08235	645	C	S	Binding Site	RefSeq CDD|dimer interface/RefSeq CDD|zinc binding site/		5/5	NA	NA	0	pseudohypoaldosteronism 1, autosomal dominant	1
MLR;MCR;NR3C2	P08235	769	L	P	Binding Site	RefSeq CDD|ligand binding site/		5/5	NA	NA	0	pseudohypoaldosteronism 1, autosomal dominant	1
MLR;MCR;NR3C2	P08235	810	S	L	Binding Site	RefSeq CDD|ligand binding site/		5/5	none	DOID:11054	1	early-onset hypertension with severe exacerbation in pregnancy	1
MMACHC	Q9Y4U1	116	L	P	Binding Site	RefSeq CDD|cobalamin binding site/		5/5	NA	NA	0	OMIM:609831	1
MMACHC	Q9Y4U1	122	H	R	Binding Site	RefSeq CDD|cobalamin binding site/		5/5	NA	NA	0	methylmalonic aciduria and homocystinuria type cblc	1
MMACHC	Q9Y4U1	206	R	W	Binding Site	RefSeq CDD|cobalamin binding site/		5/5	NA	NA	0	methylmalonic aciduria and homocystinuria type cblc	1
MMACHC	Q9Y4U1	206	R	P	Binding Site	RefSeq CDD|cobalamin binding site/		5/5	NA	NA	0	methylmalonic aciduria and homocystinuria type cblc	1
MMP13	P45452	232	H	N	Active Site	RefSeq CDD|active site/		5/5	NA	NA	0	OMIM:600108	1
MNK;MC1;ATP7A	Q04656	1044	D	G	Active Site	UniProtKB|4-aspartylphosphate intermediate (By similarity).		5/5	NA	NA	0	menkes disease	1
MOCS1	Q9NZB8	84	C	F	Binding Site	RefSeq CDD|FeS/SAM binding site/		5/5	NA	NA	0	molybdenum cofactor deficiency type a	1
MOCS1	Q9NZB8	126	G	D	Binding Site	RefSeq CDD|FeS/SAM binding site/		5/5	NA	NA	0	molybdenum cofactor deficiency type a	1
MOCS1	Q9NZB8	80	C	G	Binding Site	RefSeq CDD|FeS/SAM binding site/		5/5	NA	NA	0	molybdenum cofactor deficiency type a	1
MOCS1	Q9NZB8	123	R	W	Binding Site	UniProtKB|GTP (By similarity).		5/5	none	NA	0	molybdenum cofactor deficiency type a	1
MOCS1	Q9NZB8	73	R	W	Binding Site	UniProtKB|GTP (By similarity).		5/5	NA	NA	0	OMIM:603707	1
MOCS1	Q9NZB8	127	G	D	Binding Site	UniProtKB|S-adenosyl-L-methionine; via carbonyl oxygen (By similarity).		5/5	NA	NA	0	molybdenum cofactor deficiency type a	1
MOG	Q16653	133	S	C	Binding Site	RefSeq CDD|antigen binding site/		5/5	NA	NA	0	narcolepsy 7	1
MOR1;OPRM1	P35372	40	N	D	N-linked Glycosylation	UniProtKB|N-linked (GlcNAc...) (Potential)/		4/4	4	NA	0	OMIM:600018	1
MPO	P05164	499	R	C	Binding Site	RefSeq CDD|heme binding site/		5/5	NA	DOID:234	1	OMIM:606989	1
MPZ	P25189	116	N	H	Binding Site	RefSeq CDD|fourfold interface /		5/5	NA	NA	0	dejerine-sottas syndrome	1
MPZ	P25189	97	E	V	Binding Site	RefSeq CDD|fourfold interface /		5/5	NA	NA	0	OMIM:159440	1
MPZ	P25189	122	N	S	N-linked Glycosylation	UniProtKB|N-linked (GlcNAc...) (complex) (By similarity)/		5/5	NA	NA	0	charcot-marie-tooth disease 1b	1
MPZ	P25189	124	T	M	+2 from N-linked Glycosylation	UniProtKB|N-linked (GlcNAc...) (complex) (By similarity)/		5/5	NA	NA	0	charcot-marie-tooth disease 2j	1
MPZ	P25189	124	T	K	+2 from N-linked Glycosylation	UniProtKB|N-linked (GlcNAc...) (complex) (By similarity)/		5/5	NA	NA	0	OMIM:159440	1
MRE11;HNGS1;MRE11A	P49959	572	R	Q	Methylation	Phosphositeplus.1010730|5-methylarginine/	0.0005	5/5	NA	NA	0	cancer	1
MRE11;HNGS1;MRE11A	P49959	481	T	K	Phosphorylation	Phosphositeplus.1010730|Phosphothreonine/		5/5	NA	NA	0	OMIM:600814	1
MRF4;BHLHC4;MYF6	P23409	112	A	S	Binding Site	RefSeq CDD|dimerization interface/		5/5	NA	NA	0	myopathy, centronuclear, 3	1
MSH2	P43246	732	T	I	Phosphorylation	HPRD 9.0|Phosphothreonine/		5/5	NA	NA	0	hereditary non-polyposis colorectal cancer 1	1
MSHR;MC1R	Q01726	157	T	I	Phosphorylation	Phosphositeplus.1010730|Phosphothreonine/		4/5	NA	NA	0	OMIM:155555	1
MSK2;RPS6KA4	O75676	236	S	L	Binding Site	RefSeq CDD|substrate binding site/		5/5	NA	DOID:3459	1	breast infiltrating ductal carcinoma	1
MST;MLK2;MAP3K10	Q02779	107	G	E	Binding Site	RefSeq CDD|ATP binding site/		4/4	NA	NA	0	metastatic melanoma	1
MTCO3;COXIII;COIII;MT-CO3	P00414	78	G	S	Binding Site	RefSeq CDD|Subunit I/III interface/		5/5	NA	NA	0	leber hereditary optic neuropathy	1
MTCYB;CYTB;COB;MT-CYB	P00156	278	Y	C	Binding Site	RefSeq CDD|Qo binding site/		5/5	NA	NA	0	multisystem disorder	1
MTCYB;CYTB;COB;MT-CYB	P00156	34	G	S	Binding Site	RefSeq CDD|heme bH binding site/		5/5	NA	NA	0	mitochondrial myopathy	1
MTCYB;CYTB;COB;MT-CYB	P00156	80	R	H	Binding Site	RefSeq CDD|heme bL binding site/		5/5	NA	NA	0	colorectal cancer	1
MTCYB;CYTB;COB;MT-CYB	P00156	255	N	H	Binding Site	RefSeq CDD|intrachain domain interface/		5/5	NA	NA	0	cardiomyopathy	1
MTHFR	P42898	157	R	Q	Binding Site	RefSeq CDD|FAD binding site/		5/5	NA	NA	0	OMIM:607093	1
MTHFR	P42898	325	R	C	Binding Site	UniProtKB|Substrate (By similarity).		5/5	NA	NA	0	methylenetetrahydrofolate reductase deficiency	1
MTRR	Q9UBK8	481	S	L	Active Site	RefSeq CDD|catalytic residues/		5/5	none	DOID:1996	1	OMIM:602568	1
MTRR	Q9UBK8	481	S	L	Binding Site	RefSeq CDD|FAD binding motif/		5/5	none	DOID:1996	1	OMIM:602568	1
MTRR	Q9UBK8	514	G	R	Binding Site	RefSeq CDD|phosphate binding motif/		5/5	none	NA	0	OMIM:602568	1
MUT	P22033	265	H	Y	Active Site	RefSeq CDD|active site/		5/5	NA	NA	0	methylmalonic aciduria type mut	1
MUT	P22033	228	R	Q	Active Site	RefSeq CDD|active site/		5/5	NA	NA	0	methylmalonic aciduria type mut	1
MUT	P22033	306	S	F	Active Site	RefSeq CDD|active site/		5/5	NA	NA	0	methylmalonic aciduria type mut	1
MUT	P22033	350	H	Y	Active Site	RefSeq CDD|active site/		5/5	NA	NA	0	methylmalonic aciduria type mut	1
MUT	P22033	108	R	H	Active Site	RefSeq CDD|active site/		5/5	NA	DOID:3907	1	methylmalonic aciduria type mut	1
MUT	P22033	108	R	G	Active Site	RefSeq CDD|active site/		5/5	NA	NA	0	methylmalonic aciduria type mut	1
MUT	P22033	108	R	C	Active Site	RefSeq CDD|active site/	0.0005	5/5	NA	NA	0	methylmalonic aciduria type mut	1
MUT	P22033	383	Q	H	Active Site	RefSeq CDD|active site/		5/5	NA	NA	0	methylmalonic aciduria type mut	1
MUT	P22033	383	Q	P	Active Site	RefSeq CDD|active site/		5/5	NA	NA	0	methylmalonic aciduria type mut	1
MUT	P22033	230	T	I	Binding Site	RefSeq CDD|coenzyme B12 binding site/		5/5	NA	NA	0	methylmalonic aciduria type mut	1
MUT	P22033	228	R	Q	Binding Site	RefSeq CDD|coenzyme B12 binding site/RefSeq CDD|substrate binding site/		5/5	NA	NA	0	methylmalonic aciduria type mut	1
MUT	P22033	108	R	H	Binding Site	RefSeq CDD|substrate binding site/		5/5	NA	DOID:3907	1	methylmalonic aciduria type mut	1
MUT	P22033	108	R	G	Binding Site	RefSeq CDD|substrate binding site/		5/5	NA	NA	0	methylmalonic aciduria type mut	1
MUT	P22033	108	R	C	Binding Site	RefSeq CDD|substrate binding site/	0.0005	5/5	NA	NA	0	methylmalonic aciduria type mut	1
MUT	P22033	350	H	Y	Binding Site	RefSeq CDD|substrate binding site/		5/5	NA	NA	0	methylmalonic aciduria type mut	1
MUT	P22033	306	S	F	Binding Site	RefSeq CDD|substrate binding site/		5/5	NA	NA	0	methylmalonic aciduria type mut	1
MUT	P22033	265	H	Y	Binding Site	RefSeq CDD|substrate binding site/		5/5	NA	NA	0	methylmalonic aciduria type mut	1
MUT	P22033	383	Q	H	Binding Site	RefSeq CDD|substrate binding site/		5/5	NA	NA	0	methylmalonic aciduria type mut	1
MUT	P22033	383	Q	P	Binding Site	RefSeq CDD|substrate binding site/		5/5	NA	NA	0	methylmalonic aciduria type mut	1
MUT	P22033	231	Y	N	Phosphorylation	HPRD 9.0|Phosphotyrosine/		5/5	NA	NA	0	methylmalonic aciduria type mut	1
MVK	Q03426	135	S	L	Binding Site	UniProtKB|ATP (By similarity).		5/5	NA	DOID:234	1	OMIM:260920	1
MYBPC3	Q14896	1131	I	T	Binding Site	RefSeq CDD|Interdomain contacts/		5/5	NA	NA	0	cardiomyopathy, familial hypertrophic 4	1
MYH;MUTYH	Q9UIF7	179	R	C	Binding Site	RefSeq CDD|minor groove reading motif/		5/5	NA	NA	0	familial adenomatous polyposis 2	1
MYH;MUTYH	Q9UIF7	179	R	H	Binding Site	RefSeq CDD|minor groove reading motif/		5/5	NA	NA	0	familial adenomatous polyposis 2	1
MYH9	P35579	373	K	N	Ubiquitylation	Phosphositeplus.1010730|Glycyl lysine isopeptide (Lys-Gly) (interchain with G-Cter in ubiquitin)/		5/5	NA	NA	0	sebastian syndrome	1
MYH9	P35579	810	K	N	Ubiquitylation	Phosphositeplus.1010730|Glycyl lysine isopeptide (Lys-Gly) (interchain with G-Cter in ubiquitin)/		5/5	none	DOID:1612	1	breast cancer	1
MYHCB;MYH7	P12883	1263	A	E	Binding Site	RefSeq CDD|dimer interface/		5/5	NA	NA	0	cardiomyopathy, dilated 1s	1
MYHCB;MYH7	P12883	441	T	M	Phosphorylation	HPRD 9.0|Phosphothreonine/		4/5	NA	NA	0	OMIM:160760	1
MYL3	P08590	143	E	K	Binding Site	RefSeq CDD|Ca2+ binding site/		5/5	NA	NA	0	OMIM:160790	1
MYLK1;MLCK1;MLCK;MYLK	Q15746	1759	S	P	Phosphorylation	Phosphositeplus.1010730|Phosphoserine/		4/4	NA	NA	0	aortic aneurysm, familial thoracic 7	1
NA	O95278	32	W	G	Binding Site	RefSeq CDD|starch-binding site 1/		4/4	NA	NA	0	OMIM:607566	1
NA	O95278	25	S	P	Phosphorylation	UniProtKB|Phosphoserine/		4/4	NA	NA	0	epilepsy, progressive myoclonic 2	1
NAF1;KIAA0113;TNIP1	Q15025	476	E	K	Binding Site	RefSeq CDD|dimer interface/RefSeq CDD|polyubiquitin binding site/		5/5	NA	NA	0	gastrointestinal diffuse large cell lymphoma	1
NANH;NEU1	Q99519	370	Y	C	Active Site	UniProtKB|Nucleophile (By similarity).		5/5	NA	NA	0	sialidosis	1
NANH;NEU1	Q99519	341	R	G	Active Site	RefSeq CDD|catalytic site/		5/5	NA	NA	0	sialidosis	1
NANH;NEU1	Q99519	240	W	R	Binding Site	RefSeq CDD|Asp-box motif/		5/5	NA	NA	0	OMIM:608272	1
NANH;NEU1	Q99519	341	R	G	Binding Site	UniProtKB|Substrate (By similarity).		5/5	NA	NA	0	sialidosis	1
NCL1;CANPL3;CANP3;CAPN3	P20807	334	H	Q	Active Site	UniProtKB|By similarity.		5/5	none	NA	0	limb-girdle muscular dystrophy 2a	1
NCL1;CANPL3;CANP3;CAPN3	P20807	705	D	H	Binding Site	RefSeq CDD|Ca2+ binding site/		5/5	NA	NA	0	limb-girdle muscular dystrophy 2a	1
NCL1;CANPL3;CANP3;CAPN3	P20807	705	D	G	Binding Site	RefSeq CDD|Ca2+ binding site/		5/5	NA	NA	0	limb-girdle muscular dystrophy 2a	1
NEC1;PCSK1	P29120	221	N	D	Binding Site	RefSeq CDD|calcium binding site 1/		5/5	7	DOID:3459	1	OMIM:162150	1
NEMO;FIP3;IKBKG	Q9Y6K9	315	E	A	Binding Site	RefSeq CDD|dimer interface/RefSeq CDD|polyubiquitin binding site/		5/5	NA	NA	0	OMIM:300248	1
NEMO;FIP3;IKBKG	Q9Y6K9	288	A	G	Binding Site	RefSeq CDD|dimer interface/		5/5	NA	NA	0	OMIM:300248	1
NEMO;FIP3;IKBKG	Q9Y6K9	323	A	P	Binding Site	RefSeq CDD|dimer interface/RefSeq CDD|polyubiquitin binding site/		3/5	NA	NA	0	incontinentia pigmenti	1
NEMO;FIP3;IKBKG	Q9Y6K9	311	D	N	Binding Site	RefSeq CDD|dimer interface/RefSeq CDD|polyubiquitin binding site/		5/5	NA	NA	0	ectodermal dysplasia, anhidrotic, with immunodeficiency x-linked	1
NEMO;FIP3;IKBKG	Q9Y6K9	319	R	Q	Binding Site	RefSeq CDD|dimer interface/RefSeq CDD|polyubiquitin binding site/		5/5	NA	NA	0	OMIM:300248	1
NET1;GLYT2;SLC6A5	Q9Y345	509	N	S	Binding Site	RefSeq CDD|Na binding site 1/		5/5	NA	NA	0	OMIM:604159	1
NF1	P21359	2507	T	I	Phosphorylation	HPRD 9.0|Phosphothreonine/		3/5	NA	NA	0	neurofibromatosis 1	1
NFKBI;MAD3;IKBA;NFKBIA	P25963	32	S	I	Phosphorylation	Phosphositeplus.1010730|Phosphoserine/PhosphoELM.10011|Phosphoserine (CK2_group/HPRD 9.0|Phosphoserine (RPS6KA1)/HPRD 9.0|Phosphoserine (IKBKG)/HPRD 9.0|Phosphoserine (IKBKB)/HPRD 9.0|Phosphoserine (EIF2AK2)/HPRD 9.0|Phosphoserine (CSNK2A1)/UniProtKB|Phosphoserine/		4/4	NA	NA	0	ectodermal dysplasia, anhidrotic, with t-cell immunodeficiency autosomal dominant	1
NGL;NEU;MLN19;HER2;ERBB2	P04626	655	I	F	Binding Site	RefSeq CDD|heterodimer interface/		5/5	NA	NA	0	OMIM:164870	1
NGL;NEU;MLN19;HER2;ERBB2	P04626	654	I	V	Binding Site	RefSeq CDD|heterodimer interface/		5/5	1;;22	DOID:3459	1	OMIM:164870	1
NIS;SLC5A5	Q92911	354	T	P	Binding Site	RefSeq CDD|Na binding site/		5/5	NA	NA	0	OMIM:601843	1
NKHC1;KIF5A	Q12840	280	R	C	Binding Site	RefSeq CDD|microtubule interaction site/		5/5	NA	NA	0	OMIM:602821	1
NKHC1;KIF5A	Q12840	280	R	L	Binding Site	RefSeq CDD|microtubule interaction site/		5/5	NA	NA	0	spastic paraplegia 10, autosomal dominant	1
NKHC1;KIF5A	Q12840	280	R	H	Binding Site	RefSeq CDD|microtubule interaction site/		5/5	none	NA	0	spastic paraplegia 10, autosomal dominant	1
NKX2E;NKX2.5;CSX;NKX2-5	P52952	183	K	E	Binding Site	RefSeq CDD|DNA binding site/		5/5	NA	NA	0	OMIM:600584	1
NKX2E;NKX2.5;CSX;NKX2-5	P52952	192	K	R	Binding Site	RefSeq CDD|DNA binding site/		5/5	NA	NA	0	atrial septal defect 7, with or without atrioventricular conduction defects	1
NKX2E;NKX2.5;CSX;NKX2-5	P52952	192	K	T	Binding Site	RefSeq CDD|DNA binding site/		5/5	NA	NA	0	atrial septal defect 7, with or without atrioventricular conduction defects	1
NKX2E;NKX2.5;CSX;NKX2-5	P52952	188	N	K	Binding Site	RefSeq CDD|DNA binding site/RefSeq CDD|specific DNA base contacts/		5/5	NA	NA	0	atrial septal defect 7, with or without atrioventricular conduction defects	1
NKX2E;NKX2.5;CSX;NKX2-5	P52952	190	R	C	Binding Site	RefSeq CDD|DNA binding site/		5/5	NA	NA	0	OMIM:600584	1
NKX2E;NKX2.5;CSX;NKX2-5	P52952	181	Q	H	Binding Site	RefSeq CDD|DNA binding site/		5/5	NA	NA	0	OMIM:600584	1
NKX2E;NKX2.5;CSX;NKX2-5	P52952	191	Y	C	Binding Site	RefSeq CDD|DNA binding site/RefSeq CDD|specific DNA base contacts/		5/5	NA	NA	0	atrial septal defect 7, with or without atrioventricular conduction defects	1
NKX2E;NKX2.5;CSX;NKX2-5	P52952	194	K	R	Binding Site	RefSeq CDD|DNA binding site/		5/5	NA	NA	0	atrial septal defect 7, with or without atrioventricular conduction defects	1
NKX2E;NKX2.5;CSX;NKX2-5	P52952	187	Q	H	Binding Site	RefSeq CDD|DNA binding site/RefSeq CDD|specific DNA base contacts/		5/5	NA	NA	0	atrial septal defect 7, with or without atrioventricular conduction defects	1
NM23;NDPKA;NME1	P15531	120	S	G	Active Site	RefSeq CDD|active site/	0.0005	5/5	NA	NA	0	neuroblastoma	1
NM23;NDPKA;NME1	P15531	120	S	G	Phosphorylation	Phosphositeplus.1010730|Phosphoserine/PhosphoELM.10011|Phosphoserine/HPRD 9.0|Phosphoserine (NME1)/	0.0005	5/5	NA	NA	0	neuroblastoma	1
NNT	Q13423	193	S	N	Binding Site	RefSeq CDD|NAD(P) binding site/		5/5	NA	NA	0	glucocorticoid deficiency 4	1
NOBOX	O60393	350	V	L	Binding Site	RefSeq CDD|specific DNA base contacts/		2/5	NA	NA	0	OMIM:610934	1
NOLA4;DKC1	O60832	2	A	V	Acetylation	UniProtKB|N-acetylalanine/		5/5	NA	NA	0	dyskeratosis congenita, x-linked	1
NOLA4;DKC1	O60832	39	K	E	Ubiquitylation	Phosphositeplus.1010730|Glycyl lysine isopeptide (Lys-Gly) (interchain with G-Cter in ubiquitin)/		5/5	NA	NA	0	dyskeratosis congenita, x-linked	1
NOX2;CYBB	P04839	338	H	Y	Binding Site	RefSeq CDD|FAD binding motif/		5/5	NA	NA	0	granulomatous disease, chronic, x-linked	1
NOX2;CYBB	P04839	415	P	H	Binding Site	RefSeq CDD|beta-alpha-beta stucture motif/		5/5	NA	NA	0	granulomatous disease, chronic, x-linked	1
NOX2;CYBB	P04839	415	P	L	Binding Site	RefSeq CDD|beta-alpha-beta stucture motif/		5/5	NA	NA	0	granulomatous disease, chronic, x-linked	1
NPC1	O15118	137	T	M	+2 from N-linked Glycosylation	UniProtKB|N-linked (GlcNAc...)/		3/5	NA	NA	0	niemann-pick disease c1	1
NPC1	O15118	222	N	S	N-linked Glycosylation	UniProtKB|N-linked (GlcNAc...)/		5/5	2	NA	0	niemann-pick disease c1	1
NPC1	O15118	961	N	S	N-linked Glycosylation	UniProtKB|N-linked (GlcNAc...) (Potential)/		5/5	NA	NA	0	niemann-pick disease c1	1
NPC1	O15118	968	N	S	N-linked Glycosylation	UniProtKB|N-linked (GlcNAc...) (Potential)/		5/5	NA	NA	0	niemann-pick disease c1	1
NPC1	O15118	1066	T	N	+2 from N-linked Glycosylation	UniProtKB|N-linked (GlcNAc...) (Potential)/		5/5	NA	NA	0	niemann-pick disease c1	1
NPHN;NPHS1	O60500	910	S	P	+2 from N-linked Glycosylation	UniProtKB|N-linked (GlcNAc...) (Potential)/		5/5	NA	NA	0	nephrotic syndrome 1	1
NPT4;SLC17A3	O00476	68	N	H	N-linked Glycosylation	UniProtKB|N-linked (GlcNAc...) (Potential)/		1/1	NA	NA	0	gout	1
NR1C3;PPARG	P37231	190	C	S	Binding Site	RefSeq CDD|zinc binding site/		5/5	NA	NA	0	OMIM:601487	1
NR1I1;VDR	P11473	45	K	E	Binding Site	RefSeq CDD|DNA binding site/		5/5	NA	NA	0	rickets vitamin d-dependent 2a	1
NR1I1;VDR	P11473	50	R	Q	Binding Site	RefSeq CDD|DNA binding site/		5/5	NA	NA	0	OMIM:601769	1
NR1I1;VDR	P11473	35	H	Q	Binding Site	RefSeq CDD|DNA binding site/		5/5	NA	NA	0	rickets vitamin d-dependent 2a	1
NR1I1;VDR	P11473	73	R	Q	Binding Site	RefSeq CDD|DNA binding site/		5/5	NA	NA	0	OMIM:601769	1
NR1I1;VDR	P11473	80	R	Q	Binding Site	RefSeq CDD|DNA binding site/		5/5	NA	NA	0	OMIM:601769	1
NR1I1;VDR	P11473	305	H	Q	Binding Site	UniProtKB|Vitamin D3.		5/5	NA	NA	0	OMIM:601769	1
NR1I1;VDR	P11473	274	R	L	Binding Site	RefSeq CDD|ligand binding site/		5/5	NA	NA	0	OMIM:601769	1
NR3C4;DHTR;AR	P10275	630	K	T	Acetylation	Phosphositeplus.1010730|N6-acetyllysine/		5/5	NA	NA	0	prostate cancer	1
NR3C4;DHTR;AR	P10275	752	R	Q	Binding Site	UniProtKB|Androgen.		5/5	NA	NA	0	androgen insensitivity syndrome	1
NR3C4;DHTR;AR	P10275	877	T	A	Binding Site	UniProtKB|Androgen.		5/5	NA	NA	0	OMIM:313700	1
NR3C4;DHTR;AR	P10275	877	T	S	Binding Site	UniProtKB|Androgen.		5/5	NA	NA	0	OMIM:313700	1
NR3C4;DHTR;AR	P10275	705	N	S	Binding Site	UniProtKB|Androgen.		5/5	NA	NA	0	androgen insensitivity syndrome	1
NR3C4;DHTR;AR	P10275	705	N	Y	Binding Site	UniProtKB|Androgen.		5/5	NA	NA	0	androgen insensitivity syndrome	1
NR3C4;DHTR;AR	P10275	607	R	Q	Binding Site	RefSeq CDD|DNA binding site/		5/5	NA	NA	0	OMIM:313700	1
NR3C4;DHTR;AR	P10275	700	L	M	Binding Site	RefSeq CDD|ligand binding site/		5/5	NA	NA	0	androgen insensitivity syndrome	1
NR3C4;DHTR;AR	P10275	791	S	P	Phosphorylation	Phosphositeplus.1010730|Phosphoserine/PhosphoELM.10011|Phosphoserine (PKB_group/		5/5	NA	NA	0	prostate cancer	1
NRP;HYPL;HIP7;GLC1E;FIP2;OPTN	Q96CV9	478	E	G	Binding Site	RefSeq CDD|dimer interface/RefSeq CDD|polyubiquitin binding site/		5/5	NA	NA	0	amyotrophic lateral sclerosis 12	1
NRP;HYPL;HIP7;GLC1E;FIP2;OPTN	Q96CV9	486	H	R	Binding Site	RefSeq CDD|dimer interface/RefSeq CDD|polyubiquitin binding site/		5/5	NA	NA	0	glaucoma 1, open angle, e	1
NS5ABP37;FAD104;FNDC3B	Q53EP0	927	P	S	Binding Site	RefSeq CDD|Interdomain contacts/		5/5	none	DOID:1612	1	breast cancer	1
OGH1;MUTM;MMH;OGG1	O15527	154	R	H	Binding Site	UniProtKB|DNA.		5/5	NA	NA	0	gastric cancer	1
OPHN3;PAK3	O75914	440	T	S	Binding Site	RefSeq CDD|substrate binding site/		5/5	NA	NA	0	colorectal adenocarcinoma	1
OPN2;RHO	P08100	296	K	E	Binding Site	UniProtKB|Retinal chromophore (covalent) (By similarity).		5/5	NA	NA	0	retinitis pigmentosa 4	1
OPN2;RHO	P08100	15	N	S	N-linked Glycosylation	UniProtKB|N-linked (GlcNAc...) (By similarity)/		5/5	NA	NA	0	OMIM:180380	1
OPN2;RHO	P08100	17	T	M	+2 from N-linked Glycosylation	UniProtKB|N-linked (GlcNAc...) (By similarity)/		5/5	none	DOID:2871	1	OMIM:180380	1
OPN2;RHO	P08100	4	T	K	+2 from N-linked Glycosylation	UniProtKB|N-linked (GlcNAc...) (By similarity)/		5/5	NA	NA	0	retinitis pigmentosa 4	1
OPN2;RHO	P08100	296	K	E	Other Modified Residue	UniProtKB|N6-(retinylidene)lysine/		5/5	NA	NA	0	retinitis pigmentosa 4	1
OSBP12;ORP11;OSBPL11	Q9BXB4	184	S	L	Phosphorylation	HPRD 9.0|Phosphoserine/UniProtKB|Phosphoserine/		5/5	none	DOID:1612	1	breast cancer	1
OTC	P00480	46	K	R	Acetylation	Phosphositeplus.1010730|N6-acetyllysine/		5/5	13	DOID:234	1	OMIM:300461	1
OTC	P00480	46	K	T	Acetylation	Phosphositeplus.1010730|N6-acetyllysine/		5/5	none	NA	0	OMIM:300461	1
OTC	P00480	88	K	N	Acetylation	Phosphositeplus.1010730|N6-acetyllysine/UniProtKB|N6-acetyllysine/		5/5	NA	NA	0	OMIM:300461	1
OTC	P00480	303	C	R	Active Site	UniProtKB|By similarity.		5/5	NA	NA	0	ornithine carbamoyltransferase deficiency	1
OTC	P00480	303	C	G	Active Site	UniProtKB|By similarity.		5/5	NA	NA	0	OMIM:300461	1
OTC	P00480	303	C	Y	Active Site	UniProtKB|By similarity.		5/5	NA	NA	0	OMIM:300461	1
OTC	P00480	141	R	P	Binding Site	UniProtKB|Carbamoyl phosphate.		5/5	none	DOID:9119	1	OMIM:300461	1
OTC	P00480	141	R	L	Binding Site	UniProtKB|Carbamoyl phosphate.		5/5	none	NA	0	OMIM:300461	1
OTC	P00480	141	R	Q	Binding Site	UniProtKB|Carbamoyl phosphate.		5/5	none	DOID:234	1	OMIM:300461	1
OTC	P00480	330	R	G	Binding Site	UniProtKB|Carbamoyl phosphate.		5/5	NA	NA	0	OMIM:300461	1
OTC	P00480	199	N	D	Binding Site	UniProtKB|Ornithine.		5/5	NA	NA	0	OMIM:300461	1
OTC	P00480	199	N	S	Binding Site	UniProtKB|Ornithine.		5/5	NA	NA	0	OMIM:300461	1
OTF1;OCT1;POU2F1	P14859	88	S	F	Phosphorylation	Phosphositeplus.1010730|Phosphoserine/		5/5	none	NA	0	breast cancer	1
P53;TP53	P04637	120	K	E	Acetylation	Phosphositeplus.1010730|N6-acetyllysine/UniProtKB|N6-acetyllysine/		4/4	none	DOID:3459	1	OMIM:191170	1
P53;TP53	P04637	120	K	Q	Acetylation	Phosphositeplus.1010730|N6-acetyllysine/UniProtKB|N6-acetyllysine/		4/4	NA	DOID:3459	1	sporadic cancer	1
P53;TP53	P04637	120	K	M	Acetylation	Phosphositeplus.1010730|N6-acetyllysine/UniProtKB|N6-acetyllysine/		4/4	NA	NA	0	sporadic cancers	1
P53;TP53	P04637	120	K	R	Acetylation	Phosphositeplus.1010730|N6-acetyllysine/UniProtKB|N6-acetyllysine/		4/4	none	DOID:4074	1	sporadic cancers	1
P53;TP53	P04637	164	K	M	Acetylation	Phosphositeplus.1010730|N6-acetyllysine/		5/5	NA	NA	0	sporadic cancers	1
P53;TP53	P04637	164	K	N	Acetylation	Phosphositeplus.1010730|N6-acetyllysine/		5/5	NA	DOID:3907	1	sporadic cancers	1
P53;TP53	P04637	164	K	E	Acetylation	Phosphositeplus.1010730|N6-acetyllysine/		5/5	none	DOID:1324;DOID:219;DOID:1319;DOID:2394	4	sporadic cancers	1
P53;TP53	P04637	164	K	R	Acetylation	Phosphositeplus.1010730|N6-acetyllysine/		5/5	NA	NA	0	sporadic cancers	1
P53;TP53	P04637	164	K	Q	Acetylation	Phosphositeplus.1010730|N6-acetyllysine/		5/5	NA	DOID:3907	1	sporadic cancers	1
P53;TP53	P04637	164	K	T	Acetylation	Phosphositeplus.1010730|N6-acetyllysine/		5/5	NA	NA	0	sporadic cancers	1
P53;TP53	P04637	320	K	N	Acetylation	HPRD 9.0|N6-acetyllysine/Phosphositeplus.1010730|N6-acetyllysine/		5/5	NA	DOID:3459	1	sporadic cancers	1
P53;TP53	P04637	292	K	E	Acetylation	HPRD 9.0|N6-acetyllysine/Phosphositeplus.1010730|N6-acetyllysine/UniProtKB|N6-acetyllysine/		5/5	NA	NA	0	sporadic cancers	1
P53;TP53	P04637	292	K	G	Acetylation	HPRD 9.0|N6-acetyllysine/Phosphositeplus.1010730|N6-acetyllysine/UniProtKB|N6-acetyllysine/		5/5	NA	NA	0	sporadic cancer	1
P53;TP53	P04637	292	K	R	Acetylation	HPRD 9.0|N6-acetyllysine/Phosphositeplus.1010730|N6-acetyllysine/UniProtKB|N6-acetyllysine/		5/5	NA	NA	0	sporadic cancers	1
P53;TP53	P04637	292	K	I	Acetylation	HPRD 9.0|N6-acetyllysine/Phosphositeplus.1010730|N6-acetyllysine/UniProtKB|N6-acetyllysine/		5/5	NA	NA	0	OMIM:191170	1
P53;TP53	P04637	292	K	N	Acetylation	HPRD 9.0|N6-acetyllysine/Phosphositeplus.1010730|N6-acetyllysine/UniProtKB|N6-acetyllysine/		5/5	NA	NA	0	sporadic cancers	1
P53;TP53	P04637	292	K	Q	Acetylation	HPRD 9.0|N6-acetyllysine/Phosphositeplus.1010730|N6-acetyllysine/UniProtKB|N6-acetyllysine/		5/5	NA	NA	0	sporadic cancer	1
P53;TP53	P04637	292	K	T	Acetylation	HPRD 9.0|N6-acetyllysine/Phosphositeplus.1010730|N6-acetyllysine/UniProtKB|N6-acetyllysine/		5/5	NA	DOID:1749	1	sporadic cancers	1
P53;TP53	P04637	321	K	R	Acetylation	HPRD 9.0|N6-acetyllysine/		5/5	NA	NA	0	sporadic cancer	1
P53;TP53	P04637	321	K	E	Acetylation	HPRD 9.0|N6-acetyllysine/		5/5	NA	NA	0	kidney cancer	1
P53;TP53	P04637	305	K	N	Acetylation	HPRD 9.0|N6-acetyllysine/Phosphositeplus.1010730|N6-acetyllysine/UniProtKB|N6-acetyllysine/		5/5	NA	NA	0	sporadic cancers	1
P53;TP53	P04637	305	K	R	Acetylation	HPRD 9.0|N6-acetyllysine/Phosphositeplus.1010730|N6-acetyllysine/UniProtKB|N6-acetyllysine/		5/5	NA	DOID:1749	1	sporadic cancers	1
P53;TP53	P04637	305	K	T	Acetylation	HPRD 9.0|N6-acetyllysine/Phosphositeplus.1010730|N6-acetyllysine/UniProtKB|N6-acetyllysine/		5/5	NA	NA	0	sporadic cancer	1
P53;TP53	P04637	305	K	E	Acetylation	HPRD 9.0|N6-acetyllysine/Phosphositeplus.1010730|N6-acetyllysine/UniProtKB|N6-acetyllysine/		5/5	NA	DOID:50745	1	sporadic cancer	1
P53;TP53	P04637	370	K	Q	Acetylation	HPRD 9.0|N6-acetyllysine/Phosphositeplus.1010730|N6-acetyllysine/		5/5	NA	DOID:3907	1	sporadic cancer	1
P53;TP53	P04637	319	K	R	Acetylation	Phosphositeplus.1010730|N6-acetyllysine/		5/5	NA	DOID:1749	1	sporadic cancer	1
P53;TP53	P04637	319	K	N	Acetylation	Phosphositeplus.1010730|N6-acetyllysine/		5/5	NA	DOID:734	1	sporadic cancer	1
P53;TP53	P04637	319	K	E	Acetylation	Phosphositeplus.1010730|N6-acetyllysine/		5/5	NA	DOID:1749	1	sporadic cancers	1
P53;TP53	P04637	248	R	P	Binding Site	RefSeq CDD|DNA binding site/		5/5	none	DOID:3907	1	li-fraumeni syndrome	1
P53;TP53	P04637	248	R	Q	Binding Site	RefSeq CDD|DNA binding site/		5/5	3	DOID:263;DOID:2394;DOID:1612;DOID:1996;DOID:219;DOID:363;DOID:1324;DOID:1319	8	li-fraumeni syndrome	1
P53;TP53	P04637	248	R	C	Binding Site	RefSeq CDD|DNA binding site/		5/5	NA	NA	0	sporadic cancer	1
P53;TP53	P04637	248	R	W	Binding Site	RefSeq CDD|DNA binding site/		5/5	none	DOID:2394;DOID:1612;DOID:1996;DOID:219;DOID:363;DOID:1324;DOID:1319	7	OMIM:191170	1
P53;TP53	P04637	248	R	S	Binding Site	RefSeq CDD|DNA binding site/		5/5	1	NA	0	sporadic cancers	1
P53;TP53	P04637	248	R	G	Binding Site	RefSeq CDD|DNA binding site/		5/5	none	DOID:2394	1	OMIM:191170	1
P53;TP53	P04637	241	S	T	Binding Site	RefSeq CDD|DNA binding site/		5/5	NA	DOID:50745	1	li-fraumeni syndrome	1
P53;TP53	P04637	241	S	F	Binding Site	RefSeq CDD|DNA binding site/		5/5	1	DOID:363;DOID:2394;DOID:1612	3	li-fraumeni syndrome	1
P53;TP53	P04637	241	S	A	Binding Site	RefSeq CDD|DNA binding site/		5/5	NA	DOID:3073	1	sporadic cancers	1
P53;TP53	P04637	241	S	C	Binding Site	RefSeq CDD|DNA binding site/		5/5	none	DOID:263;DOID:363;DOID:1612	3	li-fraumeni syndrome	1
P53;TP53	P04637	241	S	Y	Binding Site	RefSeq CDD|DNA binding site/		5/5	none	DOID:1996	1	li-fraumeni syndrome	1
P53;TP53	P04637	276	A	V	Binding Site	RefSeq CDD|DNA binding site/		5/5	NA	DOID:3459	1	sporadic cancers	1
P53;TP53	P04637	276	A	S	Binding Site	RefSeq CDD|DNA binding site/		5/5	NA	DOID:50745	1	sporadic cancers	1
P53;TP53	P04637	276	A	T	Binding Site	RefSeq CDD|DNA binding site/		5/5	NA	DOID:3459	1	sporadic cancers	1
P53;TP53	P04637	276	A	D	Binding Site	RefSeq CDD|DNA binding site/		5/5	NA	DOID:3459	1	sporadic cancers	1
P53;TP53	P04637	276	A	G	Binding Site	RefSeq CDD|DNA binding site/		5/5	NA	DOID:3907	1	sporadic cancers	1
P53;TP53	P04637	276	A	P	Binding Site	RefSeq CDD|DNA binding site/		5/5	none	DOID:684;DOID:2394;DOID:1612	3	sporadic cancers	1
P53;TP53	P04637	277	C	F	Binding Site	RefSeq CDD|DNA binding site/		5/5	none	DOID:1324;DOID:1612;DOID:2394;DOID:11054	4	sporadic cancers	1
P53;TP53	P04637	277	C	G	Binding Site	RefSeq CDD|DNA binding site/		5/5	NA	DOID:3907	1	sporadic cancers	1
P53;TP53	P04637	277	C	S	Binding Site	RefSeq CDD|DNA binding site/		5/5	NA	NA	0	sporadic cancers	1
P53;TP53	P04637	277	C	R	Binding Site	RefSeq CDD|DNA binding site/		5/5	NA	DOID:234	1	sporadic cancers	1
P53;TP53	P04637	277	C	W	Binding Site	RefSeq CDD|DNA binding site/		5/5	NA	NA	0	sporadic cancers	1
P53;TP53	P04637	273	R	H	Binding Site	RefSeq CDD|DNA binding site/		5/5	5	DOID:2394;DOID:1612;DOID:1996;DOID:219;DOID:363;DOID:1324;DOID:1319	7	li-fraumeni syndrome	1
P53;TP53	P04637	273	R	G	Binding Site	RefSeq CDD|DNA binding site/		5/5	none	DOID:1749	1	li-fraumeni syndrome	1
P53;TP53	P04637	273	R	Y	Binding Site	RefSeq CDD|DNA binding site/		5/5	NA	NA	0	sporadic cancer	1
P53;TP53	P04637	273	R	L	Binding Site	RefSeq CDD|DNA binding site/		5/5	none	DOID:1324;DOID:2394;DOID:1612	3	li-fraumeni syndrome	1
P53;TP53	P04637	273	R	N	Binding Site	RefSeq CDD|DNA binding site/		5/5	NA	NA	0	sporadic cancer	1
P53;TP53	P04637	273	R	P	Binding Site	RefSeq CDD|DNA binding site/		5/5	none	DOID:1324;DOID:2394;DOID:1612	3	li-fraumeni syndrome	1
P53;TP53	P04637	273	R	Q	Binding Site	RefSeq CDD|DNA binding site/		5/5	NA	NA	0	sporadic cancers	1
P53;TP53	P04637	273	R	C	Binding Site	RefSeq CDD|DNA binding site/		5/5	none	DOID:9119;DOID:74;DOID:2394;DOID:1612;DOID:1996;DOID:219;DOID:363;DOID:1324;DOID:1319	9	li-fraumeni syndrome	1
P53;TP53	P04637	240	S	N	Binding Site	RefSeq CDD|DNA binding site/		5/5	NA	NA	0	sporadic cancers	1
P53;TP53	P04637	240	S	G	Binding Site	RefSeq CDD|DNA binding site/		5/5	none	DOID:2871	1	sporadic cancers	1
P53;TP53	P04637	240	S	R	Binding Site	RefSeq CDD|DNA binding site/		5/5	none	DOID:234	1	sporadic cancers	1
P53;TP53	P04637	240	S	Y	Binding Site	RefSeq CDD|DNA binding site/		5/5	none	NA	0	li-fraumeni syndrome	1
P53;TP53	P04637	240	S	P	Binding Site	RefSeq CDD|DNA binding site/		5/5	none	NA	0	sporadic cancer	1
P53;TP53	P04637	240	S	F	Binding Site	RefSeq CDD|DNA binding site/		5/5	1	NA	0	li-fraumeni syndrome	1
P53;TP53	P04637	240	S	C	Binding Site	RefSeq CDD|DNA binding site/		5/5	none	NA	0	li-fraumeni syndrome	1
P53;TP53	P04637	240	S	I	Binding Site	RefSeq CDD|DNA binding site/		5/5	NA	DOID:2893	1	sporadic cancers	1
P53;TP53	P04637	240	S	T	Binding Site	RefSeq CDD|DNA binding site/		5/5	NA	NA	0	sporadic cancers	1
P53;TP53	P04637	275	C	G	Binding Site	RefSeq CDD|DNA binding site/		5/5	none	NA	0	sporadic cancers	1
P53;TP53	P04637	275	C	F	Binding Site	RefSeq CDD|DNA binding site/		5/5	none	DOID:1324	1	sporadic cancers	1
P53;TP53	P04637	275	C	S	Binding Site	RefSeq CDD|DNA binding site/		5/5	none	DOID:1324	1	sporadic cancers	1
P53;TP53	P04637	275	C	Y	Binding Site	RefSeq CDD|DNA binding site/		5/5	none	DOID:1793;DOID:2394;DOID:1612;DOID:219;DOID:1996;DOID:1324;DOID:1319	7	li-fraumeni syndrome	1
P53;TP53	P04637	275	C	R	Binding Site	RefSeq CDD|DNA binding site/		5/5	NA	NA	0	sporadic cancers	1
P53;TP53	P04637	275	C	W	Binding Site	RefSeq CDD|DNA binding site/		5/5	NA	DOID:1749	1	sporadic cancers	1
P53;TP53	P04637	239	N	H	Binding Site	RefSeq CDD|DNA binding site/		5/5	NA	NA	0	sporadic cancer	1
P53;TP53	P04637	239	N	T	Binding Site	RefSeq CDD|DNA binding site/		5/5	NA	DOID:3459	1	sporadic cancers	1
P53;TP53	P04637	239	N	S	Binding Site	RefSeq CDD|DNA binding site/		5/5	none	DOID:263;DOID:2394;DOID:1612;DOID:219;DOID:363;DOID:1324;DOID:50745	7	sporadic cancers	1
P53;TP53	P04637	239	N	K	Binding Site	RefSeq CDD|DNA binding site/		5/5	NA	NA	0	sporadic cancers	1
P53;TP53	P04637	239	N	I	Binding Site	RefSeq CDD|DNA binding site/		5/5	NA	NA	0	sporadic cancer	1
P53;TP53	P04637	239	N	Y	Binding Site	RefSeq CDD|DNA binding site/		5/5	NA	DOID:2526	1	sporadic cancers	1
P53;TP53	P04637	280	R	T	Binding Site	RefSeq CDD|DNA binding site/		5/5	none	DOID:11054;DOID:1324;DOID:8557;DOID:1612	4	OMIM:191170	1
P53;TP53	P04637	280	R	P	Binding Site	RefSeq CDD|DNA binding site/		5/5	NA	NA	0	sporadic cancer	1
P53;TP53	P04637	280	R	S	Binding Site	RefSeq CDD|DNA binding site/		5/5	none	DOID:8557	1	sporadic cancers	1
P53;TP53	P04637	280	R	K	Binding Site	RefSeq CDD|DNA binding site/		5/5	1	NA	0	OMIM:191170	1
P53;TP53	P04637	280	R	I	Binding Site	RefSeq CDD|DNA binding site/		5/5	none	DOID:1324;DOID:219;DOID:2394	3	OMIM:191170	1
P53;TP53	P04637	280	R	G	Binding Site	RefSeq CDD|DNA binding site/		5/5	none	DOID:1324;DOID:8557;DOID:74	3	sporadic cancers	1
P53;TP53	P04637	242	C	F	Binding Site	RefSeq CDD|zinc binding site/		5/5	none	DOID:3907	1	OMIM:191170	1
P53;TP53	P04637	242	C	S	Binding Site	RefSeq CDD|zinc binding site/		5/5	none	DOID:1749	1	OMIM:191170	1
P53;TP53	P04637	242	C	G	Binding Site	RefSeq CDD|zinc binding site/		5/5	none	DOID:2526	1	sporadic cancers	1
P53;TP53	P04637	242	C	Y	Binding Site	RefSeq CDD|zinc binding site/		5/5	none	DOID:1324;DOID:8557;DOID:1319	3	OMIM:191170	1
P53;TP53	P04637	242	C	R	Binding Site	RefSeq CDD|zinc binding site/		5/5	NA	DOID:3459	1	sporadic cancers	1
P53;TP53	P04637	242	C	W	Binding Site	RefSeq CDD|zinc binding site/		5/5	NA	DOID:234	1	sporadic cancers	1
P53;TP53	P04637	178	H	D	Binding Site	RefSeq CDD|zinc binding site/		5/5	none	DOID:2871	1	sporadic cancers	1
P53;TP53	P04637	178	H	N	Binding Site	RefSeq CDD|zinc binding site/		5/5	NA	DOID:1749	1	sporadic cancers	1
P53;TP53	P04637	178	H	R	Binding Site	RefSeq CDD|zinc binding site/		5/5	1	NA	0	sporadic cancers	1
P53;TP53	P04637	178	H	Q	Binding Site	RefSeq CDD|zinc binding site/		5/5	none	DOID:3073	1	sporadic cancers	1
P53;TP53	P04637	178	H	Y	Binding Site	RefSeq CDD|zinc binding site/		5/5	none	NA	0	sporadic cancers	1
P53;TP53	P04637	178	H	L	Binding Site	RefSeq CDD|zinc binding site/		5/5	none	NA	0	sporadic cancer	1
P53;TP53	P04637	178	H	P	Binding Site	RefSeq CDD|zinc binding site/		5/5	none	DOID:3459	1	sporadic cancers	1
P53;TP53	P04637	179	H	R	Binding Site	RefSeq CDD|zinc binding site/		5/5	1	DOID:1793;DOID:2526;DOID:74;DOID:2394;DOID:1612;DOID:219;DOID:363;DOID:1324;DOID:1319	9	sporadic cancers	1
P53;TP53	P04637	179	H	Q	Binding Site	RefSeq CDD|zinc binding site/		5/5	none	DOID:2394	1	sporadic cancers	1
P53;TP53	P04637	179	H	D	Binding Site	RefSeq CDD|zinc binding site/		5/5	none	DOID:3907	1	sporadic cancers	1
P53;TP53	P04637	179	H	N	Binding Site	RefSeq CDD|zinc binding site/		5/5	NA	DOID:3907	1	sporadic cancers	1
P53;TP53	P04637	179	H	Y	Binding Site	RefSeq CDD|zinc binding site/		5/5	none	DOID:1324;DOID:8557;DOID:1319;DOID:1612	4	li-fraumeni syndrome	1
P53;TP53	P04637	179	H	P	Binding Site	RefSeq CDD|zinc binding site/		5/5	none	DOID:3459	1	sporadic cancers	1
P53;TP53	P04637	176	C	W	Binding Site	RefSeq CDD|zinc binding site/		5/5	NA	NA	0	sporadic cancers	1
P53;TP53	P04637	176	C	Y	Binding Site	RefSeq CDD|zinc binding site/		5/5	none	DOID:1324;DOID:219;DOID:2394	3	sporadic cancers	1
P53;TP53	P04637	176	C	F	Binding Site	RefSeq CDD|zinc binding site/		5/5	none	DOID:1324;DOID:219;DOID:1319;DOID:1612	4	sporadic cancers	1
P53;TP53	P04637	176	C	S	Binding Site	RefSeq CDD|zinc binding site/		5/5	none	DOID:8557	1	sporadic cancers	1
P53;TP53	P04637	176	C	R	Binding Site	RefSeq CDD|zinc binding site/		5/5	none	NA	0	sporadic cancers	1
P53;TP53	P04637	176	C	G	Binding Site	RefSeq CDD|zinc binding site/		5/5	NA	NA	0	sporadic cancers	1
P53;TP53	P04637	238	C	R	Binding Site	RefSeq CDD|zinc binding site/		5/5	none	DOID:234	1	sporadic cancers	1
P53;TP53	P04637	238	C	G	Binding Site	RefSeq CDD|zinc binding site/		5/5	NA	DOID:684	1	li-fraumeni syndrome	1
P53;TP53	P04637	238	C	S	Binding Site	RefSeq CDD|zinc binding site/		5/5	none	DOID:8557;DOID:74;DOID:1612	3	li-fraumeni syndrome	1
P53;TP53	P04637	238	C	F	Binding Site	RefSeq CDD|zinc binding site/		5/5	none	DOID:2394;DOID:1612;DOID:8557;DOID:363;DOID:1324;DOID:11054;DOID:1319	7	sporadic cancers	1
P53;TP53	P04637	238	C	H	Binding Site	RefSeq CDD|zinc binding site/		5/5	NA	NA	0	sporadic cancer	1
P53;TP53	P04637	238	C	W	Binding Site	RefSeq CDD|zinc binding site/		5/5	NA	DOID:6975	1	sporadic cancers	1
P53;TP53	P04637	110	R	P	Methylation	Phosphositeplus.1010730|5-methylarginine/		2/4	none	DOID:3193	1	sporadic cancers	1
P53;TP53	P04637	110	R	G	Methylation	Phosphositeplus.1010730|5-methylarginine/		2/4	NA	NA	0	sporadic cancer	1
P53;TP53	P04637	110	R	L	Methylation	Phosphositeplus.1010730|5-methylarginine/		2/4	none	DOID:1324;DOID:1793;DOID:2394	3	sporadic cancers	1
P53;TP53	P04637	110	R	H	Methylation	Phosphositeplus.1010730|5-methylarginine/		2/4	NA	DOID:3459	1	sporadic cancers	1
P53;TP53	P04637	110	R	C	Methylation	Phosphositeplus.1010730|5-methylarginine/		2/4	NA	DOID:684	1	sporadic cancers	1
P53;TP53	P04637	110	R	S	Methylation	Phosphositeplus.1010730|5-methylarginine/		2/4	NA	NA	0	sporadic cancer	1
P53;TP53	P04637	213	R	P	Methylation	Phosphositeplus.1010730|5-methylarginine/		5/5	none	DOID:219	1	li-fraumeni syndrome	1
P53;TP53	P04637	213	R	L	Methylation	Phosphositeplus.1010730|5-methylarginine/		5/5	none	DOID:219;DOID:8557;DOID:1612	3	sporadic cancers	1
P53;TP53	P04637	213	R	W	Methylation	Phosphositeplus.1010730|5-methylarginine/		5/5	NA	NA	0	sporadic cancers	1
P53;TP53	P04637	213	R	Q	Methylation	Phosphositeplus.1010730|5-methylarginine/		5/5	none	DOID:1996;DOID:11054;DOID:363;DOID:1319;DOID:263	5	li-fraumeni syndrome	1
P53;TP53	P04637	209	R	T	Methylation	Phosphositeplus.1010730|5-methylarginine/		5/5	NA	DOID:2893	1	sporadic cancers	1
P53;TP53	P04637	209	R	I	Methylation	Phosphositeplus.1010730|5-methylarginine/		5/5	none	DOID:1749;DOID:363;DOID:1612	3	sporadic cancers	1
P53;TP53	P04637	209	R	K	Methylation	Phosphositeplus.1010730|5-methylarginine/		5/5	NA	DOID:3907	1	sporadic cancers	1
P53;TP53	P04637	209	R	S	Methylation	Phosphositeplus.1010730|5-methylarginine/		5/5	NA	NA	0	sporadic cancer	1
P53;TP53	P04637	337	R	P	Methylation	Phosphositeplus.1010730|N2,N2-dimethylarginine/		5/5	NA	DOID:3907	1	sporadic cancers	1
P53;TP53	P04637	337	R	L	Methylation	Phosphositeplus.1010730|N2,N2-dimethylarginine/		5/5	none	DOID:1324;DOID:8557;DOID:219	3	OMIM:191170	1
P53;TP53	P04637	337	R	C	Methylation	Phosphositeplus.1010730|N2,N2-dimethylarginine/		5/5	none	DOID:9119;DOID:74;DOID:219;DOID:1612;DOID:8557;DOID:2394;DOID:1319	7	li-fraumeni syndrome	1
P53;TP53	P04637	337	R	H	Methylation	Phosphositeplus.1010730|N2,N2-dimethylarginine/		5/5	none	DOID:686	1	OMIM:191170	1
P53;TP53	P04637	335	R	H	Methylation	Phosphositeplus.1010730|N2,N2-dimethylarginine/		4/5	NA	NA	0	sporadic cancer	1
P53;TP53	P04637	335	R	G	Methylation	Phosphositeplus.1010730|N2,N2-dimethylarginine/		4/5	NA	NA	0	sporadic cancer	1
P53;TP53	P04637	335	R	L	Methylation	Phosphositeplus.1010730|N2,N2-dimethylarginine/		4/5	NA	DOID:1749	1	sporadic cancer	1
P53;TP53	P04637	370	K	Q	Methylation	HPRD 9.0|N6-methylated lysine/Phosphositeplus.1010730|N6-methyllysine/Phosphositeplus.1010730|N6,N6-dimethyllysine/Phosphositeplus.1010730|N6,N6,N6-trimethyllysine/UniProtKB|N6-methyllysine/UniProtKB|N6,N6-dimethyllysine/		5/5	NA	DOID:3907	1	sporadic cancer	1
P53;TP53	P04637	149	S	P	O-linked Glycosylation	Phosphositeplus.1010730|O-linked (GlcNAc)/		4/5	NA	NA	0	sporadic cancers	1
P53;TP53	P04637	149	S	F	O-linked Glycosylation	Phosphositeplus.1010730|O-linked (GlcNAc)/		4/5	NA	NA	0	sporadic cancers	1
P53;TP53	P04637	315	S	C	Phosphorylation	SysPTM 1.1|Phosphoserine/Phosphositeplus.1010730|Phosphoserine/PhosphoELM.10011|Phosphoserine (Aurora A)/HPRD 9.0|Phosphoserine (CDK9)/HPRD 9.0|Phosphoserine (CDK5)/HPRD 9.0|Phosphoserine (CDK2)/HPRD 9.0|Phosphoserine/UniProtKB|Phosphoserine/		5/5	NA	DOID:1749	1	sporadic cancer	1
P53;TP53	P04637	315	S	P	Phosphorylation	SysPTM 1.1|Phosphoserine/Phosphositeplus.1010730|Phosphoserine/PhosphoELM.10011|Phosphoserine (Aurora A)/HPRD 9.0|Phosphoserine (CDK9)/HPRD 9.0|Phosphoserine (CDK5)/HPRD 9.0|Phosphoserine (CDK2)/HPRD 9.0|Phosphoserine/UniProtKB|Phosphoserine/		5/5	NA	NA	0	sporadic cancer	1
P53;TP53	P04637	315	S	F	Phosphorylation	SysPTM 1.1|Phosphoserine/Phosphositeplus.1010730|Phosphoserine/PhosphoELM.10011|Phosphoserine (Aurora A)/HPRD 9.0|Phosphoserine (CDK9)/HPRD 9.0|Phosphoserine (CDK5)/HPRD 9.0|Phosphoserine (CDK2)/HPRD 9.0|Phosphoserine/UniProtKB|Phosphoserine/		5/5	NA	NA	0	sporadic cancer	1
P53;TP53	P04637	183	S	P	Phosphorylation	Phosphositeplus.1010730|Phosphoserine/UniProtKB|Phosphoserine/		5/5	NA	DOID:3073	1	sporadic cancers	1
P53;TP53	P04637	183	S	L	Phosphorylation	Phosphositeplus.1010730|Phosphoserine/UniProtKB|Phosphoserine/		5/5	NA	NA	0	sporadic cancers	1
P53;TP53	P04637	99	S	P	Phosphorylation	Phosphositeplus.1010730|Phosphoserine/PhosphoELM.10011|Phosphoserine/HPRD 9.0|Phosphoserine/UniProtKB|Phosphoserine/		4/4	NA	DOID:5746	1	sporadic cancer	1
P53;TP53	P04637	99	S	F	Phosphorylation	Phosphositeplus.1010730|Phosphoserine/PhosphoELM.10011|Phosphoserine/HPRD 9.0|Phosphoserine/UniProtKB|Phosphoserine/		4/4	NA	DOID:1749	1	sporadic cancers	1
P53;TP53	P04637	392	S	L	Phosphorylation	UniProtKB|Phosphoserine/		5/5	NA	DOID:3459	1	sporadic cancer	1
P53;TP53	P04637	215	S	C	Phosphorylation	Phosphositeplus.1010730|Phosphoserine/PhosphoELM.10011|Phosphoserine (Aurora A)/		5/5	NA	NA	0	sporadic cancers	1
P53;TP53	P04637	215	S	R	Phosphorylation	Phosphositeplus.1010730|Phosphoserine/PhosphoELM.10011|Phosphoserine (Aurora A)/		5/5	none	DOID:1749;DOID:74;DOID:2394;DOID:1612	4	sporadic cancers	1
P53;TP53	P04637	215	S	G	Phosphorylation	Phosphositeplus.1010730|Phosphoserine/PhosphoELM.10011|Phosphoserine (Aurora A)/		5/5	none	DOID:9119	1	sporadic cancers	1
P53;TP53	P04637	215	S	K	Phosphorylation	Phosphositeplus.1010730|Phosphoserine/PhosphoELM.10011|Phosphoserine (Aurora A)/		5/5	NA	NA	0	sporadic cancers	1
P53;TP53	P04637	215	S	N	Phosphorylation	Phosphositeplus.1010730|Phosphoserine/PhosphoELM.10011|Phosphoserine (Aurora A)/		5/5	NA	NA	0	sporadic cancers	1
P53;TP53	P04637	314	S	F	Phosphorylation	SysPTM 1.1|Phosphoserine/Phosphositeplus.1010730|Phosphoserine/HPRD 9.0|Phosphoserine/UniProtKB|Phosphoserine/		4/5	NA	DOID:684	1	sporadic cancer	1
P53;TP53	P04637	15	S	R	Phosphorylation	Phosphositeplus.1010730|Phosphoserine/PhosphoELM.10011|Phosphoserine (DNA-PK/HPRD 9.0|Phosphoserine (PRKDC)/HPRD 9.0|Phosphoserine (MAPK1)/HPRD 9.0|Phosphoserine (CHEK1)/HPRD 9.0|Phosphoserine (ATR)/HPRD 9.0|Phosphoserine (ATM)/HPRD 9.0|Phosphoserine/UniProtKB|Phosphoserine/		4/4	NA	NA	0	sporadic cancer	1
P53;TP53	P04637	46	S	P	Phosphorylation	Phosphositeplus.1010730|Phosphoserine/PhosphoELM.10011|Phosphoserine (ATM/HPRD 9.0|Phosphoserine (HIPK2)/HPRD 9.0|Phosphoserine (ATM)/UniProtKB|Phosphoserine/		0/4	NA	DOID:8923	1	sporadic cancers	1
P53;TP53	P04637	46	S	F	Phosphorylation	Phosphositeplus.1010730|Phosphoserine/PhosphoELM.10011|Phosphoserine (ATM/HPRD 9.0|Phosphoserine (HIPK2)/HPRD 9.0|Phosphoserine (ATM)/UniProtKB|Phosphoserine/		0/4	NA	NA	0	sporadic cancers	1
P53;TP53	P04637	269	S	G	Phosphorylation	Phosphositeplus.1010730|Phosphoserine/UniProtKB|Phosphoserine/		5/5	NA	NA	0	sporadic cancers	1
P53;TP53	P04637	269	S	C	Phosphorylation	Phosphositeplus.1010730|Phosphoserine/UniProtKB|Phosphoserine/		5/5	NA	NA	0	sporadic cancers	1
P53;TP53	P04637	269	S	I	Phosphorylation	Phosphositeplus.1010730|Phosphoserine/UniProtKB|Phosphoserine/		5/5	NA	NA	0	sporadic cancer	1
P53;TP53	P04637	269	S	N	Phosphorylation	Phosphositeplus.1010730|Phosphoserine/UniProtKB|Phosphoserine/		5/5	NA	NA	0	sporadic cancers	1
P53;TP53	P04637	269	S	R	Phosphorylation	Phosphositeplus.1010730|Phosphoserine/UniProtKB|Phosphoserine/		5/5	NA	DOID:2526	1	sporadic cancers	1
P53;TP53	P04637	37	S	P	Phosphorylation	Phosphositeplus.1010730|Phosphoserine/PhosphoELM.10011|Phosphoserine (DNA-PK/HPRD 9.0|Phosphoserine (PRKDC)/HPRD 9.0|Phosphoserine (MAPKAPK5)/HPRD 9.0|Phosphoserine (CHEK1)/HPRD 9.0|Phosphoserine (ATR)/HPRD 9.0|Phosphoserine (ATM)/UniProtKB|Phosphoserine/		1/4	NA	NA	0	sporadic cancer	1
P53;TP53	P04637	149	S	P	Phosphorylation	Phosphositeplus.1010730|Phosphoserine/		4/5	NA	NA	0	sporadic cancers	1
P53;TP53	P04637	149	S	F	Phosphorylation	Phosphositeplus.1010730|Phosphoserine/		4/5	NA	NA	0	sporadic cancers	1
P53;TP53	P04637	313	S	I	Phosphorylation	SysPTM 1.1|Phosphoserine/Phosphositeplus.1010730|Phosphoserine/HPRD 9.0|Phosphoserine/UniProtKB|Phosphoserine/		5/5	NA	NA	0	sporadic cancer	1
P53;TP53	P04637	313	S	N	Phosphorylation	SysPTM 1.1|Phosphoserine/Phosphositeplus.1010730|Phosphoserine/HPRD 9.0|Phosphoserine/UniProtKB|Phosphoserine/		5/5	NA	NA	0	sporadic cancer	1
P53;TP53	P04637	313	S	R	Phosphorylation	SysPTM 1.1|Phosphoserine/Phosphositeplus.1010730|Phosphoserine/HPRD 9.0|Phosphoserine/UniProtKB|Phosphoserine/		5/5	NA	NA	0	sporadic cancer	1
P53;TP53	P04637	313	S	C	Phosphorylation	SysPTM 1.1|Phosphoserine/Phosphositeplus.1010730|Phosphoserine/HPRD 9.0|Phosphoserine/UniProtKB|Phosphoserine/		5/5	NA	DOID:3907	1	sporadic cancer	1
P53;TP53	P04637	376	S	A	Phosphorylation	Phosphositeplus.1010730|Phosphoserine/PhosphoELM.10011|Phosphoserine (CDK7)/		5/5	NA	NA	0	sporadic cancer	1
P53;TP53	P04637	312	T	I	Phosphorylation	SysPTM 1.1|Phosphothreonine/Phosphositeplus.1010730|Phosphothreonine/		5/5	NA	NA	0	sporadic cancers	1
P53;TP53	P04637	155	T	I	Phosphorylation	Phosphositeplus.1010730|Phosphothreonine/HPRD 9.0|Phosphothreonine (CSNK2A1)/		4/5	none	DOID:1324	1	sporadic cancers	1
P53;TP53	P04637	155	T	N	Phosphorylation	Phosphositeplus.1010730|Phosphothreonine/HPRD 9.0|Phosphothreonine (CSNK2A1)/		4/5	none	DOID:1749;DOID:1319;DOID:1612	3	li-fraumeni syndrome	1
P53;TP53	P04637	155	T	A	Phosphorylation	Phosphositeplus.1010730|Phosphothreonine/HPRD 9.0|Phosphothreonine (CSNK2A1)/		4/5	NA	NA	0	sporadic cancers	1
P53;TP53	P04637	155	T	M	Phosphorylation	Phosphositeplus.1010730|Phosphothreonine/HPRD 9.0|Phosphothreonine (CSNK2A1)/		4/5	NA	NA	0	sporadic cancer	1
P53;TP53	P04637	155	T	P	Phosphorylation	Phosphositeplus.1010730|Phosphothreonine/HPRD 9.0|Phosphothreonine (CSNK2A1)/		4/5	none	DOID:1324;DOID:1793;DOID:1612	3	sporadic cancers	1
P53;TP53	P04637	150	T	K	Phosphorylation	Phosphositeplus.1010730|Phosphothreonine/		2/5	NA	NA	0	sporadic cancers	1
P53;TP53	P04637	150	T	N	Phosphorylation	Phosphositeplus.1010730|Phosphothreonine/		2/5	NA	NA	0	sporadic cancer	1
P53;TP53	P04637	150	T	R	Phosphorylation	Phosphositeplus.1010730|Phosphothreonine/		2/5	NA	NA	0	sporadic cancer	1
P53;TP53	P04637	150	T	A	Phosphorylation	Phosphositeplus.1010730|Phosphothreonine/		2/5	NA	NA	0	sporadic cancer	1
P53;TP53	P04637	150	T	I	Phosphorylation	Phosphositeplus.1010730|Phosphothreonine/		2/5	NA	NA	0	sporadic cancers	1
P53;TP53	P04637	150	T	P	Phosphorylation	Phosphositeplus.1010730|Phosphothreonine/		2/5	NA	NA	0	sporadic cancer	1
P53;TP53	P04637	81	T	I	Phosphorylation	Phosphositeplus.1010730|Phosphothreonine/HPRD 9.0|Phosphothreonine (MAPK8)/HPRD 9.0|Phosphothreonine/		0/4	NA	NA	0	sporadic cancers	1
P53;TP53	P04637	284	T	A	Phosphorylation	Phosphositeplus.1010730|Phosphothreonine/UniProtKB|Phosphothreonine/		5/5	NA	NA	0	sporadic cancers	1
P53;TP53	P04637	284	T	K	Phosphorylation	Phosphositeplus.1010730|Phosphothreonine/UniProtKB|Phosphothreonine/		5/5	NA	NA	0	sporadic cancers	1
P53;TP53	P04637	284	T	P	Phosphorylation	Phosphositeplus.1010730|Phosphothreonine/UniProtKB|Phosphothreonine/		5/5	none	DOID:1324	1	sporadic cancers	1
P53;TP53	P04637	284	T	I	Phosphorylation	Phosphositeplus.1010730|Phosphothreonine/UniProtKB|Phosphothreonine/		5/5	NA	NA	0	sporadic cancers	1
P53;TP53	P04637	211	T	I	Phosphorylation	Phosphositeplus.1010730|Phosphothreonine/		5/5	none	DOID:8557;DOID:1319;DOID:219	3	sporadic cancers	1
P53;TP53	P04637	211	T	A	Phosphorylation	Phosphositeplus.1010730|Phosphothreonine/		5/5	NA	DOID:234	1	sporadic cancers	1
P53;TP53	P04637	211	T	N	Phosphorylation	Phosphositeplus.1010730|Phosphothreonine/		5/5	NA	NA	0	sporadic cancers	1
P53;TP53	P04637	211	T	P	Phosphorylation	Phosphositeplus.1010730|Phosphothreonine/		5/5	NA	DOID:234	1	sporadic cancer	1
P53;TP53	P04637	305	K	N	Ubiquitylation	Phosphositeplus.1010730|Glycyl lysine isopeptide (Lys-Gly) (interchain with G-Cter in ubiquitin)/		5/5	NA	NA	0	sporadic cancers	1
P53;TP53	P04637	305	K	R	Ubiquitylation	Phosphositeplus.1010730|Glycyl lysine isopeptide (Lys-Gly) (interchain with G-Cter in ubiquitin)/		5/5	NA	DOID:1749	1	sporadic cancers	1
P53;TP53	P04637	305	K	T	Ubiquitylation	Phosphositeplus.1010730|Glycyl lysine isopeptide (Lys-Gly) (interchain with G-Cter in ubiquitin)/		5/5	NA	NA	0	sporadic cancer	1
P53;TP53	P04637	305	K	E	Ubiquitylation	Phosphositeplus.1010730|Glycyl lysine isopeptide (Lys-Gly) (interchain with G-Cter in ubiquitin)/		5/5	NA	DOID:50745	1	sporadic cancer	1
P53;TP53	P04637	291	K	M	Ubiquitylation	Phosphositeplus.1010730|Glycyl lysine isopeptide (Lys-Gly) (interchain with G-Cter in ubiquitin)/UniProtKB|Glycyl lysine isopeptide (Lys-Gly) (interchain with G-Cter in ubiquitin)/		5/5	NA	NA	0	sporadic cancers	1
P53;TP53	P04637	291	K	E	Ubiquitylation	Phosphositeplus.1010730|Glycyl lysine isopeptide (Lys-Gly) (interchain with G-Cter in ubiquitin)/UniProtKB|Glycyl lysine isopeptide (Lys-Gly) (interchain with G-Cter in ubiquitin)/		5/5	NA	NA	0	sporadic cancers	1
P53;TP53	P04637	291	K	T	Ubiquitylation	Phosphositeplus.1010730|Glycyl lysine isopeptide (Lys-Gly) (interchain with G-Cter in ubiquitin)/UniProtKB|Glycyl lysine isopeptide (Lys-Gly) (interchain with G-Cter in ubiquitin)/		5/5	NA	NA	0	sporadic cancers	1
P53;TP53	P04637	291	K	N	Ubiquitylation	Phosphositeplus.1010730|Glycyl lysine isopeptide (Lys-Gly) (interchain with G-Cter in ubiquitin)/UniProtKB|Glycyl lysine isopeptide (Lys-Gly) (interchain with G-Cter in ubiquitin)/		5/5	NA	DOID:6975	1	sporadic cancers	1
P53;TP53	P04637	291	K	R	Ubiquitylation	Phosphositeplus.1010730|Glycyl lysine isopeptide (Lys-Gly) (interchain with G-Cter in ubiquitin)/UniProtKB|Glycyl lysine isopeptide (Lys-Gly) (interchain with G-Cter in ubiquitin)/		5/5	NA	NA	0	sporadic cancers	1
P53;TP53	P04637	291	K	Q	Ubiquitylation	Phosphositeplus.1010730|Glycyl lysine isopeptide (Lys-Gly) (interchain with G-Cter in ubiquitin)/UniProtKB|Glycyl lysine isopeptide (Lys-Gly) (interchain with G-Cter in ubiquitin)/		5/5	NA	NA	0	sporadic cancers	1
P53;TP53	P04637	164	K	M	Ubiquitylation	Phosphositeplus.1010730|Glycyl lysine isopeptide (Lys-Gly) (interchain with G-Cter in ubiquitin)/		5/5	NA	NA	0	sporadic cancers	1
P53;TP53	P04637	164	K	N	Ubiquitylation	Phosphositeplus.1010730|Glycyl lysine isopeptide (Lys-Gly) (interchain with G-Cter in ubiquitin)/		5/5	NA	DOID:3907	1	sporadic cancers	1
P53;TP53	P04637	164	K	E	Ubiquitylation	Phosphositeplus.1010730|Glycyl lysine isopeptide (Lys-Gly) (interchain with G-Cter in ubiquitin)/		5/5	none	DOID:1324;DOID:219;DOID:1319;DOID:2394	4	sporadic cancers	1
P53;TP53	P04637	164	K	R	Ubiquitylation	Phosphositeplus.1010730|Glycyl lysine isopeptide (Lys-Gly) (interchain with G-Cter in ubiquitin)/		5/5	NA	NA	0	sporadic cancers	1
P53;TP53	P04637	164	K	Q	Ubiquitylation	Phosphositeplus.1010730|Glycyl lysine isopeptide (Lys-Gly) (interchain with G-Cter in ubiquitin)/		5/5	NA	DOID:3907	1	sporadic cancers	1
P53;TP53	P04637	164	K	T	Ubiquitylation	Phosphositeplus.1010730|Glycyl lysine isopeptide (Lys-Gly) (interchain with G-Cter in ubiquitin)/		5/5	NA	NA	0	sporadic cancers	1
P53;TP53	P04637	292	K	E	Ubiquitylation	Phosphositeplus.1010730|Glycyl lysine isopeptide (Lys-Gly) (interchain with G-Cter in ubiquitin)/UniProtKB|Glycyl lysine isopeptide (Lys-Gly) (interchain with G-Cter in ubiquitin)/		5/5	NA	NA	0	sporadic cancers	1
P53;TP53	P04637	292	K	G	Ubiquitylation	Phosphositeplus.1010730|Glycyl lysine isopeptide (Lys-Gly) (interchain with G-Cter in ubiquitin)/UniProtKB|Glycyl lysine isopeptide (Lys-Gly) (interchain with G-Cter in ubiquitin)/		5/5	NA	NA	0	sporadic cancer	1
P53;TP53	P04637	292	K	R	Ubiquitylation	Phosphositeplus.1010730|Glycyl lysine isopeptide (Lys-Gly) (interchain with G-Cter in ubiquitin)/UniProtKB|Glycyl lysine isopeptide (Lys-Gly) (interchain with G-Cter in ubiquitin)/		5/5	NA	NA	0	sporadic cancers	1
P53;TP53	P04637	292	K	I	Ubiquitylation	Phosphositeplus.1010730|Glycyl lysine isopeptide (Lys-Gly) (interchain with G-Cter in ubiquitin)/UniProtKB|Glycyl lysine isopeptide (Lys-Gly) (interchain with G-Cter in ubiquitin)/		5/5	NA	NA	0	OMIM:191170	1
P53;TP53	P04637	292	K	N	Ubiquitylation	Phosphositeplus.1010730|Glycyl lysine isopeptide (Lys-Gly) (interchain with G-Cter in ubiquitin)/UniProtKB|Glycyl lysine isopeptide (Lys-Gly) (interchain with G-Cter in ubiquitin)/		5/5	NA	NA	0	sporadic cancers	1
P53;TP53	P04637	292	K	Q	Ubiquitylation	Phosphositeplus.1010730|Glycyl lysine isopeptide (Lys-Gly) (interchain with G-Cter in ubiquitin)/UniProtKB|Glycyl lysine isopeptide (Lys-Gly) (interchain with G-Cter in ubiquitin)/		5/5	NA	NA	0	sporadic cancer	1
P53;TP53	P04637	292	K	T	Ubiquitylation	Phosphositeplus.1010730|Glycyl lysine isopeptide (Lys-Gly) (interchain with G-Cter in ubiquitin)/UniProtKB|Glycyl lysine isopeptide (Lys-Gly) (interchain with G-Cter in ubiquitin)/		5/5	NA	DOID:1749	1	sporadic cancers	1
P53;TP53	P04637	320	K	N	Ubiquitylation	HPRD 9.0|Glycyl lysine isopeptide (Lys-Gly) (interchain with G-Cter in ubiquitin)/Phosphositeplus.1010730|Glycyl lysine isopeptide (Lys-Gly) (interchain with G-Cter in ubiquitin)/		5/5	NA	DOID:3459	1	sporadic cancers	1
P53;TP53	P04637	370	K	Q	Ubiquitylation	HPRD 9.0|Glycyl lysine isopeptide (Lys-Gly) (interchain with G-Cter in ubiquitin)/Phosphositeplus.1010730|Glycyl lysine isopeptide (Lys-Gly) (interchain with G-Cter in ubiquitin)/		5/5	NA	DOID:3907	1	sporadic cancer	1
P53;TP53	P04637	120	K	E	Ubiquitylation	Phosphositeplus.1010730|Glycyl lysine isopeptide (Lys-Gly) (interchain with G-Cter in ubiquitin)/		4/4	none	DOID:3459	1	OMIM:191170	1
P53;TP53	P04637	120	K	Q	Ubiquitylation	Phosphositeplus.1010730|Glycyl lysine isopeptide (Lys-Gly) (interchain with G-Cter in ubiquitin)/		4/4	NA	DOID:3459	1	sporadic cancer	1
P53;TP53	P04637	120	K	M	Ubiquitylation	Phosphositeplus.1010730|Glycyl lysine isopeptide (Lys-Gly) (interchain with G-Cter in ubiquitin)/		4/4	NA	NA	0	sporadic cancers	1
P53;TP53	P04637	120	K	R	Ubiquitylation	Phosphositeplus.1010730|Glycyl lysine isopeptide (Lys-Gly) (interchain with G-Cter in ubiquitin)/		4/4	none	DOID:4074	1	sporadic cancers	1
P53;TP53	P04637	319	K	R	Ubiquitylation	HPRD 9.0|Glycyl lysine isopeptide (Lys-Gly) (interchain with G-Cter in ubiquitin)/Phosphositeplus.1010730|Glycyl lysine isopeptide (Lys-Gly) (interchain with G-Cter in ubiquitin)/		5/5	NA	DOID:1749	1	sporadic cancer	1
P53;TP53	P04637	319	K	N	Ubiquitylation	HPRD 9.0|Glycyl lysine isopeptide (Lys-Gly) (interchain with G-Cter in ubiquitin)/Phosphositeplus.1010730|Glycyl lysine isopeptide (Lys-Gly) (interchain with G-Cter in ubiquitin)/		5/5	NA	DOID:734	1	sporadic cancer	1
P53;TP53	P04637	319	K	E	Ubiquitylation	HPRD 9.0|Glycyl lysine isopeptide (Lys-Gly) (interchain with G-Cter in ubiquitin)/Phosphositeplus.1010730|Glycyl lysine isopeptide (Lys-Gly) (interchain with G-Cter in ubiquitin)/		5/5	NA	DOID:1749	1	sporadic cancers	1
P53;TP53	P04637	101	K	R	Ubiquitylation	Phosphositeplus.1010730|Glycyl lysine isopeptide (Lys-Gly) (interchain with G-Cter in ubiquitin)/		4/4	NA	NA	0	sporadic cancers	1
P53;TP53	P04637	101	K	N	Ubiquitylation	Phosphositeplus.1010730|Glycyl lysine isopeptide (Lys-Gly) (interchain with G-Cter in ubiquitin)/		4/4	NA	NA	0	sporadic cancer	1
P53;TP53	P04637	321	K	R	Ubiquitylation	HPRD 9.0|Glycyl lysine isopeptide (Lys-Gly) (interchain with G-Cter in ubiquitin)/Phosphositeplus.1010730|Glycyl lysine isopeptide (Lys-Gly) (interchain with G-Cter in ubiquitin)/		5/5	NA	NA	0	sporadic cancer	1
P53;TP53	P04637	321	K	E	Ubiquitylation	HPRD 9.0|Glycyl lysine isopeptide (Lys-Gly) (interchain with G-Cter in ubiquitin)/Phosphositeplus.1010730|Glycyl lysine isopeptide (Lys-Gly) (interchain with G-Cter in ubiquitin)/		5/5	NA	NA	0	kidney cancer	1
P53;TP53	P04637	139	K	E	Ubiquitylation	Phosphositeplus.1010730|Glycyl lysine isopeptide (Lys-Gly) (interchain with G-Cter in ubiquitin)/		5/5	NA	NA	0	sporadic cancers	1
P53;TP53	P04637	139	K	R	Ubiquitylation	Phosphositeplus.1010730|Glycyl lysine isopeptide (Lys-Gly) (interchain with G-Cter in ubiquitin)/		5/5	NA	DOID:3459	1	sporadic cancers	1
P53;TP53	P04637	139	K	Q	Ubiquitylation	Phosphositeplus.1010730|Glycyl lysine isopeptide (Lys-Gly) (interchain with G-Cter in ubiquitin)/		5/5	NA	NA	0	sporadic cancers	1
P53;TP53	P04637	139	K	N	Ubiquitylation	Phosphositeplus.1010730|Glycyl lysine isopeptide (Lys-Gly) (interchain with G-Cter in ubiquitin)/		5/5	none	DOID:11054	1	sporadic cancers	1
P53;TP53	P04637	139	K	T	Ubiquitylation	Phosphositeplus.1010730|Glycyl lysine isopeptide (Lys-Gly) (interchain with G-Cter in ubiquitin)/		5/5	NA	NA	0	sporadic cancers	1
P53;TP53	P04637	132	K	T	Ubiquitylation	Phosphositeplus.1010730|Glycyl lysine isopeptide (Lys-Gly) (interchain with G-Cter in ubiquitin)/		5/5	none	DOID:3907	1	sporadic cancers	1
P53;TP53	P04637	132	K	W	Ubiquitylation	Phosphositeplus.1010730|Glycyl lysine isopeptide (Lys-Gly) (interchain with G-Cter in ubiquitin)/		5/5	NA	NA	0	sporadic cancer	1
P53;TP53	P04637	132	K	N	Ubiquitylation	Phosphositeplus.1010730|Glycyl lysine isopeptide (Lys-Gly) (interchain with G-Cter in ubiquitin)/		5/5	none	DOID:11054;DOID:8557;DOID:219;DOID:1612	4	sporadic cancers	1
P53;TP53	P04637	132	K	E	Ubiquitylation	Phosphositeplus.1010730|Glycyl lysine isopeptide (Lys-Gly) (interchain with G-Cter in ubiquitin)/		5/5	none	DOID:1324;DOID:2394;DOID:1612	3	li-fraumeni syndrome	1
P53;TP53	P04637	132	K	M	Ubiquitylation	Phosphositeplus.1010730|Glycyl lysine isopeptide (Lys-Gly) (interchain with G-Cter in ubiquitin)/		5/5	none	DOID:5746	1	sporadic cancers	1
P53;TP53	P04637	132	K	L	Ubiquitylation	Phosphositeplus.1010730|Glycyl lysine isopeptide (Lys-Gly) (interchain with G-Cter in ubiquitin)/		5/5	NA	NA	0	sporadic cancer	1
P53;TP53	P04637	132	K	R	Ubiquitylation	Phosphositeplus.1010730|Glycyl lysine isopeptide (Lys-Gly) (interchain with G-Cter in ubiquitin)/		5/5	none	DOID:1324;DOID:219;DOID:2394	3	sporadic cancers	1
P53;TP53	P04637	132	K	Q	Ubiquitylation	Phosphositeplus.1010730|Glycyl lysine isopeptide (Lys-Gly) (interchain with G-Cter in ubiquitin)/		5/5	none	NA	0	sporadic cancers	1
P67PHOX;NOXA2;NCF2	P19878	78	G	E	Binding Site	RefSeq CDD|TPR motif/		5/5	NA	NA	0	granulomatous disease, chronic, cytochrome-b-positive 2, autosomal recessive	1
P67PHOX;NOXA2;NCF2	P19878	44	G	C	Binding Site	RefSeq CDD|TPR motif/		5/5	NA	NA	0	granulomatous disease, chronic, cytochrome-b-positive 2, autosomal recessive	1
P67PHOX;NOXA2;NCF2	P19878	44	G	R	Binding Site	RefSeq CDD|TPR motif/		5/5	NA	NA	0	granulomatous disease, chronic, cytochrome-b-positive 2, autosomal recessive	1
PAH	P00439	325	Y	C	Binding Site	RefSeq CDD|cofactor binding site/		5/5	NA	NA	0	phenylketonuria	1
PAH	P00439	322	A	G	Binding Site	RefSeq CDD|cofactor binding site/		5/5	NA	NA	0	OMIM:612349	1
PAH	P00439	322	A	T	Binding Site	RefSeq CDD|cofactor binding site/		5/5	NA	NA	0	phenylketonuria	1
PAH	P00439	322	A	V	Binding Site	RefSeq CDD|cofactor binding site/		5/5	none	NA	0	OMIM:612349	1
PAH	P00439	247	G	V	Binding Site	RefSeq CDD|cofactor binding site/		5/5	NA	NA	0	phenylketonuria	1
PAH	P00439	249	L	F	Binding Site	RefSeq CDD|cofactor binding site/		5/5	NA	NA	0	phenylketonuria	1
PAH	P00439	330	E	D	Binding Site	RefSeq CDD|metal binding site/		5/5	NA	NA	0	phenylketonuria	1
PAH	P00439	290	H	Y	Binding Site	RefSeq CDD|metal binding site/		5/5	none	DOID:8557	1	phenylketonuria	1
PAH	P00439	16	S	P	Phosphorylation	Phosphositeplus.1010730|Phosphoserine/PhosphoELM.10011|Phosphoserine (PKA_group)/UniProtKB|Phosphoserine/		5/5	NA	NA	0	phenylketonuria	1
PAHX;PHYH	O14832	275	R	Q	Binding Site	UniProtKB|Alpha-ketoglutarate.		5/5	NA	NA	0	OMIM:602026	1
PAHX;PHYH	O14832	275	R	W	Binding Site	UniProtKB|Alpha-ketoglutarate.		5/5	NA	NA	0	OMIM:602026	1
PAHX;PHYH	O14832	193	W	R	Binding Site	UniProtKB|Alpha-ketoglutarate.		5/5	NA	NA	0	refsum disease	1
PAK5;KIAA1264;PAK7	Q9P286	604	V	I	Binding Site	RefSeq CDD|substrate binding site/		5/5	NA	NA	0	metastatic melanoma	1
PALB;TTR	P02766	74	E	K	Active Site	RefSeq CDD|active site/		5/5	NA	NA	0	amyloidosis, transthyretin-related	1
PALB;TTR	P02766	74	E	G	Active Site	RefSeq CDD|active site/		5/5	NA	NA	0	amyloidosis, transthyretin-related	1
PALB;TTR	P02766	126	T	N	Active Site	RefSeq CDD|active site/		5/5	NA	NA	0	amyloidosis, transthyretin-related	1
PALB;TTR	P02766	139	T	M	Active Site	RefSeq CDD|active site/		5/5	1	NA	0	OMIM:176300	1
PALB;TTR	P02766	74	E	K	Binding Site	UniProtKB|Thyroid hormones.		5/5	NA	NA	0	amyloidosis, transthyretin-related	1
PALB;TTR	P02766	74	E	G	Binding Site	UniProtKB|Thyroid hormones.		5/5	NA	NA	0	amyloidosis, transthyretin-related	1
PALB;TTR	P02766	142	V	I	Binding Site	RefSeq CDD|homotetramer interface/		5/5	NA	NA	0	OMIM:176300	1
PALB;TTR	P02766	142	V	A	Binding Site	RefSeq CDD|homotetramer interface/		5/5	NA	NA	0	amyloidosis, transthyretin-related	1
PALB;TTR	P02766	40	V	I	Binding Site	RefSeq CDD|homotetramer interface/		5/5	NA	NA	0	OMIM:176300	1
PALB;TTR	P02766	134	Y	C	Binding Site	RefSeq CDD|homotetramer interface/		5/5	NA	NA	0	OMIM:176300	1
PALB;TTR	P02766	134	Y	H	Binding Site	RefSeq CDD|homotetramer interface/		5/5	NA	NA	0	OMIM:176300	1
PALB;TTR	P02766	109	E	K	Binding Site	RefSeq CDD|homotetramer interface/		5/5	NA	NA	0	amyloidosis, transthyretin-related	1
PALB;TTR	P02766	109	E	Q	Binding Site	RefSeq CDD|homotetramer interface/		5/5	NA	NA	0	OMIM:176300	1
PALB;TTR	P02766	140	A	S	Binding Site	RefSeq CDD|homotetramer interface/		5/5	NA	NA	0	amyloidosis, transthyretin-related	1
PALB;TTR	P02766	139	T	M	Binding Site	RefSeq CDD|homotetramer interface/		5/5	1	NA	0	OMIM:176300	1
PALB;TTR	P02766	114	V	A	Binding Site	RefSeq CDD|homotetramer interface/		5/5	NA	NA	0	amyloidosis	1
PALB;TTR	P02766	136	Y	S	Binding Site	RefSeq CDD|homotetramer interface/		5/5	NA	NA	0	amyloidosis, transthyretin-related	1
PALB;TTR	P02766	62	E	G	Gamma-carboxyglutamic acid	UniProtKB|4-carboxyglutamate/		5/5	NA	NA	0	amyloidosis, transthyretin-related	1
PALB;TTR	P02766	62	E	D	Gamma-carboxyglutamic acid	UniProtKB|4-carboxyglutamate/		5/5	none	NA	0	amyloidosis, transthyretin-related	1
PARK8;LRRK2	Q5S007	1067	R	Q	Binding Site	RefSeq CDD|Substrate binding site/		5/5	NA	NA	0	parkinson disease 8	1
PARK8;LRRK2	Q5S007	2020	I	T	Binding Site	RefSeq CDD|substrate binding site/		5/5	NA	NA	0	parkinson disease 8	1
PAX2	Q02962	33	L	R	Binding Site	RefSeq CDD|DNA binding site/		5/5	NA	NA	0	renal-coloboma syndrome	1
PAX2	Q02962	71	R	T	Binding Site	RefSeq CDD|DNA binding site/		5/5	NA	NA	0	OMIM:167409	1
PAX2	Q02962	61	S	I	Binding Site	RefSeq CDD|DNA binding site/		5/5	NA	NA	0	renal-coloboma syndrome	1
PAX2	Q02962	61	S	N	Binding Site	RefSeq CDD|DNA binding site/		5/5	NA	NA	0	renal-coloboma syndrome	1
PAX2	Q02962	84	G	S	Binding Site	RefSeq CDD|DNA binding site/		5/5	NA	NA	0	renal-coloboma syndrome	1
PAX8	Q06710	31	R	H	Binding Site	RefSeq CDD|DNA binding site/		4/4	NA	NA	0	OMIM:167415	1
PAX8	Q06710	54	S	G	Binding Site	RefSeq CDD|DNA binding site/		4/4	NA	NA	0	OMIM:167415	1
PAX8	Q06710	57	C	Y	Binding Site	RefSeq CDD|DNA binding site/		4/4	NA	NA	0	OMIM:167415	1
PAX9	P55771	26	R	W	Binding Site	RefSeq CDD|DNA binding site/		5/5	none	DOID:3073	1	OMIM:167416	1
PAX9	P55771	21	L	P	Binding Site	RefSeq CDD|DNA binding site/		5/5	NA	NA	0	OMIM:167416	1
PC	P11498	304	Y	C	Phosphorylation	Phosphositeplus.1010730|Phosphotyrosine/HPRD 9.0|Phosphotyrosine/		5/5	NA	NA	0	pyruvate carboxylase deficiency	1
PDEB;PDE6B	P35913	557	H	Y	Active Site	UniProtKB|Proton donor (By similarity).		5/5	NA	NA	0	OMIM:180072	1
PDGFR1;PDGFR;PDGFRB	P09619	589	Y	H	Phosphorylation	UniProtKB|Phosphotyrosine/		5/5	NA	DOID:10534	1	gastric adenocarcinoma	1
PDNP1;PC1;NPPS;M6S1;ENPP1	P22413	287	S	F	+2 from N-linked Glycosylation	HPRD 9.0|N-linked (Glc...)/UniProtKB|N-linked (GlcNAc...) (Potential)/		3/5	none	DOID:234	1	ossification of the posterior longitudinal ligament of the spine	1
PEBP2A;OSF2;CBFA1;AML3;RUNX2	Q13950	118	S	N	Phosphorylation	Phosphositeplus.1010730|Phosphoserine/PhosphoELM.10011|Phosphoserine/HPRD 9.0|Phosphoserine/		4/4	NA	NA	0	cleidocranial dysplasia	1
PEBP2A;OSF2;CBFA1;AML3;RUNX2	Q13950	118	S	R	Phosphorylation	Phosphositeplus.1010730|Phosphoserine/PhosphoELM.10011|Phosphoserine/HPRD 9.0|Phosphoserine/		4/4	NA	NA	0	cleidocranial dysplasia	1
PFIC;FIC1;ATPIC;ATP8B1	O43520	454	D	G	Active Site	UniProtKB|4-aspartylphosphate intermediate (By similarity).		5/5	NA	NA	0	cholestasis, benign recurrent intrahepatic, 1	1
PGDH3;PHGDH	O43175	261	V	M	Binding Site	RefSeq CDD|NAD binding site/		5/5	NA	NA	0	phosphoglycerate dehydrogenase deficiency	1
PGDH3;PHGDH	O43175	135	R	W	Binding Site	RefSeq CDD|dimerization interface/		5/5	NA	DOID:234	1	phosphoglycerate dehydrogenase deficiency	1
PGES2;C9orf15;PTGES2	Q9H7Z7	298	R	H	Binding Site	RefSeq CDD|dimer interface/		0/5	13	DOID:3459	1	OMIM:608152	1
PGM1	P36871	115	T	A	Phosphorylation	SysPTM 1.1|Phosphothreonine/Phosphositeplus.1010730|Phosphothreonine/PhosphoELM.10011|Phosphothreonine/HPRD 9.0|Phosphothreonine/UniProtKB|Phosphothreonine/		5/5	NA	NA	0	OMIM:171900	1
PHE1A;PDHA1	P08559	167	V	M	Binding Site	RefSeq CDD|TPP-binding site/		5/5	none	DOID:2871	1	pyruvate dehydrogenase e1-alpha deficiency	1
PHE1A;PDHA1	P08559	292	H	L	Binding Site	RefSeq CDD|TPP-binding site/		5/5	NA	NA	0	pyruvate dehydrogenase e1-alpha deficiency	1
PHE1A;PDHA1	P08559	210	M	V	Binding Site	RefSeq CDD|heterodimer interface/		5/5	NA	NA	0	pyruvate dehydrogenase e1-alpha deficiency	1
PHE1A;PDHA1	P08559	162	G	R	Binding Site	RefSeq CDD|heterodimer interface/		5/5	NA	NA	0	pyruvate dehydrogenase e1-alpha deficiency	1
PHE1A;PDHA1	P08559	231	T	A	Binding Site	RefSeq CDD|tetramer interface/		5/5	NA	NA	0	pyruvate dehydrogenase e1-alpha deficiency	1
PHE1A;PDHA1	P08559	205	F	L	Binding Site	RefSeq CDD|tetramer interface/		5/5	NA	NA	0	OMIM:300502	1
PHE1A;PDHA1	P08559	199	A	T	Binding Site	RefSeq CDD|tetramer interface/		5/5	NA	NA	0	pyruvate dehydrogenase e1-alpha deficiency	1
PHE1A;PDHA1	P08559	231	T	A	Phosphorylation	SysPTM 1.1|Phosphothreonine/Phosphositeplus.1010730|Phosphothreonine/PhosphoELM.10011|Phosphothreonine/HPRD 9.0|Phosphothreonine/UniProtKB|Phosphothreonine/		5/5	NA	NA	0	pyruvate dehydrogenase e1-alpha deficiency	1
PHE1B;PDHB	P11177	132	Y	C	Binding Site	RefSeq CDD|heterodimer interface/RefSeq CDD|alpha subunit interface/		5/5	NA	NA	0	pyruvate dehydrogenase e1-beta deficiency	1
PHKG2	P15735	189	G	E	Binding Site	RefSeq CDD|substrate binding site/		5/5	NA	NA	0	OMIM:172471	1
PHKG2	P15735	157	E	K	Binding Site	RefSeq CDD|substrate binding site/		5/5	none	DOID:219	1	glycogen storage disease 9c	1
PI;AAT;SERPINA1	P01009	109	T	M	+2 from N-linked Glycosylation	HPRD 9.0|N-linked (Glc...)/UniProtKB|N-linked (GlcNAc...) (complex)/		5/5	none	NA	0	OMIM:107400	1
PICD;IDH1	O75874	132	R	S	Binding Site	UniProtKB|Substrate.		5/5	NA	NA	0	glioma	1
PICD;IDH1	O75874	132	R	H	Binding Site	UniProtKB|Substrate.		5/5	NA	NA	0	glioma	1
PICD;IDH1	O75874	132	R	G	Binding Site	UniProtKB|Substrate.		5/5	NA	NA	0	glioma	1
PICD;IDH1	O75874	132	R	L	Binding Site	UniProtKB|Substrate.		5/5	NA	NA	0	glioma	1
PICD;IDH1	O75874	132	R	C	Binding Site	UniProtKB|Substrate.		5/5	NA	NA	0	glioma	1
PINK1	Q9BXM7	409	G	V	Active Site	RefSeq CDD|active site/		4/4	NA	NA	0	parkinson disease 6	1
PINK1	Q9BXM7	369	L	P	Active Site	RefSeq CDD|active site/		4/4	NA	NA	0	parkinson disease 6	1
PINK1	Q9BXM7	369	L	P	Binding Site	RefSeq CDD|ATP binding site/		4/4	NA	NA	0	parkinson disease 6	1
PINK1	Q9BXM7	409	G	V	Binding Site	RefSeq CDD|substrate binding site/		4/4	NA	NA	0	parkinson disease 6	1
PINK1	Q9BXM7	313	T	M	Phosphorylation	Phosphositeplus.1010730|Phosphothreonine/		4/4	NA	NA	0	OMIM:608309	1
PJS;LKB1;STK11	Q15831	176	D	Y	Active Site	UniProtKB|Proton acceptor.		5/5	NA	NA	0	sporadic cancer	1
PJS;LKB1;STK11	Q15831	216	S	F	Binding Site	RefSeq CDD|substrate binding site/		5/5	none	DOID:1324	1	sporadic cancer	1
PJS;LKB1;STK11	Q15831	176	D	Y	Binding Site	RefSeq CDD|substrate binding site/		5/5	NA	NA	0	sporadic cancer	1
PJS;LKB1;STK11	Q15831	215	G	D	Binding Site	RefSeq CDD|substrate binding site/		5/5	NA	DOID:234	1	colorectal cancer	1
PKCG;PRKCG	P05129	361	S	G	Binding Site	RefSeq CDD|substrate binding site/		5/5	NA	NA	0	OMIM:176980	1
PKCG;PRKCG	P05129	101	H	Y	Binding Site	RefSeq CDD|zinc binding sites/		5/5	NA	NA	0	OMIM:176980	1
PKCG;PRKCG	P05129	101	H	Q	Binding Site	RefSeq CDD|zinc binding sites/		5/5	NA	NA	0	OMIM:176980	1
PKD1	P98161	2250	T	M	+2 from N-linked Glycosylation	UniProtKB|N-linked (GlcNAc...) (Potential)/		5/5	NA	NA	0	polycystic kidney disease 1	1
PKD1	P98161	2569	S	C	+2 from N-linked Glycosylation	UniProtKB|N-linked (GlcNAc...) (Potential)/		5/5	NA	NA	0	polycystic kidney disease 1	1
PKD1	P98161	1242	T	M	+2 from N-linked Glycosylation	UniProtKB|N-linked (GlcNAc...) (Potential)/		5/5	NA	NA	0	polycystic kidney disease 1	1
PKL;PK1;PKLR	P30613	348	K	N	Acetylation	Phosphositeplus.1010730|N6-acetyllysine/UniProtKB|N6-acetyllysine/		5/5	NA	NA	0	pyruvate kinase deficiency of red cells	1
PKL;PK1;PKLR	P30613	315	E	K	Active Site	RefSeq CDD|active site/		5/5	NA	NA	0	pyruvate kinase deficiency of red cells	1
PKL;PK1;PKLR	P30613	287	F	V	Active Site	RefSeq CDD|active site/		5/5	NA	NA	0	pyruvate kinase deficiency of red cells	1
PKL;PK1;PKLR	P30613	339	D	H	Active Site	RefSeq CDD|active site/		5/5	NA	NA	0	pyruvate kinase deficiency of red cells	1
PKL;PK1;PKLR	P30613	532	R	W	Binding Site	UniProtKB|Allosteric activator.		5/5	NA	NA	0	pyruvate kinase deficiency of red cells	1
PKL;PK1;PKLR	P30613	532	R	Q	Binding Site	UniProtKB|Allosteric activator.		5/5	NA	NA	0	pyruvate kinase deficiency of red cells	1
PKL;PK1;PKLR	P30613	339	D	H	Binding Site	UniProtKB|Substrate; via amide nitrogen.		5/5	NA	NA	0	pyruvate kinase deficiency of red cells	1
PKL;PK1;PKLR	P30613	431	A	T	Binding Site	RefSeq CDD|domain interfaces/		5/5	NA	NA	0	pyruvate kinase deficiency of red cells	1
PKL;PK1;PKLR	P30613	281	D	N	Binding Site	RefSeq CDD|domain interfaces/		5/5	NA	DOID:1909	1	pyruvate kinase deficiency of red cells	1
PKL;PK1;PKLR	P30613	488	R	Q	Binding Site	RefSeq CDD|domain interfaces/		5/5	NA	NA	0	pyruvate kinase deficiency of red cells	1
PKL;PK1;PKLR	P30613	263	G	W	Binding Site	RefSeq CDD|domain interfaces/		5/5	NA	NA	0	pyruvate kinase deficiency of red cells	1
PKL;PK1;PKLR	P30613	263	G	R	Binding Site	RefSeq CDD|domain interfaces/		5/5	none	DOID:234	1	pyruvate kinase deficiency of red cells	1
PKL;PK1;PKLR	P30613	486	R	W	Binding Site	RefSeq CDD|domain interfaces/		4/5	NA	NA	0	pyruvate kinase deficiency of red cells	1
PKL;PK1;PKLR	P30613	163	R	L	Binding Site	RefSeq CDD|domain interfaces/		5/5	NA	NA	0	pyruvate kinase deficiency of red cells	1
PKL;PK1;PKLR	P30613	163	R	C	Binding Site	RefSeq CDD|domain interfaces/		5/5	NA	NA	0	OMIM:609712	1
PKL;PK1;PKLR	P30613	504	R	L	Binding Site	RefSeq CDD|domain interfaces/	0.0005	5/5	NA	NA	0	pyruvate kinase deficiency of red cells	1
PKL;PK1;PKLR	P30613	361	N	D	Binding Site	RefSeq CDD|domain interfaces/		5/5	NA	NA	0	pyruvate kinase deficiency of red cells	1
PKL;PK1;PKLR	P30613	490	R	W	Binding Site	RefSeq CDD|domain interfaces/		5/5	NA	NA	0	pyruvate kinase deficiency of red cells	1
PKL;PK1;PKLR	P30613	510	R	Q	Binding Site	RefSeq CDD|domain interfaces/		5/5	none	DOID:1324	1	pyruvate kinase deficiency of red cells	1
PKL;PK1;PKLR	P30613	511	G	R	Binding Site	RefSeq CDD|domain interfaces/		5/5	NA	NA	0	pyruvate kinase deficiency of red cells	1
PKL;PK1;PKLR	P30613	295	A	V	Binding Site	RefSeq CDD|domain interfaces/		2/5	NA	NA	0	pyruvate kinase deficiency of red cells	1
PKL;PK1;PKLR	P30613	348	K	N	Ubiquitylation	Phosphositeplus.1010730|Glycyl lysine isopeptide (Lys-Gly) (interchain with G-Cter in ubiquitin)/		5/5	NA	NA	0	pyruvate kinase deficiency of red cells	1
PKP2	Q99959	169	S	G	Phosphorylation	Phosphositeplus.1010730|Phosphoserine/PhosphoELM.10011|Phosphoserine/HPRD 9.0|Phosphoserine/UniProtKB|Phosphoserine/		2/4	NA	NA	0	arrhythmogenic right ventricular dysplasia, familial, 9	1
PKP2	Q99959	631	Y	C	Phosphorylation	Phosphositeplus.1010730|Phosphotyrosine/		5/5	NA	NA	0	arrhythmogenic right ventricular dysplasia, familial, 9	1
PLA2G5	P39877	49	G	S	Active Site	RefSeq CDD|catalytic network/		5/5	none	DOID:1324	1	fleck retina, familial benign	1
PLA2G5	P39877	49	G	S	Binding Site	RefSeq CDD|primary metal binding site /		5/5	none	DOID:1324	1	fleck retina, familial benign	1
PLCB4	Q15147	329	N	T	Binding Site	RefSeq CDD|Ca binding site/		5/5	NA	NA	0	auriculocondylar syndrome 2	1
PLCB4	Q15147	623	Y	C	Phosphorylation	SysPTM 1.1|Phosphotyrosine/HPRD 9.0|Phosphotyrosine/UniProtKB|Phosphotyrosine/		5/5	NA	NA	0	auriculocondylar syndrome 2	1
PLP;PLP1	P60201	116	T	K	Phosphorylation	Phosphositeplus.1010730|Phosphothreonine/		5/5	NA	NA	0	leukodystrophy, hypomyelinating, 1	1
PLP;PLP1	P60201	207	Y	C	Phosphorylation	Phosphositeplus.1010730|Phosphotyrosine/		5/5	NA	NA	0	leukodystrophy, hypomyelinating, 1	1
PMI1;MPI	P34949	295	R	H	Active Site	UniProtKB|By similarity.		5/5	NA	NA	0	congenital disorder of glycosylation 1b	1
PMM2	O15305	123	R	Q	Binding Site	UniProtKB|Substrate (By similarity).		5/5	NA	NA	0	congenital disorder of glycosylation 1a	1
PMM2	O15305	141	R	C	Binding Site	UniProtKB|Substrate (By similarity).		5/5	none	DOID:234	1	congenital disorder of glycosylation 1a	1
PMM2	O15305	141	R	H	Binding Site	UniProtKB|Substrate (By similarity).		5/5	1	NA	0	congenital disorder of glycosylation 1a	1
PMR1L;KIAA1347;ATP2C1	P98194	570	T	I	Active Site	RefSeq CDD|active site/		5/5	NA	NA	0	hailey-hailey disease	1
PMR1L;KIAA1347;ATP2C1	P98194	570	T	I	Binding Site	RefSeq CDD|motif II/		5/5	NA	NA	0	hailey-hailey disease	1
POLE1;POLE	Q07864	424	L	V	Active Site	RefSeq CDD|active site/		5/5	NA	NA	0	colorectal cancer 12	1
POLE1;POLE	Q07864	367	F	S	Active Site	RefSeq CDD|active site/		5/5	NA	NA	0	colorectal	1
POLE1;POLE	Q07864	762	R	W	Active Site	RefSeq CDD|active site/		5/5	NA	NA	0	colorectal	1
POLE1;POLE	Q07864	424	L	V	Binding Site	RefSeq CDD|substrate binding site/		5/5	NA	NA	0	colorectal cancer 12	1
POLE1;POLE	Q07864	367	F	S	Binding Site	RefSeq CDD|substrate binding site/		5/5	NA	NA	0	colorectal	1
POLGA;POLG1;MDP1;POLG	P54098	1134	H	R	Active Site	RefSeq CDD|active site/		5/5	NA	NA	0	mitochondrial dna depletion syndrome 4a	1
POLGA;POLG1;MDP1;POLG	P54098	853	R	W	Active Site	RefSeq CDD|active site/		5/5	NA	NA	0	OMIM:174763	1
POLGA;POLG1;MDP1;POLG	P54098	943	R	H	Active Site	RefSeq CDD|catalytic site/RefSeq CDD|active site/		5/5	NA	NA	0	progressive external ophthalmoplegia with mitochondrial dna deletions, autosomal dominant, 1	1
POLGA;POLG1;MDP1;POLG	P54098	1134	H	R	Binding Site	RefSeq CDD|DNA binding site/		5/5	NA	NA	0	mitochondrial dna depletion syndrome 4a	1
POLGA;POLG1;MDP1;POLG	P54098	853	R	W	Binding Site	RefSeq CDD|DNA binding site/		5/5	NA	NA	0	OMIM:174763	1
POLGA;POLG1;MDP1;POLG	P54098	955	Y	C	Binding Site	RefSeq CDD|DNA binding site/		5/5	NA	NA	0	OMIM:174763	1
POLR1D	Q9Y2S0	56	R	C	Binding Site	RefSeq CDD|AC19 - A190(C160) interaction site/		4/5	none	DOID:234	1	treacher collins syndrome 2	1
POLR1D	Q9Y2S0	50	T	I	Binding Site	RefSeq CDD|AC19 - AC40 heterodimer interface/		5/5	NA	NA	0	treacher collins syndrome 2	1
POLR1D	Q9Y2S0	51	L	R	Binding Site	RefSeq CDD|AC19 - AC40 heterodimer interface/		5/5	NA	NA	0	treacher collins syndrome 2	1
POLR3B	Q9NW08	926	D	E	Binding Site	RefSeq CDD|RPB10 interaction site/		5/5	NA	NA	0	leukodystrophy, hypomyelinating, 8, with or without oligodontia and/or hypogonadotropic hypogonadism	1
POLR3B	Q9NW08	768	R	H	Binding Site	RefSeq CDD|RPB12 interaction site/RefSeq CDD|RPB3 interaction site/		5/5	none	DOID:3459	1	leukodystrophy, hypomyelinating, 8, with or without oligodontia and/or hypogonadotropic hypogonadism	1
PP;IOPPP;PPA1	Q15181	57	K	N	Acetylation	HPRD 9.0|N6-acetyllysine/Phosphositeplus.1010730|N6-acetyllysine/UniProtKB|N6-acetyllysine/		5/5	NA	DOID:3459	1	breast cancer	1
PP;IOPPP;PPA1	Q15181	57	K	N	Binding Site	RefSeq CDD|substrate binding site/		5/5	NA	DOID:3459	1	breast cancer	1
PPN;PORC;MG61;PORCN	Q9H237	341	H	L	Active Site	UniProtKB|Potential.		5/5	NA	NA	0	focal dermal hypoplasia	1
PRD;PEPD	P12955	276	D	N	Active Site	RefSeq CDD|active site/		5/5	NA	NA	0	OMIM:613230	1
PREP1;PKNOX1	P55347	265	V	I	Binding Site	RefSeq CDD|specific DNA base contacts/		5/5	NA	NA	0	colorectal cancer	1
PRG4;LPPR2	Q96GM1	155	T	M	Active Site	RefSeq CDD|active site/		5/5	none	DOID:234	1	colorectal cancer	1
PRKACA;PKCA;PRKCA	P17252	467	D	N	Binding Site	RefSeq CDD|substrate binding site/RefSeq CDD|ATP binding site/		5/5	NA	NA	0	glioblastoma multiforme	1
PRKAG2	Q9UGJ0	302	R	Q	Binding Site	UniProtKB|AMP 1 (By similarity).		5/5	NA	NA	0	OMIM:602743	1
PRKAG2	Q9UGJ0	531	R	G	Binding Site	UniProtKB|AMP 1 (By similarity).		5/5	NA	NA	0	OMIM:602743	1
PRKAG2	Q9UGJ0	531	R	Q	Binding Site	UniProtKB|AMP 1 (By similarity).		5/5	NA	NA	0	OMIM:602743	1
PRKAG2	Q9UGJ0	383	H	R	Binding Site	UniProtKB|AMP 2 (By similarity).		5/5	NA	NA	0	OMIM:602743	1
PROC	P04070	423	G	S	Binding Site	RefSeq CDD|substrate binding sites/		5/5	NA	NA	0	thrombophilia	1
PROC	P04070	62	E	A	Gamma-carboxyglutamic acid	UniProtKB|4-carboxyglutamate/		5/5	NA	NA	0	OMIM:612283	1
PROS;PROS1	P07225	157	D	G	Binding Site	RefSeq CDD|Ca2+ binding site/		5/5	NA	NA	0	thrombophilia	1
PROS;PROS1	P07225	204	E	G	Binding Site	RefSeq CDD|Ca2+ binding site/		5/5	NA	NA	0	thrombophilia	1
PROS;PROS1	P07225	201	D	N	Binding Site	RefSeq CDD|Ca2+ binding site/		5/5	NA	NA	0	OMIM:176880	1
PROS;PROS1	P07225	201	D	Y	Binding Site	RefSeq CDD|Ca2+ binding site/		5/5	none	NA	0	OMIM:176880	1
PROS;PROS1	P07225	67	E	A	Gamma-carboxyglutamic acid	UniProtKB|4-carboxyglutamate/		5/5	NA	NA	0	thrombophilia	1
PROS;PROS1	P07225	501	S	A	+2 from N-linked Glycosylation	HPRD 9.0|N-linked (Glc...)/UniProtKB|N-linked (GlcNAc...)/		2/5	NA	NA	0	thrombophilia	1
PROS;PROS1	P07225	532	T	A	+2 from N-linked Glycosylation	UniProtKB|N-linked (GlcNAc...)/		4/5	NA	NA	0	thrombophilia	1
PRP;PRIP;PRNP	P04156	183	T	A	+2 from N-linked Glycosylation	HPRD 9.0|N-linked (Glc...)/UniProtKB|N-linked (GlcNAc...)/		4/4	NA	NA	0	OMIM:176640	1
PRP3;HPRP3;PRPF3	O43395	494	T	M	Phosphorylation	Phosphositeplus.1010730|Phosphothreonine/		5/5	NA	NA	0	OMIM:607301	1
PTS	Q03393	106	T	M	Binding Site	RefSeq CDD|homohexamer interface/		5/5	NA	NA	0	hyperphenylalaninemia, bh4-deficient, a	1
PTS	Q03393	67	T	M	Binding Site	RefSeq CDD|homohexamer interface/		5/5	NA	NA	0	hyperphenylalaninemia, bh4-deficient, a	1
PTS	Q03393	70	V	D	Binding Site	RefSeq CDD|homohexamer interface/		5/5	NA	NA	0	hyperphenylalaninemia, bh4-deficient, a	1
PTS	Q03393	26	L	F	Binding Site	RefSeq CDD|pterin binding site/		5/5	NA	NA	0	hyperphenylalaninemia, bh4-deficient, a	1
PUS1	Q9Y606	144	R	W	Active Site	RefSeq CDD|probable active site/		5/5	NA	NA	0	OMIM:608109	1
PYGL	P06737	675	S	L	Active Site	RefSeq CDD|active site pocket/		5/5	NA	NA	0	OMIM:232700	1
PYGL	P06737	675	S	T	Active Site	RefSeq CDD|active site pocket/		5/5	NA	NA	0	OMIM:232700	1
PYGL	P06737	681	K	T	Active Site	RefSeq CDD|active site pocket/		5/5	none	NA	0	OMIM:232700	1
PYGL	P06737	673	E	K	Active Site	RefSeq CDD|active site pocket/		5/5	NA	NA	0	OMIM:232700	1
PYGM	P11217	194	R	W	Binding Site	RefSeq CDD|homodimer interface/		5/5	NA	NA	0	glycogen storage disease 5	1
PYST1;MKP3;DUSP6	Q16828	182	S	F	Phosphorylation	HPRD 9.0|Phosphoserine/		5/5	NA	NA	0	hypogonadotropic hypogonadism 19 with or without anosmia	1
RAC2	P15153	57	D	N	Binding Site	RefSeq CDD|Arfaptin/Por effector interaction site/RefSeq CDD|GEF (guanine nucleotide exchange factor) interaction site/		5/5	NA	NA	0	OMIM:602049	1
RAD51L2;RAD51C	O43502	125	G	V	Binding Site	RefSeq CDD|Walker A motif/		5/5	NA	NA	0	breast-ovarian cancer, familial, 3	1
RAD53;CHK2;CDS1;CHEK2	O96017	167	G	R	Binding Site	RefSeq CDD|phosphopeptide binding site/		5/5	NA	NA	0	prostate cancer	1
RAF;RAF1	P04049	259	S	F	Phosphorylation	SysPTM 1.1|Phosphoserine/Phosphositeplus.1010730|Phosphoserine/PhosphoELM.10011|Phosphoserine (PKA_group/HPRD 9.0|Phosphoserine (PRKACA)/HPRD 9.0|Phosphoserine (AKT1)/HPRD 9.0|Phosphoserine/UniProtKB|Phosphoserine/		5/5	NA	NA	0	noonan syndrome 5	1
RAF;RAF1	P04049	257	S	L	Phosphorylation	Phosphositeplus.1010730|Phosphoserine/PhosphoELM.10011|Phosphoserine/HPRD 9.0|Phosphoserine/UniProtKB|Phosphoserine/		5/5	NA	DOID:234	1	OMIM:164760	1
RAF;RAF1	P04049	491	T	I	Phosphorylation	Phosphositeplus.1010730|Phosphothreonine/PhosphoELM.10011|Phosphothreonine/HPRD 9.0|Phosphothreonine/UniProtKB|Phosphothreonine/		5/5	NA	NA	0	OMIM:164760	1
RAF;RAF1	P04049	491	T	R	Phosphorylation	Phosphositeplus.1010730|Phosphothreonine/PhosphoELM.10011|Phosphothreonine/HPRD 9.0|Phosphothreonine/UniProtKB|Phosphothreonine/		5/5	NA	NA	0	noonan syndrome 5	1
RAF;RAF1	P04049	260	T	I	Phosphorylation	Phosphositeplus.1010730|Phosphothreonine/PhosphoELM.10011|Phosphothreonine/HPRD 9.0|Phosphothreonine/		5/5	NA	NA	0	hypertrophic cardiomyopathy	1
RAF;RAF1	P04049	260	T	R	Phosphorylation	Phosphositeplus.1010730|Phosphothreonine/PhosphoELM.10011|Phosphothreonine/HPRD 9.0|Phosphothreonine/		5/5	NA	NA	0	noonan syndrome 5	1
RAFB1;BRAF1;BRAF	P15056	580	N	D	Binding Site	RefSeq CDD|substrate binding site/		5/5	NA	NA	0	cardiofaciocutaneous syndrome 1	1
RAFB1;BRAF1;BRAF	P15056	597	L	R	Binding Site	RefSeq CDD|substrate binding site/		5/5	none	NA	0	OMIM:164757	1
RAFB1;BRAF1;BRAF	P15056	597	L	V	Binding Site	RefSeq CDD|substrate binding site/		5/5	NA	DOID:2893	1	OMIM:164757	1
RAFB1;BRAF1;BRAF	P15056	597	L	Q	Binding Site	RefSeq CDD|substrate binding site/		5/5	none	NA	0	OMIM:164757	1
RAFB1;BRAF1;BRAF	P15056	467	S	A	Binding Site	RefSeq CDD|substrate binding site/		5/5	NA	NA	0	cardiofaciocutaneous syndrome 1	1
RAFB1;BRAF1;BRAF	P15056	599	T	R	Phosphorylation	Phosphositeplus.1010730|Phosphothreonine/PhosphoELM.10011|Phosphothreonine/HPRD 9.0|Phosphothreonine/		5/5	NA	NA	0	cardiofaciocutaneous syndrome 1	1
RANK;TNFRSF11A	Q9Y6Q6	170	R	G	Binding Site	RefSeq CDD|antiparallel homodimerization interface/RefSeq CDD|50's loop TNF binding site/		1/5	NA	NA	0	OMIM:603499	1
RANK;TNFRSF11A	Q9Y6Q6	129	R	C	Binding Site	RefSeq CDD|protein binding site/RefSeq CDD|90's loop TNF binding site/		5/5	NA	NA	0	OMIM:603499	1
RASK2;KRAS2;KRAS	P01116	61	Q	H	Binding Site	RefSeq CDD|GEF interaction site/		5/5	1	DOID:363;DOID:219;DOID:1793;DOID:1996	4	lung carcinoma	1
RASK2;KRAS2;KRAS	P01116	61	Q	R	Binding Site	RefSeq CDD|GEF interaction site/		5/5	none	DOID:219	1	colorectal cancer	1
RASK2;KRAS2;KRAS	P01116	60	G	S	Binding Site	RefSeq CDD|GEF interaction site/		5/5	NA	NA	0	noonan syndrome 3	1
RASK2;KRAS2;KRAS	P01116	60	G	R	Binding Site	RefSeq CDD|GEF interaction site/		5/5	NA	NA	0	OMIM:190070	1
RASK2;KRAS2;KRAS	P01116	59	A	T	Binding Site	RefSeq CDD|GEF interaction site/		5/5	none	DOID:234	1	OMIM:190070	1
RASK2;KRAS2;KRAS	P01116	59	A	G	Binding Site	RefSeq CDD|GEF interaction site/		5/5	none	DOID:234	1	OMIM:114480	1
RASK2;KRAS2;KRAS	P01116	59	A	E	Binding Site	RefSeq CDD|GEF interaction site/		5/5	none	DOID:2871	1	OMIM:114480	1
RASK2;KRAS2;KRAS	P01116	59	A	V	Binding Site	RefSeq CDD|GEF interaction site/		5/5	NA	NA	0	OMIM:114480	1
RASK2;KRAS2;KRAS	P01116	34	P	Q	Binding Site	RefSeq CDD|GEF interaction site/		5/5	NA	NA	0	noonan syndrome 3	1
RASK2;KRAS2;KRAS	P01116	34	P	R	Binding Site	RefSeq CDD|GEF interaction site/		5/5	NA	NA	0	OMIM:190070	1
RASK2;KRAS2;KRAS	P01116	34	P	L	Binding Site	RefSeq CDD|GEF interaction site/		5/5	none	DOID:234	1	OMIM:190070	1
RB1	P06400	662	L	P	Binding Site	RefSeq CDD|binding site 1/		5/5	NA	NA	0	childhood cancer retinoblastoma	1
RB1	P06400	567	S	L	Phosphorylation	Phosphositeplus.1010730|Phosphoserine/HPRD 9.0|Phosphoserine (CDK2)/UniProtKB|Phosphoserine/		5/5	none	DOID:11054	1	OMIM:180200	1
RBAT;SLC3A1	Q07837	216	T	M	+2 from N-linked Glycosylation	UniProtKB|N-linked (GlcNAc...) (Potential)/		5/5	NA	NA	0	cystinuria	1
RDH1;RDH5	Q92781	164	V	F	Binding Site	RefSeq CDD|steroid binding site/		5/5	NA	NA	0	retinitis punctata albescens	1
RDH12	Q96NR8	175	S	P	Binding Site	UniProtKB|Substrate (By similarity).		5/5	NA	NA	0	OMIM:608830	1
RDP;MDP;DPEP1	P16444	246	R	H	Active Site	RefSeq CDD|active site/		5/5	none	DOID:234	1	colorectal cancer	1
RDP;MDP;DPEP1	P16444	246	R	H	Binding Site	UniProtKB|Substrate.		5/5	none	DOID:234	1	colorectal cancer	1
REN	P00797	104	D	N	Active Site	UniProtKB|		5/5	NA	NA	0	renal tubular dysgenesis	1
REN	P00797	104	D	N	Binding Site	RefSeq CDD|Inhibitor binding site/RefSeq CDD|catalytic motif/		5/5	NA	NA	0	renal tubular dysgenesis	1
RET51;PTC;CDHR16;CDHF12;RET	P07949	804	V	L	Binding Site	RefSeq CDD|ATP binding site/		5/5	NA	NA	0	medullary thyroid carcinoma	1
RET51;PTC;CDHR16;CDHF12;RET	P07949	804	V	M	Binding Site	RefSeq CDD|ATP binding site/		5/5	NA	NA	0	medullary thyroid carcinoma	1
RET51;PTC;CDHR16;CDHF12;RET	P07949	912	R	P	Binding Site	RefSeq CDD|substrate binding site/		5/5	NA	NA	0	OMIM:164761	1
RET51;PTC;CDHR16;CDHF12;RET	P07949	912	R	Q	Binding Site	RefSeq CDD|substrate binding site/		5/5	none	NA	0	OMIM:164761	1
RET51;PTC;CDHR16;CDHF12;RET	P07949	394	N	H	N-linked Glycosylation	UniProtKB|N-linked (GlcNAc...) (Potential)/		5/5	NA	NA	0	renal adysplasia	1
RET51;PTC;CDHR16;CDHF12;RET	P07949	394	N	K	N-linked Glycosylation	UniProtKB|N-linked (GlcNAc...) (Potential)/		5/5	NA	NA	0	hirschsprung disease 1	1
RET51;PTC;CDHR16;CDHF12;RET	P07949	891	S	A	Phosphorylation	Phosphositeplus.1010730|Phosphoserine/PhosphoELM.10011|Phosphoserine/		5/5	NA	NA	0	medullary thyroid carcinoma	1
RET51;PTC;CDHR16;CDHF12;RET	P07949	791	Y	F	Phosphorylation	Phosphositeplus.1010730|Phosphotyrosine/PhosphoELM.10011|Phosphotyrosine/		5/5	NA	DOID:50745	1	multiple neoplasia 2a	1
RET51;PTC;CDHR16;CDHF12;RET	P07949	1062	Y	C	Phosphorylation	Phosphositeplus.1010730|Phosphotyrosine/PhosphoELM.10011|Phosphotyrosine (RET/HPRD 9.0|Phosphotyrosine (RET)/UniProtKB|Phosphotyrosine/		5/5	NA	NA	0	hirschsprung disease 1	1
RGF;KIAA1308;RALGDS	Q12967	496	R	L	Binding Site	RefSeq CDD|Ras interaction site/		5/5	NA	NA	0	colorectal cancer	1
RHEPDGFRA;PDGFR2;PDGFRA	P16234	849	Y	C	Phosphorylation	Phosphositeplus.1010730|Phosphotyrosine/PhosphoELM.10011|Phosphotyrosine/HPRD 9.0|Phosphotyrosine/		5/5	NA	DOID:2526	1	gastrointestinal stromal tumor	1
RHEPDGFRA;PDGFR2;PDGFRA	P16234	849	Y	S	Phosphorylation	Phosphositeplus.1010730|Phosphotyrosine/PhosphoELM.10011|Phosphotyrosine/HPRD 9.0|Phosphotyrosine/		5/5	NA	NA	0	hypereosinophilic syndrome	1
RHEPDGFRA;PDGFR2;PDGFRA	P16234	555	Y	C	Phosphorylation	UniProtKB|Phosphotyrosine/		5/5	NA	NA	0	OMIM:173490	1
RIEG1;RIEG;RGS;ARP1;PITX2	Q99697	134	K	E	Binding Site	RefSeq CDD|specific DNA base contacts/		5/5	NA	NA	0	axenfeld-rieger syndrome 1	1
RNASE5;ANG	P03950	138	H	R	Active Site	UniProtKB|Proton donor.		5/5	NA	NA	0	amyotrophic lateral sclerosis 9	1
RNASE5;ANG	P03950	64	K	I	Active Site	RefSeq CDD|catalytic site/		5/5	NA	NA	0	OMIM:105850	1
RNF205;RAPSN	Q13702	189	A	V	Binding Site	RefSeq CDD|TPR motif/		4/5	none	DOID:1324	1	OMIM:601592	1
RNF53;BRCA1	P38398	61	C	G	Binding Site	RefSeq CDD|cross-brace motif/		5/5	NA	DOID:3459	1	ovarian cancer	1
RNF53;BRCA1	P38398	64	C	G	Binding Site	RefSeq CDD|cross-brace motif/		5/5	NA	DOID:3459	1	OMIM:113705	1
RNF53;BRCA1	P38398	1187	S	I	Phosphorylation	Phosphositeplus.1010730|Phosphoserine/HPRD 9.0|Phosphoserine/		3/5	NA	NA	0	breast-ovarian cancer, familial, 1	1
RNF53;BRCA1	P38398	1217	S	Y	Phosphorylation	SysPTM 1.1|Phosphoserine/Phosphositeplus.1010730|Phosphoserine/PhosphoELM.10011|Phosphoserine/HPRD 9.0|Phosphoserine/UniProtKB|Phosphoserine/		5/5	NA	NA	0	breast-ovarian cancer, familial, 1	1
RNF69;PEX10	O60683	290	H	Q	Binding Site	RefSeq CDD|cross-brace motif/		4/4	NA	NA	0	OMIM:602859	1
RNF74;RAG1	P15918	328	C	Y	Binding Site	RefSeq CDD|cross-brace motif/		5/5	NA	NA	0	omenn syndrome	1
RNHIA;RNASEHI;RNASEH2A	O75792	230	F	L	Binding Site	RefSeq CDD|trimer interface/		5/5	none	NA	0	OMIM:610333	1
ROMK1;KCNJ1	P48048	219	S	R	Phosphorylation	Phosphositeplus.1010730|Phosphoserine/HPRD 9.0|Phosphoserine/		5/5	NA	NA	0	OMIM:600359	1
RPE65	Q16518	330	C	Y	Palmitoylation	Phosphositeplus.1010730|N-palmitoyl cysteine/		5/5	NA	NA	0	leber congenital amaurosis 2	1
RPS19	P39019	59	S	F	Phosphorylation	Phosphositeplus.1010730|Phosphoserine/		5/5	NA	NA	0	diamond-blackfan anemia 1	1
RRP40;EXOSC3	Q9NQT5	132	D	A	Binding Site	RefSeq CDD|subunit interface/		5/5	NA	NA	0	pontocerebellar hypoplasia 1b	1
RSK2;MAPKAPK1B;ISPK1;RPS6KA3	P51812	154	D	Y	Binding Site	RefSeq CDD|substrate binding site/		5/5	NA	NA	0	coffin-lowry syndrome	1
RSK2;MAPKAPK1B;ISPK1;RPS6KA3	P51812	227	S	A	Phosphorylation	SysPTM 1.1|Phosphoserine/Phosphositeplus.1010730|Phosphoserine/PhosphoELM.10011|Phosphoserine/HPRD 9.0|Phosphoserine (RPS6KA3)/		5/5	NA	NA	0	OMIM:300075	1
RSK2;MAPKAPK1B;ISPK1;RPS6KA3	P51812	483	Y	C	Phosphorylation	Phosphositeplus.1010730|Phosphotyrosine/		5/5	none	DOID:10534	1	gastric adenocarcinoma	1
RYDR;RYR1	P21817	4864	Y	C	Phosphorylation	SysPTM 1.1|Phosphotyrosine/Phosphositeplus.1010730|Phosphotyrosine/UniProtKB|Phosphotyrosine/		3/3	NA	NA	0	central core disease of muscle	1
RYDR;RYR1	P21817	35	C	R	S-Nitrosylation	dbSNO 1.0|S-Nitrosocysteine/		4/4	NA	NA	0	malignant hyperthermia 1	1
SAP1;GLBA;PSAP	P07602	215	N	K	N-linked Glycosylation	UniProtKB|N-linked (GlcNAc...) (complex)/		5/5	NA	NA	0	leukodystrophy metachromatic	1
SAP1;GLBA;PSAP	P07602	215	N	H	N-linked Glycosylation	UniProtKB|N-linked (GlcNAc...) (complex)/		5/5	NA	NA	0	OMIM:176801	1
SAP1;GLBA;PSAP	P07602	217	T	I	+2 from N-linked Glycosylation	UniProtKB|N-linked (GlcNAc...) (complex)/		3/5	NA	NA	0	OMIM:176801	1
SAPK2A;MXI2;CSPB1;CSBP2;CSBP1;CSBP;MAPK14	Q16539	51	A	V	Binding Site	RefSeq CDD|ATP binding site/		5/5	none	DOID:10534	1	gastric adenocarcinoma	1
SCDO2;BHLHC6;MESP2	Q0VG99	125	L	V	Binding Site	RefSeq CDD|dimerization interface/		5/5	NA	NA	0	OMIM:605195	1
SCDO2;BHLHC6;MESP2	Q0VG99	129	I	F	Binding Site	RefSeq CDD|dimerization interface/		5/5	NA	NA	0	OMIM:608681	1
SCFR;KIT	P10721	796	R	G	Binding Site	UniProtKB|ATP.		5/5	NA	DOID:8850	1	OMIM:164920	1
SCFR;KIT	P10721	829	A	P	Binding Site	RefSeq CDD|substrate binding site/		5/5	NA	NA	0	germ cell tumor of the testis	1
SCHAD;HADHSC;HAD;HADH	Q16836	57	D	E	Binding Site	UniProtKB|NAD.		5/5	NA	NA	0	OMIM:601609	1
SCN1;NAC1;SCN1A	P35498	297	T	I	+2 from N-linked Glycosylation	UniProtKB|N-linked (GlcNAc...) (Potential)/	0.0005	5/5	NA	NA	0	severe myoclonic epilepsy in infancy	1
SCN5A	Q14524	680	R	H	Methylation	UniProtKB|Omega-N-methylarginine/UniProtKB|Dimethylated arginine/		0/5	none	NA	0	long qt syndrome 3	1
SCN5A	Q14524	1382	S	I	+2 from N-linked Glycosylation	UniProtKB|N-linked (GlcNAc...) (Potential)/		5/5	NA	NA	0	brugada syndrome 1	1
SCN5A	Q14524	1494	Y	N	Phosphorylation	Phosphositeplus.1010730|Phosphotyrosine/PhosphoELM.10011|Phosphotyrosine/		5/5	NA	NA	0	brugada syndrome 1	1
SCO2	O43819	133	C	Y	Binding Site	RefSeq CDD|Cu(I) binding site/		5/5	NA	NA	0	OMIM:604272	1
SDH1;SDH;SDHB	P21912	101	C	Y	Active Site	RefSeq CDD|catalytic loop/		5/5	NA	NA	0	OMIM:185470	1
SDH1;SDH;SDHB	P21912	100	S	F	Active Site	RefSeq CDD|catalytic loop/		5/5	NA	NA	0	OMIM:185470	1
SDH1;SDH;SDHB	P21912	101	C	Y	Binding Site	RefSeq CDD|iron binding site/		5/5	NA	NA	0	OMIM:185470	1
SDH4;SDHD	O14521	114	Y	C	Binding Site	UniProtKB|Ubiquinone; shared with IP/SDHB (By similarity).		3/4	NA	NA	0	OMIM:602690	1
SDH4;SDHD	O14521	102	H	L	Binding Site	RefSeq CDD|proximal heme binding site/		3/4	NA	NA	0	OMIM:602690	1
SDNSF;MCFD2	Q8NI22	129	D	E	Binding Site	RefSeq CDD|Ca2+ binding site/		5/5	NA	NA	0	OMIM:607788	1
SDNSF;MCFD2	Q8NI22	81	D	Y	Binding Site	RefSeq CDD|Ca2+ binding site/		5/5	NA	NA	0	OMIM:607788	1
SDNSF;MCFD2	Q8NI22	81	D	H	Binding Site	RefSeq CDD|Ca2+ binding site/		5/5	NA	NA	0	OMIM:607788	1
SEF2;ITF2;BHLHB19;TCF4	P15884	583	A	P	Binding Site	RefSeq CDD|dimerization interface/		5/5	NA	NA	0	pitt-hopkins syndrome	1
SEMB;SEMAB;SEMA4A	Q9H3S1	533	S	Q	Phosphorylation	HPRD 9.0|Phosphoserine/		3/5	NA	NA	0	retinitis pigmentosa 35	1
SF1;FTZF1;AD4BP;NR5A1	Q13285	92	R	Q	Binding Site	RefSeq CDD|DNA binding site/		5/5	NA	NA	0	OMIM:184757	1
SF1;FTZF1;AD4BP;NR5A1	Q13285	84	R	H	Binding Site	RefSeq CDD|DNA binding site/		5/5	NA	NA	0	46,xy sex reversal 3	1
SF1;FTZF1;AD4BP;NR5A1	Q13285	91	G	S	Binding Site	RefSeq CDD|DNA binding site/		5/5	NA	NA	0	OMIM:184757	1
SF1;FTZF1;AD4BP;NR5A1	Q13285	437	L	Q	Binding Site	RefSeq CDD|ligand binding site/		5/5	NA	NA	0	OMIM:184757	1
SF1;FTZF1;AD4BP;NR5A1	Q13285	33	C	S	Binding Site	RefSeq CDD|zinc binding site/		4/4	NA	NA	0	46,xy sex reversal 3	1
SGK2	Q9HBY8	259	E	K	Binding Site	RefSeq CDD|substrate binding site/		5/5	NA	DOID:3907	1	lung adenocarcinoma	1
SH3PXD4;NCF4	Q15080	105	R	Q	Binding Site	RefSeq CDD|phosphoinositide binding site/		5/5	none	DOID:234	1	granulomatous disease, chronic, cytochrome-b-positive 3, autosomal recessive	1
SHAP;KIAA1202;SHROOM4	Q9ULL8	1089	S	L	Phosphorylation	Phosphositeplus.1010730|Phosphoserine/HPRD 9.0|Phosphoserine/		0/5	NA	NA	0	OMIM:300579	1
SHH	Q15465	363	C	Y	Active Site	RefSeq CDD|protein-splicing catalytic site/		4/4	NA	NA	0	holoprosencephaly 3	1
SHH	Q15465	198	C	S	Active Site	RefSeq CDD|protein-splicing catalytic site/		5/5	NA	NA	0	holoprosencephaly 3	1
SHH	Q15465	198	C	F	Active Site	RefSeq CDD|protein-splicing catalytic site/		5/5	NA	NA	0	holoprosencephaly 3	1
SHH	Q15465	362	S	L	Active Site	RefSeq CDD|protein-splicing catalytic site/		4/4	NA	NA	0	holoprosencephaly 3	1
SHH	Q15465	280	S	W	+2 from N-linked Glycosylation	UniProtKB|N-linked (GlcNAc...)/		3/5	NA	NA	0	holoprosencephaly 3	1
SHPTP2;PTP2C;PTPN11	Q06124	2	T	I	Acetylation	HPRD 9.0|N-acetylthreonine/UniProtKB|N-acetylthreonine/		3/3	NA	NA	0	noonan syndrome 1	1
SHPTP2;PTP2C;PTPN11	Q06124	510	Q	P	Binding Site	UniProtKB|Substrate (By similarity).		5/5	NA	NA	0	leopard syndrome 1	1
SHPTP2;PTP2C;PTPN11	Q06124	510	Q	R	Binding Site	UniProtKB|Substrate (By similarity).		5/5	NA	NA	0	noonan syndrome 1	1
SHPTP2;PTP2C;PTPN11	Q06124	415	T	M	Phosphorylation	Phosphositeplus.1010730|Phosphothreonine/		5/5	NA	NA	0	OMIM:176876	1
SHPTP2;PTP2C;PTPN11	Q06124	63	Y	C	Phosphorylation	Phosphositeplus.1010730|Phosphotyrosine/PhosphoELM.10011|Phosphotyrosine/HPRD 9.0|Phosphotyrosine/UniProtKB|Phosphotyrosine/		5/5	NA	NA	0	OMIM:176876	1
SHPTP2;PTP2C;PTPN11	Q06124	279	Y	S	Phosphorylation	SysPTM 1.1|Phosphotyrosine/Phosphositeplus.1010730|Phosphotyrosine/HPRD 9.0|Phosphotyrosine/		5/5	NA	NA	0	leopard syndrome 1	1
SHPTP2;PTP2C;PTPN11	Q06124	279	Y	C	Phosphorylation	SysPTM 1.1|Phosphotyrosine/Phosphositeplus.1010730|Phosphotyrosine/HPRD 9.0|Phosphotyrosine/		5/5	NA	DOID:684	1	OMIM:176876	1
SHPTP2;PTP2C;PTPN11	Q06124	62	Y	D	Phosphorylation	Phosphositeplus.1010730|Phosphotyrosine/PhosphoELM.10011|Phosphotyrosine/HPRD 9.0|Phosphotyrosine/UniProtKB|Phosphotyrosine/		5/5	NA	NA	0	OMIM:176876	1
SIDS;IDS	P22304	115	N	Y	N-linked Glycosylation	HPRD 9.0|N-linked (Glc...)/UniProtKB|N-linked (GlcNAc...)/		4/4	NA	NA	0	mucopolysaccharidosis 2	1
SIDS;IDS	P22304	117	S	Y	+2 from N-linked Glycosylation	HPRD 9.0|N-linked (Glc...)/UniProtKB|N-linked (GlcNAc...)/		4/4	NA	NA	0	mucopolysaccharidosis 2	1
SIX1	Q15475	129	Y	C	Binding Site	RefSeq CDD|DNA binding site/		5/5	NA	NA	0	OMIM:601205	1
SKK2;PRKMK3;MKK3;MEK3;MAP2K3	P46734	215	L	V	Binding Site	RefSeq CDD|dimer interface/		5/5	NA	NA	0	colon cancer	1
SKR4;ALK5;TGFBR1	P36897	351	D	G	Active Site	RefSeq CDD|active site/		5/5	NA	NA	0	loeys-dietz syndrome 1a	1
SKR4;ALK5;TGFBR1	P36897	375	T	I	Active Site	RefSeq CDD|active site/		5/5	NA	NA	0	loeys-dietz syndrome 1a	1
SKR4;ALK5;TGFBR1	P36897	232	K	E	Binding Site	UniProtKB|ATP (By similarity).		5/5	NA	NA	0	loeys-dietz syndrome 2a	1
SKR4;ALK5;TGFBR1	P36897	351	D	G	Binding Site	RefSeq CDD|ATP binding site/		5/5	NA	NA	0	loeys-dietz syndrome 1a	1
SKR4;ALK5;TGFBR1	P36897	375	T	I	Binding Site	RefSeq CDD|substrate binding site/		5/5	NA	NA	0	loeys-dietz syndrome 1a	1
SKR4;ALK5;TGFBR1	P36897	45	N	S	N-linked Glycosylation	UniProtKB|N-linked (GlcNAc...) (Potential)/		5/5	NA	NA	0	multiple self-healing squamous epithelioma	1
SKR4;ALK5;TGFBR1	P36897	200	T	I	Phosphorylation	Phosphositeplus.1010730|Phosphothreonine/		5/5	NA	NA	0	OMIM:190181	1
SLC11A3;IREG1;FPN1;SLC40A1	Q9NP59	174	N	I	N-linked Glycosylation	UniProtKB|N-linked (GlcNAc...) (Potential)/		5/5	NA	NA	0	iron overload	1
SLIM1;FHL1	Q13642	104	C	R	Binding Site	RefSeq CDD|Zn binding site/		5/5	NA	NA	0	OMIM:300163	1
SLIM1;FHL1	Q13642	123	H	Y	Binding Site	RefSeq CDD|Zn binding site/		5/5	NA	NA	0	OMIM:300163	1
SLIM1;FHL1	Q13642	224	C	W	Binding Site	RefSeq CDD|Zn binding site/		4/4	NA	NA	0	OMIM:300163	1
SLIM1;FHL1	Q13642	209	C	R	Binding Site	RefSeq CDD|Zn binding site/		4/4	NA	NA	0	OMIM:300163	1
SLIM1;FHL1	Q13642	150	C	Y	Binding Site	RefSeq CDD|Zn binding site/		5/5	NA	NA	0	OMIM:300163	1
SLIM1;FHL1	Q13642	132	C	F	Binding Site	RefSeq CDD|Zn binding site/		5/5	NA	NA	0	OMIM:300163	1
SLIM1;FHL1	Q13642	153	C	R	Binding Site	RefSeq CDD|Zn binding site/		5/5	NA	NA	0	OMIM:300163	1
SLIM1;FHL1	Q13642	153	C	Y	Binding Site	RefSeq CDD|Zn binding site/		5/5	NA	NA	0	OMIM:300163	1
SNF2L2;SNF2A;BRM;BAF190B;SMARCA2	P51531	1159	R	G	Binding Site	RefSeq CDD|ATP-binding site/		5/5	NA	NA	0	nicolaides-baraitser syndrome	1
SNF2L2;SNF2A;BRM;BAF190B;SMARCA2	P51531	1159	R	Q	Binding Site	RefSeq CDD|ATP-binding site/		5/5	NA	NA	0	nicolaides-baraitser syndrome	1
SNF2L2;SNF2A;BRM;BAF190B;SMARCA2	P51531	1159	R	L	Binding Site	RefSeq CDD|ATP-binding site/		5/5	NA	NA	0	nicolaides-baraitser syndrome	1
SNF2L2;SNF2A;BRM;BAF190B;SMARCA2	P51531	1162	R	H	Binding Site	RefSeq CDD|ATP-binding site/		5/5	NA	NA	0	nicolaides-baraitser syndrome	1
SNF2L2;SNF2A;BRM;BAF190B;SMARCA2	P51531	1162	R	L	Binding Site	RefSeq CDD|ATP-binding site/		5/5	none	NA	0	nicolaides-baraitser syndrome	1
SNK;PLK2	Q9NYY3	92	G	S	Binding Site	RefSeq CDD|substrate binding site/		5/5	NA	DOID:3907	1	lung adenocarcinoma	1
SNRPB2	P08579	19	K	Q	Binding Site	RefSeq CDD|RNA binding site/		5/5	none	DOID:234	1	colorectal cancer	1
SOD1	P00441	47	H	R	Active Site	RefSeq CDD|active site/		5/5	NA	NA	0	OMIM:147450	1
SOD1	P00441	81	H	A	Active Site	RefSeq CDD|active site/		5/5	NA	NA	0	amyotrophic lateral sclerosis 1	1
SOD1	P00441	81	H	R	Active Site	RefSeq CDD|active site/		5/5	NA	NA	0	OMIM:147450	1
SOD1	P00441	49	H	R	Active Site	RefSeq CDD|active site/		5/5	NA	NA	0	amyotrophic lateral sclerosis 1	1
SOD1	P00441	49	H	Q	Active Site	RefSeq CDD|active site/		5/5	NA	NA	0	amyotrophic lateral sclerosis 1	1
SOD1	P00441	47	H	R	Binding Site	RefSeq CDD|Cu2+ binding site/		5/5	NA	NA	0	OMIM:147450	1
SOD1	P00441	49	H	R	Binding Site	RefSeq CDD|Cu2+ binding site/		5/5	NA	NA	0	amyotrophic lateral sclerosis 1	1
SOD1	P00441	49	H	Q	Binding Site	RefSeq CDD|Cu2+ binding site/		5/5	NA	NA	0	amyotrophic lateral sclerosis 1	1
SOD1	P00441	114	I	T	Binding Site	RefSeq CDD|E-class dimer interface/		5/5	NA	NA	0	OMIM:147450	1
SOD1	P00441	115	G	A	Binding Site	RefSeq CDD|E-class dimer interface/		5/5	NA	NA	0	amyotrophic lateral sclerosis 1	1
SOD1	P00441	8	V	E	Binding Site	RefSeq CDD|E-class dimer interface/		5/5	NA	NA	0	amyotrophic lateral sclerosis 1	1
SOD1	P00441	81	H	A	Binding Site	RefSeq CDD|Zn2+ binding site/		5/5	NA	NA	0	amyotrophic lateral sclerosis 1	1
SOD1	P00441	81	H	R	Binding Site	RefSeq CDD|Zn2+ binding site/		5/5	NA	NA	0	OMIM:147450	1
SOD1	P00441	7	C	F	Palmitoylation	UniProtKB|S-palmitoyl cysteine/		5/5	NA	NA	0	OMIM:147450	1
SOD1	P00441	7	C	F	S-Nitrosylation	dbSNO 1.0|S-Nitrosocysteine/		5/5	NA	NA	0	OMIM:147450	1
SOS1	Q07889	729	W	L	Binding Site	RefSeq CDD|GTPase interaction site/		5/5	NA	NA	0	noonan syndrome 4	1
SOX10	P56693	112	M	I	Binding Site	RefSeq CDD|DNA binding site/		5/5	NA	NA	0	peripheral demyelinating neuropathy, central dysmyelinating leukodystrophy, waardenburg syndrome and hirschsprung disease	1
SOX10	P56693	106	R	W	Binding Site	RefSeq CDD|DNA binding site/		5/5	none	DOID:234	1	waardenburg syndrome 4c	1
SOX10	P56693	161	R	H	Binding Site	RefSeq CDD|DNA binding site/		5/5	NA	NA	0	waardenburg syndrome 2e	1
SOX10	P56693	131	N	H	Binding Site	RefSeq CDD|DNA binding site/		5/5	NA	NA	0	peripheral demyelinating neuropathy, central dysmyelinating leukodystrophy, waardenburg syndrome and hirschsprung disease	1
SOX18	P35713	104	A	P	Binding Site	RefSeq CDD|DNA binding site/		5/5	NA	NA	0	hypotrichosis-lymphedema-telangiectasia syndrome	1
SOX2	P48431	46	N	K	Binding Site	RefSeq CDD|DNA binding site/		5/5	NA	NA	0	OMIM:184429	1
SOX9	P48436	143	W	R	Binding Site	RefSeq CDD|DNA binding site/		5/5	NA	NA	0	campomelic dysplasia	1
SOX9	P48436	112	F	L	Binding Site	RefSeq CDD|DNA binding site/		5/5	NA	NA	0	campomelic dysplasia	1
SOX9	P48436	112	F	S	Binding Site	RefSeq CDD|DNA binding site/		5/5	NA	NA	0	campomelic dysplasia	1
SOX9	P48436	113	M	V	Binding Site	RefSeq CDD|DNA binding site/		5/5	NA	NA	0	campomelic dysplasia	1
SOX9	P48436	113	M	T	Binding Site	RefSeq CDD|DNA binding site/		5/5	NA	NA	0	campomelic dysplasia	1
SPAT;AGT1;AGXT	P21549	360	R	Q	Binding Site	UniProtKB|Substrate.		5/5	NA	NA	0	OMIM:259900	1
SPAT;AGT1;AGXT	P21549	81	S	L	Binding Site	RefSeq CDD|homodimer interface/RefSeq CDD|pyridoxal 5'-phosphate binding site/		5/5	NA	NA	0	OMIM:259900	1
SPAT;AGT1;AGXT	P21549	41	G	E	Binding Site	RefSeq CDD|homodimer interface/		5/5	NA	NA	0	OMIM:259900	1
SPAT;AGT1;AGXT	P21549	41	G	V	Binding Site	RefSeq CDD|homodimer interface/		5/5	NA	NA	0	hyperoxaluria primary 1	1
SPAT;AGT1;AGXT	P21549	41	G	R	Binding Site	RefSeq CDD|homodimer interface/		5/5	NA	NA	0	OMIM:604285	1
SPAT;AGT1;AGXT	P21549	118	R	H	Binding Site	RefSeq CDD|homodimer interface/		5/5	1	NA	0	OMIM:259900	1
SPAT;AGT1;AGXT	P21549	82	G	E	Binding Site	RefSeq CDD|pyridoxal 5'-phosphate binding site/		5/5	NA	NA	0	OMIM:604285	1
SPAT;AGT1;AGXT	P21549	82	G	R	Binding Site	RefSeq CDD|pyridoxal 5'-phosphate binding site/		5/5	NA	NA	0	OMIM:259900	1
SPAT;AGT1;AGXT	P21549	83	H	R	Binding Site	RefSeq CDD|pyridoxal 5'-phosphate binding site/		5/5	NA	NA	0	OMIM:259900	1
SPAT;AGT1;AGXT	P21549	158	S	L	Binding Site	RefSeq CDD|pyridoxal 5'-phosphate binding site/		5/5	NA	NA	0	hyperoxaluria primary 1	1
SPAT;AGT1;AGXT	P21549	183	D	N	Binding Site	RefSeq CDD|pyridoxal 5'-phosphate binding site/		5/5	NA	NA	0	OMIM:259900	1
SPAT;AGT1;AGXT	P21549	108	W	R	Binding Site	RefSeq CDD|pyridoxal 5'-phosphate binding site/		5/5	NA	NA	0	OMIM:259900	1
SPGYLA;DAZLA;DAZL1;DAZH;DAZL	Q92904	54	T	A	Binding Site	RefSeq CDD|homodimer interface/		5/5	NA	NA	0	OMIM:601486	1
SPTA2;NEAS;SPTAN1	Q13813	1017	P	S	Binding Site	RefSeq CDD|peptide ligand binding site/		5/5	none	DOID:1612	1	breast cancer	1
SSADH;ALDH5A1	P51649	176	G	R	Binding Site	RefSeq CDD|tetramerization interface/		5/5	NA	NA	0	succinic semialdehyde dehydrogenase deficiency	1
SSADH;ALDH5A1	P51649	487	V	E	Binding Site	RefSeq CDD|tetramerization interface/		5/5	NA	NA	0	succinic semialdehyde dehydrogenase deficiency	1
STA;EDMD;EMD	P50402	54	S	F	Phosphorylation	SysPTM 1.1|Phosphoserine/Phosphositeplus.1010730|Phosphoserine/PhosphoELM.10011|Phosphoserine/HPRD 9.0|Phosphoserine/UniProtKB|Phosphoserine/		4/5	NA	NA	0	emery-dreifuss muscular dystrophy 1, x-linked	1
STAT1	P42224	706	L	S	Binding Site	RefSeq CDD|homodimer interface/		5/5	NA	NA	0	OMIM:600555	1
STB2;VANGL1	Q8TAA9	83	S	L	Phosphorylation	HPRD 9.0|Phosphoserine/	0.0005	5/5	NA	NA	0	neural tube defects	1
STK9;CDKL5	O76039	40	A	V	Active Site	RefSeq CDD|active site/		4/4	none	DOID:2871	1	OMIM:300203	1
STK9;CDKL5	O76039	40	A	V	Binding Site	RefSeq CDD|ATP binding site/		4/4	none	DOID:2871	1	OMIM:300203	1
STN;EEF1AL;EEF1A2	Q05639	70	G	S	Binding Site	RefSeq CDD|EF1Balpha binding site/		5/5	none	NA	0	autistic features	1
SUOX	P51687	379	K	R	Binding Site	RefSeq CDD|Moco binding site/		5/5	NA	NA	0	isolated sulfite oxidase deficiency	1
SUOX	P51687	217	R	Q	Binding Site	RefSeq CDD|Moco binding site/		5/5	none	DOID:234	1	OMIM:606887	1
SUOX	P51687	366	R	H	Binding Site	UniProtKB|Molybdopterin (By similarity).		5/5	NA	NA	0	isolated sulfite oxidase deficiency	1
SYN3	O14994	470	S	N	Phosphorylation	Phosphositeplus.1010730|Phosphoserine/PhosphoELM.10011|Phosphoserine (CDK1/HPRD 9.0|Phosphoserine/UniProtKB|Phosphoserine/		4/4	1	NA	0	patients affected by schizophrenia	1
SYT9	Q86SS6	445	D	N	Binding Site	RefSeq CDD|Ca2+ binding site/		5/5	none	DOID:234	1	colorectal cancer	1
TADG15;SNC19;PRSS14;ST14	Q9Y5Y6	827	G	R	Binding Site	RefSeq CDD|substrate binding sites/		5/5	NA	NA	0	OMIM:606797	1
TAP;TABP;FLN3;FLN1L;FLNB	O75369	1602	S	P	Phosphorylation	SysPTM 1.1|Phosphoserine/Phosphositeplus.1010730|Phosphoserine/PhosphoELM.10011|Phosphoserine/HPRD 9.0|Phosphoserine/UniProtKB|Phosphoserine/		5/5	NA	NA	0	OMIM:108721	1
TAU;MTBT1;MAPTL;MAPT	P10636	596	N	K	Other Modified Residue	UniProtKB|Deamidated asparagine/		5/5	NA	NA	0	OMIM:157140	1
TAU;MTBT1;MAPTL;MAPT	P10636	622	S	N	Phosphorylation	HPRD 9.0|Phosphoserine (MARK1)/UniProtKB|Phosphoserine/		5/5	NA	NA	0	OMIM:157140	1
TAU;MTBT1;MAPTL;MAPT	P10636	637	S	F	Phosphorylation	HPRD 9.0|Phosphoserine (PKN1)/HPRD 9.0|Phosphoserine (MAPK12)/		5/5	NA	NA	0	OMIM:157140	1
TAU;MTBT1;MAPTL;MAPT	P10636	669	S	L	Phosphorylation	HPRD 9.0|Phosphoserine (PKN1)/UniProtKB|Phosphoserine/		5/5	NA	NA	0	OMIM:157140	1
TBOX22;TBX22	Q9Y458	183	P	L	Binding Site	RefSeq CDD|dimerization interface/		4/5	NA	NA	0	cleft palate with or without ankyloglossia, x-linked	1
TCF1;HNF1A	P20823	273	K	E	Binding Site	RefSeq CDD|specific DNA base contacts/		5/5	1	DOID:1612	1	hepatic adenoma	1
TCF1;HNF1A	P20823	205	K	Q	Binding Site	RefSeq CDD|specific DNA base contacts/		5/5	NA	NA	0	maturity-onset diabetes of the young 3	1
TDF;SRY	Q05066	64	M	R	Binding Site	RefSeq CDD|DNA binding site/		5/5	NA	NA	0	46,xy sex reversal 1	1
TDF;SRY	Q05066	64	M	I	Binding Site	RefSeq CDD|DNA binding site/		5/5	NA	NA	0	OMIM:480000	1
TDF;SRY	Q05066	87	N	Y	Binding Site	RefSeq CDD|DNA binding site/		5/5	NA	NA	0	46,xy sex reversal 1	1
TDF;SRY	Q05066	68	I	T	Binding Site	RefSeq CDD|DNA binding site/		1/5	NA	NA	0	OMIM:480000	1
TDF;SRY	Q05066	95	G	E	Binding Site	RefSeq CDD|DNA binding site/		5/5	NA	NA	0	OMIM:480000	1
TDF;SRY	Q05066	95	G	R	Binding Site	RefSeq CDD|DNA binding site/		5/5	NA	NA	0	OMIM:480000	1
TDF;SRY	Q05066	62	R	G	Binding Site	RefSeq CDD|DNA binding site/		5/5	NA	NA	0	46,xy sex reversal 1	1
TDF;SRY	Q05066	67	F	V	Binding Site	RefSeq CDD|DNA binding site/		5/5	NA	NA	0	46,xy sex reversal 1	1
TDP1	Q9NUW8	493	H	R	Active Site	UniProtKB|Proton donor.		5/5	NA	NA	0	OMIM:607198	1
TDP43;TARDBP	Q13148	379	S	P	Phosphorylation	Phosphositeplus.1010730|Phosphoserine/		4/4	NA	NA	0	amyotrophic lateral sclerosis 10	1
TDP43;TARDBP	Q13148	379	S	C	Phosphorylation	Phosphositeplus.1010730|Phosphoserine/		4/4	NA	NA	0	amyotrophic lateral sclerosis 10	1
TDP43;TARDBP	Q13148	393	S	L	Phosphorylation	Phosphositeplus.1010730|Phosphoserine/		4/4	NA	NA	0	amyotrophic lateral sclerosis 10	1
TECTA	O75443	1866	T	M	+2 from N-linked Glycosylation	UniProtKB|N-linked (GlcNAc...) (Potential)/		5/5	NA	NA	0	deafness, autosomal dominant, 12	1
TECTA	O75443	562	T	M	+2 from N-linked Glycosylation	UniProtKB|N-linked (GlcNAc...) (Potential)/		5/5	NA	NA	0	deafness, autosomal dominant, 12	1
TECTA	O75443	813	N	T	N-linked Glycosylation	UniProtKB|N-linked (GlcNAc...) (Potential)/		4/5	none	DOID:1612	1	breast cancer	1
TECTA	O75443	815	T	M	+2 from N-linked Glycosylation	UniProtKB|N-linked (GlcNAc...) (Potential)/		5/5	none	DOID:234	1	deafness, autosomal dominant, 12	1
TEP1;MMAC1;PTEN	P60484	124	C	S	Active Site	UniProtKB|Phosphocysteine intermediate (Potential).		4/4	none	DOID:3963	1	OMIM:601728	1
TEP1;MMAC1;PTEN	P60484	124	C	G	Active Site	UniProtKB|Phosphocysteine intermediate (Potential).		4/4	none	NA	0	OMIM:601728	1
TEP1;MMAC1;PTEN	P60484	124	C	R	Active Site	UniProtKB|Phosphocysteine intermediate (Potential).		4/4	none	DOID:2871	1	OMIM:601728	1
TEP1;MMAC1;PTEN	P60484	68	Y	H	Phosphorylation	Phosphositeplus.1010730|Phosphotyrosine/		4/4	none	NA	0	bannayan-riley-ruvalcaba syndrome	1
TEP1;MMAC1;PTEN	P60484	155	Y	C	Phosphorylation	Phosphositeplus.1010730|Phosphotyrosine/		5/5	none	DOID:3963;DOID:363;DOID:1612	3	cowden syndrome 1	1
TEP1;MMAC1;PTEN	P60484	289	K	E	Ubiquitylation	UniProtKB|Glycyl lysine isopeptide (Lys-Gly) (interchain with G-Cter in ubiquitin)/		5/5	NA	NA	0	cowden syndrome 1	1
TF	P02787	477	A	P	Binding Site	UniProtKB|Carbonate 2; via amide nitrogen (By similarity).		5/5	NA	NA	0	OMIM:190000	1
TG	P01266	734	S	A	Binding Site	RefSeq CDD|protease interaction site/		0/5	46	DOID:3459	1	OMIM:188450	1
TGFBR2	P37173	336	Y	N	Phosphorylation	Phosphositeplus.1010730|Phosphotyrosine/PhosphoELM.10011|Phosphotyrosine (TGFbR2)/HPRD 9.0|Phosphotyrosine/		5/5	NA	NA	0	OMIM:190182	1
TGIF;TGIF1	Q15583	291	S	F	Phosphorylation	HPRD 9.0|Phosphoserine/		5/5	NA	NA	0	OMIM:602630	1
TGIF;TGIF1	Q15583	157	S	C	Phosphorylation	HPRD 9.0|Phosphoserine/		5/5	NA	NA	0	OMIM:602630	1
THR1;NR1A2;ERBA2;THRB	P10828	320	R	C	Binding Site	UniProtKB|Thyroid hormone.		5/5	NA	NA	0	OMIM:190160	1
THR1;NR1A2;ERBA2;THRB	P10828	320	R	H	Binding Site	UniProtKB|Thyroid hormone.		5/5	NA	NA	0	OMIM:190160	1
THR1;NR1A2;ERBA2;THRB	P10828	320	R	L	Binding Site	UniProtKB|Thyroid hormone.		5/5	NA	NA	0	OMIM:190160	1
THR1;NR1A2;ERBA2;THRB	P10828	331	N	D	Binding Site	UniProtKB|Thyroid hormone; via amide nitrogen.		5/5	NA	NA	0	generalized thyroid hormone resistance	1
THR1;NR1A2;ERBA2;THRB	P10828	348	V	E	Binding Site	RefSeq CDD|dimer interface/		5/5	NA	NA	0	generalized thyroid hormone resistance	1
THR1;NR1A2;ERBA2;THRB	P10828	426	T	I	Binding Site	RefSeq CDD|dimer interface/		5/5	NA	NA	0	generalized thyroid hormone resistance	1
THR1;NR1A2;ERBA2;THRB	P10828	341	L	P	Binding Site	RefSeq CDD|ligand binding site/		5/5	NA	NA	0	generalized thyroid hormone resistance	1
THR1;NR1A2;ERBA2;THRB	P10828	442	M	V	Binding Site	RefSeq CDD|ligand binding site/		5/5	NA	NA	0	OMIM:190160	1
THR1;NR1A2;ERBA2;THRB	P10828	310	M	T	Binding Site	RefSeq CDD|ligand binding site/		5/5	NA	NA	0	OMIM:190160	1
THR1;NR1A2;ERBA2;THRB	P10828	317	A	T	Binding Site	RefSeq CDD|ligand binding site/		5/5	none	DOID:234	1	OMIM:190160	1
THR1;NR1A2;ERBA2;THRB	P10828	346	L	F	Binding Site	RefSeq CDD|ligand binding site/		5/5	NA	NA	0	generalized thyroid hormone resistance	1
TIGM1;FCYT;PKHD1	P08F94	1781	T	I	+2 from N-linked Glycosylation	UniProtKB|N-linked (GlcNAc...) (Potential)/		5/5	NA	NA	0	polycystic kidney disease, autosomal recessive	1
TIGM1;FCYT;PKHD1	P08F94	1584	S	I	+2 from N-linked Glycosylation	UniProtKB|N-linked (GlcNAc...) (Potential)/		5/5	NA	NA	0	polycystic kidney disease, autosomal recessive	1
TIMP3	P35625	191	Y	C	Binding Site	RefSeq CDD|Hemopexin-domain-binding interface/		5/5	NA	NA	0	OMIM:188826	1
TIMP3	P35625	189	G	C	Binding Site	RefSeq CDD|Hemopexin-domain-binding interface/		5/5	NA	NA	0	OMIM:188826	1
TIP150;KIAA0774;CAZIP;MTUS2	Q5JR59	947	T	M	Phosphorylation	HPRD 9.0|Phosphothreonine/		0/3	none	NA	0	Obesity-related traits	1
TIP30;CC3;HTATIP2	Q9BUP3	108	D	Y	Active Site	RefSeq CDD|active site/		5/5	NA	NA	0	hepatocellular carcinoma	1
TK2	O00142	64	T	M	Binding Site	RefSeq CDD|Substrate-binding site/		5/5	NA	NA	0	mitochondrial dna depletion syndrome 2	1
TLS;FUS	P35637	244	R	C	Methylation	HPRD 9.0|5-methylarginine/UniProtKB|Asymmetric dimethylarginine/		1/1	NA	NA	0	amyotrophic lateral sclerosis 6	1
TLS;FUS	P35637	216	R	C	Methylation	SysPTM 1.1|5-methylarginine/MeMo 2.0|N2,N2-dimethylarginine/HPRD 9.0|5-methylarginine/Phosphositeplus.1010730|N2,N2-dimethylarginine/Phosphositeplus.1010730|5-methylarginine/UniProtKB|Omega-N-methylated arginine/		0/1	NA	NA	0	tremor, hereditary essential 4	1
TMEM127	O75204	1	M	I	Acetylation	UniProtKB|N-acetylmethionine/		4/4	NA	NA	0	OMIM:171300	1
TMPRSS6	Q8IU80	521	D	N	Binding Site	RefSeq CDD|calcium-binding site/		5/5	NA	NA	0	iron-refractory iron deficiency anemia	1
TMPRSS6	Q8IU80	522	E	K	Binding Site	RefSeq CDD|calcium-binding site/		5/5	NA	NA	0	iron-refractory iron deficiency anemia	1
TNFR1;TNFAR;TNFRSF1A	P19438	99	C	S	Binding Site	RefSeq CDD|50's loop TNF binding site/		5/5	NA	NA	0	familial hibernian fever	1
TNFRSF6;FAS1;APT1;FAS	P25445	232	Y	C	Binding Site	RefSeq CDD|FAS-FADD heterodimer interface/		5/5	NA	NA	0	OMIM:134637	1
TNFRSF6;FAS1;APT1;FAS	P25445	299	K	N	Binding Site	RefSeq CDD|tetramer interface/RefSeq CDD|FAS-FADD heterodimer interface/		2/5	NA	NA	0	non-hodgkin lymphoma	1
TNFRSF6;FAS1;APT1;FAS	P25445	118	N	S	N-linked Glycosylation	UniProtKB|N-linked (GlcNAc...)/		5/5	NA	NA	0	OMIM:134637	1
TNFRSF6;FAS1;APT1;FAS	P25445	28	T	A	O-linked Glycosylation	UniProtKB|O-linked (GalNAc...)/		4/5	NA	NA	0	autoimmune lymphoproliferative syndrome 1a	1
TNFRSF6;FAS1;APT1;FAS	P25445	178	C	R	Palmitoylation	HPRD 9.0|N-palmitoyl cysteine/		1/5	NA	NA	0	OMIM:134637	1
TNFRSF6;FAS1;APT1;FAS	P25445	198	T	I	Phosphorylation	HPRD 9.0|Phosphothreonine/		0/5	NA	NA	0	non-hodgkin lymphoma	1
TNFRSF6;FAS1;APT1;FAS	P25445	232	Y	C	Phosphorylation	Phosphositeplus.1010730|Phosphotyrosine/PhosphoELM.10011|Phosphotyrosine/		5/5	NA	NA	0	OMIM:134637	1
TNNC;TNNC1	P63316	145	D	E	Binding Site	RefSeq CDD|Ca2+ binding site/		5/5	NA	NA	0	cardiomyopathy, familial hypertrophic 13	1
TNNC1;TNNI3	P19429	2	A	V	Acetylation	UniProtKB|N-acetylalanine/		5/5	NA	NA	0	cardiomyopathy, dilated 2a	1
TNNC1;TNNI3	P19429	166	S	F	Phosphorylation	Phosphositeplus.1010730|Phosphoserine/PhosphoELM.10011|Phosphoserine/HPRD 9.0|Phosphoserine/UniProtKB|Phosphoserine/		3/5	NA	NA	0	cardiomyopathy, familial hypertrophic 7	1
TNRC10;CAGH44;FOXP2	O15409	553	R	H	Binding Site	RefSeq CDD|DNA binding site/		5/5	NA	NA	0	OMIM:605317	1
TOP1	P11387	326	K	R	Ubiquitylation	Phosphositeplus.1010730|Glycyl lysine isopeptide (Lys-Gly) (interchain with G-Cter in ubiquitin)/		5/5	none	DOID:1612	1	breast cancer	1
TP73L;P73L;P73H;P63;KET;TP63	Q9H3D4	318	R	Q	Binding Site	RefSeq CDD|DNA binding site/		5/5	NA	NA	0	ectrodactyly, ectodermal dysplasia, and cleft lip/palate syndrome 3	1
TP73L;P73L;P73H;P63;KET;TP63	Q9H3D4	318	R	H	Binding Site	RefSeq CDD|DNA binding site/		5/5	NA	NA	0	OMIM:603273	1
TP73L;P73L;P73H;P63;KET;TP63	Q9H3D4	318	R	C	Binding Site	RefSeq CDD|DNA binding site/		5/5	NA	NA	0	ectrodactyly, ectodermal dysplasia, and cleft lip/palate syndrome 3	1
TP73L;P73L;P73H;P63;KET;TP63	Q9H3D4	311	S	N	Binding Site	RefSeq CDD|DNA binding site/		5/5	NA	NA	0	ectrodactyly, ectodermal dysplasia, and cleft lip/palate syndrome 3	1
TP73L;P73L;P73H;P63;KET;TP63	Q9H3D4	345	C	R	Binding Site	RefSeq CDD|DNA binding site/		5/5	NA	NA	0	OMIM:603273	1
TP73L;P73L;P73H;P63;KET;TP63	Q9H3D4	343	R	W	Binding Site	RefSeq CDD|DNA binding site/		5/5	NA	NA	0	ectrodactyly, ectodermal dysplasia, and cleft lip/palate syndrome 3	1
TP73L;P73L;P73H;P63;KET;TP63	Q9H3D4	343	R	Q	Binding Site	RefSeq CDD|DNA binding site/		5/5	none	DOID:234	1	OMIM:603273	1
TP73L;P73L;P73H;P63;KET;TP63	Q9H3D4	343	R	L	Binding Site	RefSeq CDD|DNA binding site/		5/5	none	NA	0	OMIM:603273	1
TP73L;P73L;P73H;P63;KET;TP63	Q9H3D4	347	C	S	Binding Site	RefSeq CDD|DNA binding site/		5/5	NA	NA	0	ectrodactyly, ectodermal dysplasia, and cleft lip/palate syndrome 3	1
TP73L;P73L;P73H;P63;KET;TP63	Q9H3D4	308	C	Y	Binding Site	RefSeq CDD|zinc binding site/		5/5	NA	NA	0	ectrodactyly, ectodermal dysplasia, and cleft lip/palate syndrome 3	1
TP73L;P73L;P73H;P63;KET;TP63	Q9H3D4	560	S	A	Phosphorylation	Phosphositeplus.1010730|Phosphoserine/		5/5	1	NA	0	ovarian cancer	1
TPIT;TBX19	O60806	86	M	R	Binding Site	RefSeq CDD|dimerization interface/		5/5	NA	NA	0	OMIM:604614	1
TPK1	Q9H3S4	219	N	S	Active Site	RefSeq CDD|active site/		5/5	NA	NA	0	thiamine metabolism dysfunction syndrome 5, episodic encephalopathy type	1
TPK1	Q9H3S4	219	N	S	Binding Site	RefSeq CDD|thiamine binding site/		5/5	NA	NA	0	thiamine metabolism dysfunction syndrome 5, episodic encephalopathy type	1
TPO	P07202	796	D	Y	Binding Site	RefSeq CDD|Ca2+ binding site/		4/4	NA	NA	0	thyroid dyshormonogenesis 2a	1
TPO	P07202	799	E	K	Binding Site	RefSeq CDD|Ca2+ binding site/	0.0005	4/4	NA	NA	0	thyroid dyshormonogenesis 2a	1
TPO	P07202	491	R	H	Binding Site	RefSeq CDD|heme binding site/		5/5	NA	NA	0	thyroid dyshormonogenesis 2a	1
TPO	P07202	307	N	T	N-linked Glycosylation	UniProtKB|N-linked (GlcNAc...) (Potential)/		4/5	NA	NA	0	thyroid dyshormonogenesis 2a	1
TPP1;TTPA	P49638	221	R	W	Binding Site	UniProtKB|Phosphatidylinositol lipid headgroup (By similarity).		5/5	none	NA	0	ataxia with isolated vitamin e deficiency	1
TPP1;TTPA	P49638	192	R	H	Binding Site	UniProtKB|Phosphatidylinositol lipid headgroup (By similarity).		5/5	NA	NA	0	ataxia with isolated vitamin e deficiency	1
TPRT;DPS1;PDSS1	Q5T2R2	308	D	E	Active Site	RefSeq CDD|catalytic residues/		5/5	NA	NA	0	OMIM:607429	1
TPRT;DPS1;PDSS1	Q5T2R2	308	D	E	Binding Site	RefSeq CDD|substrate-Mg2+ binding site/		5/5	NA	NA	0	OMIM:607429	1
TRAP;TNFSF5;CD40L;CD40LG	P29965	147	T	N	Binding Site	RefSeq CDD|receptor binding sites/		5/5	NA	NA	0	x-linked immunodeficiency with hyper-igm 1	1
TRAP;TNFSF5;CD40L;CD40LG	P29965	170	Y	C	Binding Site	RefSeq CDD|trimer interface/		5/5	NA	NA	0	x-linked immunodeficiency with hyper-igm 1	1
TRAP;TNFSF5;CD40L;CD40LG	P29965	224	H	Y	Binding Site	RefSeq CDD|trimer interface/		5/5	NA	NA	0	x-linked immunodeficiency with hyper-igm 1	1
TRAP;TNFSF5;CD40L;CD40LG	P29965	125	H	R	Binding Site	RefSeq CDD|trimer interface/		5/5	NA	NA	0	x-linked immunodeficiency with hyper-igm 1	1
TREX1	Q9NSU2	73	D	N	Active Site	RefSeq CDD|catalytic site/RefSeq CDD|active site/		5/5	NA	NA	0	OMIM:606609	1
TREX1	Q9NSU2	255	D	Y	Active Site	RefSeq CDD|catalytic site/RefSeq CDD|active site/		5/5	NA	NA	0	OMIM:606609	1
TREX1	Q9NSU2	255	D	N	Active Site	RefSeq CDD|catalytic site/RefSeq CDD|active site/		5/5	NA	NA	0	OMIM:606609	1
TREX1	Q9NSU2	255	D	Y	Binding Site	UniProtKB|Substrate (By similarity).		5/5	NA	NA	0	OMIM:606609	1
TREX1	Q9NSU2	255	D	N	Binding Site	UniProtKB|Substrate (By similarity).		5/5	NA	NA	0	OMIM:606609	1
TRIP;GCF2;LRRFIP1	Q32MZ4	68	S	C	Phosphorylation	Phosphositeplus.1010730|Phosphoserine/		2/4	none	DOID:1612	1	breast cancer	1
TRKA;TRK;MTC;NTRK1	P04629	654	R	C	Binding Site	RefSeq CDD|substrate binding site/RefSeq CDD|ATP binding site/		4/5	NA	NA	0	congenital insensitivity to pain with anhidrosis	1
TRKA;TRK;MTC;NTRK1	P04629	640	Y	H	Phosphorylation	HPRD 9.0|Phosphotyrosine/		4/5	NA	NA	0	OMIM:191315	1
TRKB;NTRK2	Q16620	706	Y	C	Phosphorylation	Phosphositeplus.1010730|Phosphotyrosine/HPRD 9.0|Phosphotyrosine (NTRK2)/		5/5	NA	NA	0	OMIM:600456	1
TSC;KIAA0243;TSC1	Q92574	417	T	I	Phosphorylation	Phosphositeplus.1010730|Phosphothreonine/PhosphoELM.10011|Phosphothreonine (CDK1)/HPRD 9.0|Phosphothreonine (CDK1)/		3/5	NA	NA	0	tuberous sclerosis 1	1
TSC;SLC12A3	P55017	60	T	M	Phosphorylation	Phosphositeplus.1010730|Phosphothreonine/		5/5	NA	NA	0	gitelman syndrome	1
TSC4;TSC2	P49815	1341	S	R	Phosphorylation	SysPTM 1.1|Phosphoserine/Phosphositeplus.1010730|Phosphoserine/PhosphoELM.10011|Phosphoserine/HPRD 9.0|Phosphoserine/UniProtKB|Phosphoserine/		5/5	NA	NA	0	OMIM:191100	1
TSC4;TSC2	P49815	1571	Y	C	Phosphorylation	PhosphoELM.10011|Phosphotyrosine/HPRD 9.0|Phosphotyrosine/		5/5	NA	NA	0	OMIM:191100	1
TSE1;PRKAR1;PKR1;PRKAR1A	P10644	213	A	D	Binding Site	RefSeq CDD|ligand binding site/		5/5	NA	NA	0	carney complex 1	1
TSHB	P01222	49	G	R	Binding Site	RefSeq CDD|dimer interface/		5/5	NA	NA	0	OMIM:188540	1
TSLRP;LRTP;LRRC6	Q86X45	146	D	H	Binding Site	RefSeq CDD|Substrate binding site/		5/5	NA	NA	0	ciliary dyskinesia, primary, 19	1
TSPAN22;RDS;PRPH;PRPH2	P23942	126	L	R	Binding Site	RefSeq CDD|dimer interface/		5/5	NA	NA	0	retinitis pigmentosa 7	1
TTF2;TITF2;FOXE2;FKHL15;FOXE1	O00358	102	R	C	Binding Site	RefSeq CDD|DNA binding site/		5/5	NA	NA	0	OMIM:602617	1
TTN	Q8WZ42	19224	P	S	Binding Site	RefSeq CDD|Interdomain contacts/		4/4	NA	NA	0	colorectal adenocarcinoma	1
TUBB2B	Q9BVA1	228	L	P	Binding Site	RefSeq CDD|Taxol binding site/		5/5	NA	NA	0	OMIM:612850	1
TUBB2B	Q9BVA1	172	S	P	Binding Site	RefSeq CDD|nucleotide binding site/		5/5	NA	NA	0	OMIM:612850	1
TUBB4;TUBB3	Q13509	323	M	V	Binding Site	RefSeq CDD|beta/alpha domain interface/		5/5	NA	NA	0	cortical dysplasia, complex, with other brain malformations 1	1
TWIST;BHLHA38;TWIST1	Q15672	156	I	V	Binding Site	RefSeq CDD|dimerization interface/		5/5	NA	NA	0	OMIM:601622	1
TWIST;BHLHA38;TWIST1	Q15672	131	L	P	Binding Site	RefSeq CDD|dimerization interface/		5/5	NA	NA	0	OMIM:601622	1
TXBP181;MAD1;MAD1L1	Q9Y6D9	29	S	L	Phosphorylation	Phosphositeplus.1010730|Phosphoserine/		5/5	NA	NA	0	lymphoid cancer	1
TXREB1;RPL6	Q02878	100	K	Q	Ubiquitylation	Phosphositeplus.1010730|Glycyl lysine isopeptide (Lys-Gly) (interchain with G-Cter in ubiquitin)/		5/5	none	DOID:234	1	colorectal cancer	1
TYR	P14679	339	S	G	+2 from N-linked Glycosylation	UniProtKB|N-linked (GlcNAc...) (Potential)/		5/5	NA	NA	0	albinism, oculocutaneous, 1a	1
TYR	P14679	371	N	Y	N-linked Glycosylation	UniProtKB|N-linked (GlcNAc...) (Potential)/		5/5	NA	NA	0	albinism, oculocutaneous, 1a	1
TYR	P14679	371	N	T	N-linked Glycosylation	UniProtKB|N-linked (GlcNAc...) (Potential)/		5/5	NA	NA	0	OMIM:606933	1
TYR	P14679	373	T	K	+2 from N-linked Glycosylation	UniProtKB|N-linked (GlcNAc...) (Potential)/		5/5	NA	NA	0	OMIM:606933	1
TYRO10;TKT;NTRKR3;DDR2	Q16832	105	R	S	Binding Site	RefSeq CDD|sugar binding site/		5/5	NA	DOID:3907	1	lung large cell carcinoma	1
TYRO10;TKT;NTRKR3;DDR2	Q16832	113	E	K	Binding Site	RefSeq CDD|sugar binding site/		5/5	none	DOID:1324	1	spondyloepimetaphyseal dysplasia short limb-hand type	1
TYRO4;HEK;ETK1;ETK;EPHA3	P29320	518	G	L	Binding Site	RefSeq CDD|Cytokine receptor motif/		5/5	NA	NA	0	lung squamous cell carcinoma	1
TYRO6;HEK2;ETK2;EPHB3	P54753	168	R	L	Binding Site	RefSeq CDD|ephrin binding site/		5/5	NA	NA	0	lung small cell carcinoma	1
UFHSD1;NAGLU	P54802	534	S	Y	+2 from N-linked Glycosylation	UniProtKB|N-linked (GlcNAc...)/		4/5	NA	NA	0	mucopolysaccharidosis 3b	1
UFHSD1;NAGLU	P54802	437	T	I	+2 from N-linked Glycosylation	UniProtKB|N-linked (GlcNAc...) (Potential)/		5/5	NA	NA	0	mucopolysaccharidosis 3b	1
UMOD	P07911	128	N	S	Binding Site	RefSeq CDD|Ca2+ binding site/		5/5	NA	NA	0	OMIM:191845	1
UPS;PBGD;HMBS	P08397	261	C	Y	Active Site	RefSeq CDD|active site/		5/5	NA	NA	0	acute intermittent porphyria	1
UPS;PBGD;HMBS	P08397	99	D	G	Active Site	RefSeq CDD|active site/		5/5	NA	NA	0	acute intermittent porphyria	1
UPS;PBGD;HMBS	P08397	99	D	N	Active Site	RefSeq CDD|active site/		5/5	NA	NA	0	acute intermittent porphyria	1
UPS;PBGD;HMBS	P08397	99	D	H	Active Site	RefSeq CDD|active site/		5/5	NA	NA	0	acute intermittent porphyria	1
UPS;PBGD;HMBS	P08397	217	Q	H	Active Site	RefSeq CDD|active site/		5/5	NA	NA	0	acute intermittent porphyria	1
UPS;PBGD;HMBS	P08397	217	Q	L	Active Site	RefSeq CDD|active site/		5/5	NA	NA	0	acute intermittent porphyria	1
UPS;PBGD;HMBS	P08397	98	K	R	Active Site	RefSeq CDD|active site/		5/5	NA	NA	0	acute intermittent porphyria	1
UPS;PBGD;HMBS	P08397	149	R	Q	Active Site	RefSeq CDD|active site/		5/5	NA	NA	0	OMIM:609806	1
UPS;PBGD;HMBS	P08397	149	R	L	Active Site	RefSeq CDD|active site/		5/5	NA	NA	0	acute intermittent porphyria	1
UPS;PBGD;HMBS	P08397	195	R	C	Active Site	RefSeq CDD|active site/		5/5	NA	NA	0	acute intermittent porphyria	1
UPS;PBGD;HMBS	P08397	173	R	W	Active Site	RefSeq CDD|active site/		5/5	NA	NA	0	acute intermittent porphyria	1
UPS;PBGD;HMBS	P08397	173	R	Q	Active Site	RefSeq CDD|active site/		5/5	NA	NA	0	OMIM:609806	1
UPS;PBGD;HMBS	P08397	34	Q	P	Active Site	RefSeq CDD|active site/		5/5	NA	NA	0	acute intermittent porphyria	1
UPS;PBGD;HMBS	P08397	34	Q	K	Active Site	RefSeq CDD|active site/		5/5	NA	NA	0	OMIM:609806	1
UPS;PBGD;HMBS	P08397	34	Q	R	Active Site	RefSeq CDD|active site/		5/5	NA	NA	0	acute intermittent porphyria	1
UPS;PBGD;HMBS	P08397	96	S	F	Active Site	RefSeq CDD|active site/		5/5	NA	NA	0	acute intermittent porphyria	1
UPS;PBGD;HMBS	P08397	267	V	M	Binding Site	RefSeq CDD|domain interfaces/		5/5	NA	DOID:234	1	acute intermittent porphyria	1
UPS;PBGD;HMBS	P08397	261	C	Y	Binding Site	RefSeq CDD|domain interfaces/		5/5	NA	NA	0	acute intermittent porphyria	1
UPS;PBGD;HMBS	P08397	116	R	Q	Binding Site	RefSeq CDD|domain interfaces/		5/5	NA	NA	0	acute intermittent porphyria	1
UPS;PBGD;HMBS	P08397	116	R	W	Binding Site	RefSeq CDD|domain interfaces/		5/5	NA	NA	0	OMIM:609806	1
[truncated: 111 more rows]

## Sheet: (B)Disease Density
UniProtAC	Gene Name	Dis Counts	Length	Dis/Len Ratio
P04637	TP53	240	393	0.610687022901
P68871	HBB	50	147	0.340136054422
P40337	VHL	40	213	0.18779342723
P02766	TTR	19	147	0.12925170068
P08397	HMBS	41	361	0.113573407202
P69905	HBA1	14	142	0.0985915492958
P00441	SOD1	15	154	0.0974025974026
P30793	GCH1	21	250	0.084
P00451	F8	155	2351	0.0659293917482
P01116	KRAS	11	189	0.0582010582011
P69892	HBG2	7	147	0.047619047619
Q06187	BTK	29	659	0.0440060698027
Q05066	SRY	8	204	0.0392156862745
P00740	F9	18	461	0.0390455531453
P30613	PKLR	22	574	0.0383275261324
P35914	HMGCL	12	325	0.0369230769231
P05186	ALPL	19	524	0.0362595419847
P00480	OTC	12	354	0.0338983050847
P21549	AGXT	12	392	0.030612244898
P35575	G6PC	10	357	0.0280112044818
P63092	GNAS	11	394	0.0279187817259
P52952	NKX2-5	9	324	0.0277777777778
Q03393	PTS	4	145	0.0275862068966
O15537	RS1	6	224	0.0267857142857
P00966	ASS1	11	412	0.0266990291262
P22033	MUT	20	750	0.0266666666667
P01111	NRAS	5	189	0.026455026455
P26367	PAX6	11	422	0.0260663507109
Q13642	FHL1	8	323	0.0247678018576
P10828	THRB	11	461	0.0238611713666
P00492	HPRT1	5	218	0.0229357798165
Q9Y2S0	POLR1D	3	133	0.0225563909774
P45381	ASPA	7	313	0.0223642172524
P35520	CBS	12	551	0.021778584392
P08709	F7	10	466	0.0214592274678
P25445	FAS	7	335	0.0208955223881
P23760	PAX3	10	479	0.0208768267223
Q8NI22	MCFD2	3	146	0.0205479452055
P08559	PDHA1	8	390	0.0205128205128
P35222	CTNNB1	16	781	0.0204865556978
P25189	MPZ	5	248	0.0201612903226
P00439	PAH	9	452	0.0199115044248
P01130	LDLR	17	860	0.0197674418605
P56381	ATP5E	1	51	0.0196078431373
P53634	CTSC	9	463	0.0194384449244
P00918	CA2	5	260	0.0192307692308
P41181	AQP2	5	271	0.0184501845018
P98172	EFNB1	6	346	0.0173410404624
P30566	ADSL	8	484	0.0165289256198
P11473	VDR	7	427	0.016393442623
P09417	QDPR	4	244	0.016393442623
Q9H3D4	TP63	11	680	0.0161764705882
P01112	HRAS	3	189	0.015873015873
P07902	GALT	6	379	0.0158311345646
P15382	KCNE1	2	129	0.015503875969
Q92838	EDA	6	391	0.0153452685422
P29965	CD40LG	4	261	0.0153256704981
Q99714	HSD17B10	4	261	0.0153256704981
Q9UBQ7	GRHPR	5	328	0.015243902439
P04424	ASL	7	464	0.0150862068966
P60484	PTEN	6	403	0.014888337469
P39877	PLA2G5	2	138	0.0144927536232
P08100	RHO	5	348	0.014367816092
Q9Y4U1	MMACHC	4	282	0.0141843971631
P01229	LHB	2	141	0.0141843971631
P37023	ACVRL1	7	503	0.013916500994
P36897	TGFBR1	7	503	0.013916500994
Q4G176	ACSF3	8	576	0.0138888888889
P01241	GH1	3	217	0.0138248847926
P03950	ANG	2	147	0.0136054421769
Q9NSU2	TREX1	5	369	0.0135501355014
Q06124	PTPN11	8	597	0.0134003350084
P40692	MLH1	10	756	0.0132275132275
P15531	NME1	2	152	0.0131578947368
O95999	BCL10	3	233	0.0128755364807
P06858	LPL	6	475	0.0126315789474
O14521	SDHD	2	159	0.0125786163522
P51608	MECP2	6	486	0.0123456790123
O15305	PMM2	3	246	0.0121951219512
O75874	IDH1	5	414	0.012077294686
Q02962	PAX2	5	417	0.0119904076739
Q9Y6K9	IKBKG	5	419	0.0119331742243
P04899	GNAI2	4	355	0.0112676056338
P07741	APRT	2	180	0.0111111111111
P02679	FGG	5	453	0.0110375275938
Q13285	NR5A1	5	461	0.0108459869848
Q15465	SHH	5	462	0.0108225108225
P21912	SDHB	3	280	0.0107142857143
P58012	FOXL2	4	376	0.0106382978723
P00156	MT-CYB	4	380	0.0105263157895
P10253	GAA	10	952	0.0105042016807
Q07812	BAX	2	192	0.0104166666667
P07225	PROS1	7	676	0.0103550295858
P50570	DNM2	9	870	0.0103448275862
P51648	ALDH3A2	5	485	0.0103092783505
P50461	CSRP3	2	194	0.0103092783505
P00742	F10	5	488	0.0102459016393
P02656	APOC3	1	99	0.010101010101
P43080	GUCA1A	2	201	0.00995024875622
Q15672	TWIST1	2	202	0.00990099009901
P48436	SOX9	5	509	0.0098231827112
P10275	AR	9	919	0.00979325353645
Q99519	NEU1	4	415	0.00963855421687
P19429	TNNI3	2	210	0.00952380952381
P11310	ACADM	4	421	0.00950118764846
P35625	TIMP3	2	211	0.00947867298578
Q9NZB8	MOCS1	6	636	0.00943396226415
P06280	GLA	4	429	0.00932400932401
P04049	RAF1	6	648	0.00925925925926
Q15831	STK11	4	433	0.00923787528868
Q92947	GCDH	4	438	0.00913242009132
P04180	LCAT	4	440	0.00909090909091
Q13485	SMAD4	5	552	0.00905797101449
P07195	LDHB	3	334	0.00898203592814
O14832	PHYH	3	338	0.00887573964497
P29033	GJB2	2	226	0.00884955752212
Q9BXM7	PINK1	5	581	0.00860585197935
P56693	SOX10	4	466	0.00858369098712
Q14353	GAMT	2	236	0.00847457627119
P54819	AK2	2	239	0.00836820083682
P00533	EGFR	10	1210	0.00826446280992
Q9H3S4	TPK1	2	243	0.0082304526749
P31785	IL2RG	3	369	0.00813008130081
P07949	RET	9	1114	0.008078994614
P08581	MET	11	1390	0.00791366906475
P15056	BRAF	6	766	0.00783289817232
P04921	GYPC	1	128	0.0078125
P01225	FSHB	1	129	0.0077519379845
P07738	BPGM	2	259	0.00772200772201
Q02127	DHODH	3	395	0.00759493670886
P06865	HEXA	4	529	0.00756143667297
P14679	TYR	4	529	0.00756143667297
Q13148	TARDBP	3	414	0.00724637681159
P01222	TSHB	1	138	0.00724637681159
P60201	PLP1	2	277	0.0072202166065
P49638	TTPA	2	278	0.00719424460432
P06744	GPI	4	558	0.00716845878136
P00367	GLUD1	4	558	0.00716845878136
Q9UGJ0	PRKAG2	4	569	0.00702987697715
Q8TAB3	PCDH19	8	1148	0.00696864111498
Q15181	PPA1	2	289	0.00692041522491
P39019	RPS19	1	145	0.00689655172414
P02042	HBD	1	147	0.00680272108844
P62158	CALM1	1	149	0.00671140939597
O43186	CRX	2	299	0.0066889632107
Q06710	PAX8	3	450	0.00666666666667
Q9UBH0	IL36RN	1	155	0.00645161290323
O14896	IRF6	3	467	0.00642398286938
P20794	MAK	4	623	0.00642054574639
P02533	KRT14	3	472	0.00635593220339
P55084	HADHB	3	474	0.00632911392405
P63316	TNNC1	1	161	0.00621118012422
P35475	IDUA	4	653	0.00612557427259
Q9UJ71	CD207	2	328	0.00609756097561
P08235	NR3C2	6	984	0.00609756097561
Q8TDP1	RNASEH2C	1	164	0.00609756097561
P21802	FGFR2	5	821	0.00609013398295
Q15067	ACOX1	4	660	0.00606060606061
O95278	NA	2	331	0.00604229607251
P02545	LMNA	4	664	0.00602409638554
P55771	PAX9	2	341	0.0058651026393
Q96KJ9	COX4I2	1	171	0.00584795321637
P35453	HOXD13	2	343	0.00583090379009
P20933	AGA	2	346	0.00578034682081
P02489	CRYAA	1	173	0.00578034682081
Q14376	GALE	2	348	0.00574712643678
P07602	PSAP	3	524	0.00572519083969
P19878	NCF2	3	526	0.00570342205323
P16442	ABO	2	354	0.00564971751412
P04062	GBA	3	536	0.00559701492537
P50148	GNAQ	2	359	0.00557103064067
P58304	VSX2	2	361	0.00554016620499
P51687	SUOX	3	545	0.00550458715596
P05062	ALDOB	2	364	0.00549450549451
P06132	UROD	2	367	0.00544959128065
O14773	TPP1	3	563	0.00532859680284
Q9BY41	HDAC8	2	377	0.0053050397878
P10636	MAPT	4	758	0.00527704485488
P04839	CYBB	3	570	0.00526315789474
P17302	GJA1	2	382	0.00523560209424
P15153	RAC2	1	192	0.00520833333333
P31271	HOXA13	2	388	0.00515463917526
P13645	KRT10	3	584	0.00513698630137
P08590	MYL3	1	195	0.00512820512821
P21953	BCKDHB	2	392	0.00510204081633
O95972	BMP15	2	392	0.00510204081633
Q6VVB1	NHLRC1	2	395	0.00506329113924
Q0VG99	MESP2	2	397	0.00503778337531
Q96G97	BSCL2	2	398	0.00502512562814
Q15583	TGIF1	2	401	0.00498753117207
P06276	BCHE	3	602	0.00498338870432
P15735	PHKG2	2	406	0.00492610837438
P00797	REN	2	406	0.00492610837438
P00748	F12	3	615	0.00487804878049
P04792	HSPB1	1	205	0.00487804878049
P35555	FBN1	14	2871	0.00487634970394
P16444	DPEP1	2	411	0.00486618004866
P54098	POLG	6	1239	0.00484261501211
Q5JWF2	GNAS	5	1037	0.00482160077146
Q5T2R2	PDSS1	2	415	0.00481927710843
O15520	FGF10	1	208	0.00480769230769
P03951	F11	3	625	0.0048
P22830	FECH	2	423	0.00472813238771
P06737	PYGL	4	847	0.0047225501771
P84022	SMAD3	2	425	0.00470588235294
Q6PI48	DARS2	3	645	0.0046511627907
O60258	FGF17	1	216	0.00462962962963
P49748	ACADVL	3	655	0.00458015267176
O43602	DCX	2	441	0.00453514739229
O95967	EFEMP2	2	443	0.00451467268623
Q9BVA1	TUBB2B	2	445	0.00449438202247
P12694	BCKDHA	2	445	0.00449438202247
Q9UNE0	EDAR	2	448	0.00446428571429
P08579	SNRPB2	1	225	0.00444444444444
P16401	HIST1H1B	1	226	0.00442477876106
P35916	FLT4	6	1363	0.004402054292
P04070	PROC	2	461	0.00433839479393
Q16281	CNGA3	3	694	0.00432276657061
Q12809	KCNH2	5	1159	0.00431406384814
P01008	SERPINC1	2	464	0.00431034482759
P58418	CLRN1	1	232	0.00431034482759
P05129	PRKCG	3	697	0.00430416068867
P35557	GCK	2	465	0.00430107526882
O75015	FCGR3B	1	233	0.00429184549356
P07202	TPO	4	933	0.0042872454448
P48637	GSS	2	474	0.0042194092827
O75204	TMEM127	1	238	0.00420168067227
Q9UBK8	MTRR	3	725	0.00413793103448
P23409	MYF6	1	242	0.00413223140496
Q9BUP3	HTATIP2	1	242	0.00413223140496
P51812	RPS6KA3	3	740	0.00405405405405
Q16653	MOG	1	247	0.00404858299595
P14868	DARS	2	501	0.00399201596806
P04156	PRNP	1	253	0.00395256916996
P15289	ARSA	2	507	0.00394477317554
P50402	EMD	1	254	0.00393700787402
O15118	NPC1	5	1278	0.00391236306729
Q9Y2W7	KCNIP3	1	256	0.00390625
P07948	LYN	2	512	0.00390625
O60832	DKC1	2	514	0.00389105058366
P11413	G6PD	2	515	0.00388349514563
P04150	NR3C1	3	777	0.003861003861
Q96RK4	BBS4	2	519	0.00385356454721
Q13950	RUNX2	2	521	0.00383877159309
P34059	GALNS	2	522	0.00383141762452
P00414	MT-CO3	1	261	0.00383141762452
P08631	HCK	2	526	0.00380228136882
P35637	FUS	2	526	0.00380228136882
O00142	TK2	1	265	0.00377358490566
O43819	SCO2	1	266	0.00375939849624
O43175	PHGDH	2	533	0.00375234521576
P35548	MSX2	1	267	0.00374531835206
P08246	ELANE	1	267	0.00374531835206
P51649	ALDH5A1	2	535	0.00373831775701
Q9UIF7	MUTYH	2	546	0.003663003663
P20807	CAPN3	3	821	0.00365408038977
P11362	FGFR1	3	822	0.0036496350365
Q9NQT5	EXOSC3	1	275	0.00363636363636
P22304	IDS	2	550	0.00363636363636
Q16854	DGUOK	1	277	0.00361010830325
Q15475	SIX1	1	284	0.00352112676056
Q02878	RPL6	1	288	0.00347222222222
Q96CV9	OPTN	2	577	0.00346620450607
P40200	CD96	2	585	0.0034188034188
P35670	ATP7B	5	1465	0.00341296928328
P22557	ALAS2	2	587	0.00340715502555
Q14749	GNMT	1	295	0.00338983050847
P13647	KRT5	2	590	0.00338983050847
Q92904	DAZL	1	295	0.00338983050847
O75792	RNASEH2A	1	299	0.00334448160535
P31327	CPS1	5	1500	0.00333333333333
P00387	CYB5R3	1	301	0.00332225913621
P14653	HOXB1	1	301	0.00332225913621
Q9Y6Q6	TNFRSF11A	2	616	0.00324675324675
Q5TBB1	RNASEH2B	1	312	0.00320512820513
Q15485	FCN2	1	313	0.00319488817891
Q16836	HADH	1	314	0.0031847133758
P20823	HNF1A	2	631	0.00316957210777
Q96NR8	RDH12	1	316	0.00316455696203
Q01726	MC1R	1	317	0.00315457413249
P12318	FCGR2A	1	317	0.00315457413249
P48431	SOX2	1	317	0.00315457413249
P25963	NFKBIA	1	317	0.00315457413249
Q99697	PITX2	1	317	0.00315457413249
P02649	APOE	1	317	0.00315457413249
P51531	SMARCA2	5	1590	0.00314465408805
Q92781	RDH5	1	318	0.00314465408805
P10912	GHR	2	638	0.00313479623824
O60313	OPA1	3	960	0.003125
P98174	FGD1	3	961	0.00312174817898
P29317	EPHA2	3	976	0.0030737704918
O60683	PEX10	1	326	0.00306748466258
P42898	MTHFR	2	656	0.0030487804878
P08253	MMP2	2	660	0.0030303030303
Q8WZA1	POMGNT1	2	660	0.0030303030303
Q330K2	NDUFAF6	1	333	0.003003003003
Q9UBP5	HEY2	1	337	0.00296735905045
P09467	FBP1	1	338	0.00295857988166
P16435	POR	2	677	0.00295420974889
Q15080	NCF4	1	339	0.00294985250737
P28358	HOXD10	1	340	0.00294117647059
P54803	GALC	2	685	0.0029197080292
O95076	ALX3	1	343	0.00291545189504
Q96GM1	LPPR2	1	343	0.00291545189504
Q12840	KIF5A	3	1032	0.00290697674419
O15527	OGG1	1	345	0.00289855072464
O43542	XRCC3	1	346	0.0028901734104
P23942	PRPH2	1	346	0.0028901734104
Q9HC29	NOD2	3	1040	0.00288461538462
P46734	MAP2K3	1	347	0.0028818443804
Q13480	GAB1	2	694	0.0028818443804
Q30201	HFE	1	348	0.00287356321839
P11488	GNAT1	1	350	0.00285714285714
P46976	GYG1	1	350	0.00285714285714
P49959	MRE11A	2	708	0.00282485875706
P08754	GNAI3	1	354	0.00282485875706
Q7Z2E3	APTX	1	356	0.00280898876404
O75503	CLN5	1	358	0.00279329608939
Q8IYM1	2014-09-12	1	358	0.00279329608939
Q9NX62	IMPAD1	1	359	0.00278551532033
P11177	PDHB	1	359	0.00278551532033
Q16539	MAPK14	1	360	0.00277777777778
P16234	PDGFRA	3	1089	0.00275482093664
P00813	ADA	1	363	0.00275482093664
P04075	ALDOA	1	364	0.00274725274725
Q9UBV4	WNT16	1	365	0.0027397260274
P51659	HSD17B4	2	736	0.00271739130435
Q9H2F3	HSD3B7	1	369	0.00271002710027
P54802	NAGLU	2	743	0.00269179004038
P26439	HSD3B2	1	372	0.00268817204301
O00358	FOXE1	1	373	0.00268096514745
P63261	ACTG1	1	375	0.00266666666667
P00325	ADH1B	1	375	0.00266666666667
O43502	RAD51C	1	376	0.00265957446809
P00519	ABL1	3	1130	0.00265486725664
P68133	ACTA1	1	377	0.0026525198939
Q9H7Z7	PTGES2	1	377	0.0026525198939
P62736	ACTA2	1	377	0.0026525198939
Q16828	DUSP6	1	381	0.00262467191601
P10644	PRKAR1A	1	381	0.00262467191601
P35713	SOX18	1	384	0.00260416666667
Q9UKT5	FBXO4	1	387	0.00258397932817
Q969G2	LHX4	1	390	0.0025641025641
P48048	KCNJ1	1	391	0.00255754475703
Q03426	MVK	1	396	0.00252525252525
Q9UBR4	LHX3	1	397	0.00251889168766
P04629	NTRK1	2	796	0.00251256281407
P35372	OPRM1	1	400	0.0025
P50219	MNX1	1	401	0.00249376558603
P22607	FGFR3	2	806	0.00248138957816
Q8IU80	TMPRSS6	2	811	0.00246609124538
Q9Y303	AMDHD2	1	409	0.00244498777506
Q13702	RAPSN	1	412	0.00242718446602
P16219	ACADS	1	412	0.00242718446602
Q9UKU7	ACAD8	1	415	0.00240963855422
P01009	SERPINA1	1	418	0.00239234449761
P32004	L1CAM	3	1257	0.00238663484487
O00476	SLC17A3	1	420	0.00238095238095
P34949	MPI	1	423	0.00236406619385
O95630	STAMBP	1	424	0.00235849056604
Q9UBC3	DNMT3B	2	853	0.00234466588511
Q9Y606	PUS1	1	427	0.00234192037471
Q9HBY8	SGK2	1	427	0.00234192037471
Q16832	DDR2	2	855	0.00233918128655
Q9BZS1	FOXP3	1	431	0.00232018561485
Q04695	KRT17	1	432	0.00231481481481
P14136	GFAP	1	432	0.00231481481481
P55347	PKNOX1	1	436	0.00229357798165
Q99959	PKP2	2	881	0.00227014755959
P12830	CDH1	2	882	0.00226757369615
P24530	EDNRB	1	442	0.00226244343891
O60806	TBX19	1	448	0.00223214285714
Q13509	TUBB3	1	450	0.00222222222222
Q01196	RUNX1	1	453	0.00220750551876
O60383	GDF9	1	454	0.00220264317181
P36551	CPOX	1	454	0.00220264317181
P19438	TNFRSF1A	1	455	0.0021978021978
P49917	LIG4	2	911	0.00219538968167
Q07864	POLE	5	2286	0.00218722659668
P16871	IL7R	1	459	0.00217864923747
P18858	LIG1	2	919	0.00217627856366
P98194	ATP2C1	2	919	0.00217627856366
P06213	INSR	3	1382	0.00217076700434
Q9H237	PORCN	1	461	0.00216919739696
Q05639	EEF1A2	1	463	0.00215982721382
P06400	RB1	2	928	0.00215517241379
P38398	BRCA1	4	1863	0.00214707461084
Q86X45	LRRC6	1	466	0.00214592274678
Q8IWW8	ADHFE1	1	467	0.00214132762313
Q15796	SMAD2	1	467	0.00214132762313
P17661	DES	1	470	0.00212765957447
P45452	MMP13	1	471	0.00212314225053
P23769	GATA2	1	480	0.00208333333333
Q9GZU5	NYX	1	481	0.002079002079
P19971	TYMP	1	482	0.00207468879668
P11182	DBT	1	482	0.00207468879668
P78411	IRX5	1	483	0.00207039337474
P10721	KIT	2	976	0.00204918032787
P21709	EPHA1	2	976	0.00204918032787
P58335	ANTXR2	1	489	0.00204498977505
Q86SS6	SYT9	1	491	0.0020366598778
P12955	PEPD	1	493	0.00202839756592
Q04844	CHRNE	1	493	0.00202839756592
P13569	CFTR	3	1480	0.00202702702703
Q99958	FOXC2	1	501	0.00199600798403
P42768	WAS	1	502	0.00199203187251
Q96AD5	PNPLA2	1	504	0.00198412698413
Q5JZY3	EPHA10	2	1008	0.00198412698413
P37231	PPARG	1	505	0.0019801980198
O00754	MAN2B1	2	1011	0.00197823936696
P54868	HMGCS2	1	508	0.00196850393701
P12081	HARS	1	509	0.00196463654224
P23378	GLDC	2	1020	0.00196078431373
P07954	FH	1	510	0.00196078431373
P47895	ALDH1A3	1	512	0.001953125
O76039	CDKL5	2	1030	0.00194174757282
P05091	ALDH2	1	517	0.00193423597679
Q9Y458	TBX22	1	520	0.00192307692308
Q92851	CASP10	1	521	0.00191938579655
Q8TAA9	VANGL1	1	524	0.00190839694656
O75030	MITF	1	526	0.00190114068441
Q9UBE8	NLK	1	527	0.00189753320683
P54577	YARS	1	528	0.00189393939394
Q16518	RPE65	1	533	0.00187617260788
O75443	TECTA	4	2155	0.00185614849188
P49419	ALDH7A1	1	539	0.00185528756957
O96017	CHEK2	1	543	0.00184162062615
P43251	BTD	1	543	0.00184162062615
O75914	PAK3	1	559	0.00178890876565
Q9H251	CDH23	6	3354	0.00178890876565
Q02763	TEK	2	1124	0.0017793594306
P36871	PGM1	1	562	0.0017793594306
Q9NW08	POLR3B	2	1133	0.0017652250662
P37173	TGFBR2	1	567	0.00176366843034
Q9NP59	SLC40A1	1	571	0.00175131348511
Q9GZU1	MCOLN1	1	580	0.00172413793103
O14994	SYN3	1	580	0.00172413793103
P05156	CFI	1	583	0.00171526586621
Q15147	PLCB4	2	1175	0.00170212765957
Q9H2C0	GAN	1	597	0.00167504187605
Q9NUW8	TDP1	1	608	0.00164473684211
P08603	CFH	2	1231	0.00162469536962
Q96K58	ZNF668	1	619	0.0016155088853
Q08881	ITK	1	620	0.00161290322581
P00734	F2	1	622	0.0016077170418
P04626	ERBB2	2	1255	0.00159362549801
Q9Y463	DYRK1B	1	629	0.00158982511924
P17405	SMPD1	1	629	0.00158982511924
Q15025	TNIP1	1	636	0.00157232704403
P07911	UMOD	1	640	0.0015625
Q6P1M0	SLC27A4	1	643	0.00155520995334
Q92911	SLC5A5	1	643	0.00155520995334
P04264	KRT1	1	644	0.00155279503106
Q9C098	DCLK3	1	648	0.00154320987654
O75445	USH2A	8	5202	0.00153787004998
Q14680	MELK	1	651	0.00153609831029
P15884	TCF4	1	667	0.00149925037481
Q14524	SCN5A	3	2016	0.0014880952381
P17252	PRKCA	1	672	0.0014880952381
P51787	KCNQ1	1	676	0.00147928994083
P16278	GLB1	1	677	0.00147710487445
O43395	PRPF3	1	683	0.00146412884334
Q07837	SLC3A1	1	685	0.0014598540146
Q9NYY3	PLK2	1	685	0.0014598540146
O60393	NOBOX	1	691	0.00144717800289
Q9BR39	JPH2	1	696	0.0014367816092
P02787	TF	1	698	0.00143266475645
Q06210	GFPT1	1	699	0.00143061516452
O15409	FOXP2	1	715	0.0013986013986
Q9Y6D9	MAD1L1	1	718	0.00139275766017
Q9P286	PAK7	1	719	0.00139082058414
Q92560	BAP1	1	729	0.00137174211248
P23276	KEL	1	732	0.00136612021858
P41250	GARS	1	739	0.00135317997294
P14859	POU2F1	1	743	0.00134589502019
P33897	ABCD1	1	745	0.00134228187919
P05164	MPO	1	745	0.00134228187919
Q9BXB4	OSBPL11	1	747	0.00133868808568
P42224	STAT1	1	750	0.00133333333333
P29120	PCSK1	1	753	0.00132802124834
P18074	ERCC2	1	760	0.00131578947368
Q9H3S1	SEMA4A	1	761	0.00131406044678
P40879	SLC26A3	1	764	0.00130890052356
P11387	TOP1	1	765	0.00130718954248
P40763	STAT3	1	770	0.0012987012987
O75676	RPS6KA4	1	772	0.00129533678756
O15553	MEFV	1	781	0.00128040973111
Q9Y345	SLC6A5	1	797	0.00125470514429
Q32MZ4	LRRFIP1	1	808	0.00123762376238
Q08499	PDE4D	1	809	0.00123609394314
Q16620	NTRK2	1	822	0.00121654501217
Q9BQ52	ELAC2	1	826	0.00121065375303
P22223	CDH3	1	829	0.00120627261761
Q59H18	TNNI3K	1	835	0.00119760479042
P11217	PYGM	1	842	0.00118764845606
P35913	PDE6B	1	854	0.00117096018735
Q9Y5Y6	ST14	1	855	0.00116959064327
O76024	WFS1	1	890	0.00112359550562
P49815	TSC2	2	1807	0.0011068068622
Q12967	RALGDS	1	914	0.00109409190372
P19367	HK1	1	917	0.00109051254089
P22413	ENPP1	1	925	0.00108108108108
P43246	MSH2	1	934	0.00107066381156
P04275	VWF	3	2813	0.00106647707074
Q7Z7M9	GALNT5	1	940	0.00106382978723
P25054	APC	3	2843	0.00105522335561
Q8WUI4	HDAC7	1	952	0.00105042016807
Q9NZC9	SMARCAL1	1	954	0.00104821802935
Q02779	MAP3K10	1	954	0.00104821802935
P12883	MYH7	2	1935	0.00103359173127
P35579	MYH9	2	1960	0.00102040816327
P29320	EPHA3	1	983	0.00101729399797
P35523	CLCN1	1	988	0.00101214574899
Q5HYA8	TMEM67	1	995	0.00100502512563
P54753	EPHB3	1	998	0.00100200400802
Q6N021	TET2	2	2002	0.000999000999001
P55017	SLC12A3	1	1021	0.000979431929481
Q12882	DPYD	1	1025	0.000975609756098
P08514	ITGA2B	1	1039	0.000962463907603
P16615	ATP2A2	1	1042	0.000959692898273
P15918	RAG1	1	1043	0.000958772770853
P20594	NPR2	1	1047	0.000955109837631
Q9UJQ4	SALL4	1	1053	0.000949667616334
Q13423	NNT	1	1086	0.000920810313076
P09619	PDGFRB	1	1106	0.000904159132007
Q14126	DSG2	1	1118	0.000894454382826
Q92574	TSC1	1	1164	0.00085910652921
P11498	PC	1	1178	0.000848896434635
Q53EP0	FNDC3B	1	1204	0.000830564784053
P78504	JAG1	1	1218	0.000821018062397
O60500	NPHS1	1	1241	0.000805801772764
O43520	ATP8B1	1	1251	0.000799360511591
O15055	PER2	1	1255	0.000796812749004
Q5S007	LRRK2	2	2527	0.000791452314998
Q14896	MYBPC3	1	1274	0.000784929356358
Q9H9B1	EHMT1	1	1298	0.000770416024653
Q15303	ERBB4	1	1308	0.000764525993884
Q07889	SOS1	1	1333	0.000750187546887
P17948	FLT1	1	1338	0.000747384155456
Q86UP2	KTN1	1	1357	0.000736919675755
Q5JR59	MTUS2	1	1369	0.00073046018992
Q76LX8	ADAMTS13	1	1427	0.000700770847933
P98161	PKD1	3	4303	0.000697188008366
O14522	PTPRT	1	1441	0.000693962526024
O15360	FANCA	1	1455	0.000687285223368
P02458	COL2A1	1	1487	0.000672494956288
Q9ULL8	SHROOM4	1	1493	0.000669792364367
Q04656	ATP7A	1	1500	0.000666666666667
Q6PGP7	TTC37	1	1564	0.000639386189258
P10071	GLI3	1	1580	0.000632911392405
O75197	LRP5	1	1615	0.00061919504644
Q9Y6N7	ROBO1	1	1651	0.000605693519079
P55268	LAMB2	1	1798	0.00055617352614
P11532	DMD	2	3685	0.000542740841248
Q96QT4	TRPM7	1	1865	0.000536193029491
Q15746	MYLK	1	1914	0.000522466039707
P35498	SCN1A	1	2009	0.000497760079642
P08F94	PKHD1	2	4074	0.000490918016691
P48634	PRRC2A	1	2157	0.000463606861382
O95477	ABCA1	1	2261	0.000442282176028
P78363	ABCA4	1	2273	0.000439947206335
Q14204	DYNC1H1	2	4646	0.000430477830392
Q92793	CREBBP	1	2442	0.0004095004095
Q13813	SPTAN1	1	2472	0.000404530744337
P21817	RYR1	2	5038	0.000396982929734
O75369	FLNB	1	2602	0.000384319754035
P01266	TG	1	2768	0.000361271676301
P21359	NF1	1	2839	0.000352236703064
P15924	DSP	1	2871	0.000348310693138
P35556	FBN2	1	2912	0.000343406593407
Q9P2D1	CHD7	1	2997	0.000333667000334
Q13315	ATM	1	3056	0.00032722513089
O60494	CUBN	1	3623	0.000276014352746
P78527	PRKDC	1	4128	0.000242248062016
Q8NCM8	DYNC2H1	1	4307	0.000232180171813
Q8WZ42	TTN	1	34350	2.91120815138e-05
		0
